# Supplementary material for: Whole-genome resequencing of Escherichia coli K-12 MG1655 undergoing short-term laboratory evolution in lactate minimal media reveals flexible selection of adaptive mutations
Source: Genome Biol. 2009 Oct 22;10(10):R118. doi: 10.1186/gb-2009-10-10-r118 (PMC2784333; doi:10.1186/gb-2009-10-10-r118)
Supplement: Additional data file 1 — Mutations reported for LactA, LactB, LactC, LactD, and LactE strains using Nimblegen CGS arrays. [file gb-2009-10-10-r118-S1.xls]

## Sheet: Final SNP Analysis
	Confirmed by Sanger			THIS SHEET SERVES AS THE FINAL SNP CONFIRMATION ANALYSIS FOLLOWING April 2007 PCR & Sanger Sequencing
	Refuted by Sanger
	Known Sequence Difference (from Glycerol Strain Re-seq Results)
	Newly Confirmed Sequence Difference (i.e. Evolved Strain Sequence and Wild-type (BOP27) Sequence both differ from Reference Sequence on Chip)
Strain	SNP # (Arbitrary)	SEQ_ID	GENOME_POSITION	REF	SNP	CONFIDENCE	PROBABILITY	TYPE	NMER_SCORE	UNIQ	HIGHEST_RANK	FORWARD_PBC_SCORE	REVERSE_PBC_SCORE	FORWARD_INTENSITY	REVERSE_INTENSITY	AA CHANGE	ORIG_AA	SNP_AA	GENE_POSITION	LOCUS_TAG	START	END	STRAND	PRODUCT	NOTE	UPSTREAM_LOCUS_TAG	UPSTREAM_DISTANCE	DOWNSTREAM_LOCUS_TAG	DOWNSTREAM_DISTANCE	Target to be included	Gene Name	Primers (F)	Primers (R)	Primer Rank on page	Old Primers	Notes	FINAL CHECK
LA	1	E_coli_MG1655_m56	1283363	T	C	LOW	0.99	coding	0	0	-0.56	0.999	0.999	3833	6191	SYN	Y	Y	537	b1225	1282827	1284365	1	nitrate reductase 1, beta subunit							narH	TACGAGCCGTTCGATTTTGA	ATCTTTCTCGTTCTCGGTGCT	1
LA	2	E_coli_MG1655_m56	1283364	T	C	LOW	0.995	coding	0	0	-0.56	0.998	0.999	4174	3859	SYN	L	L	538	b1225	1282827	1284365	1	nitrate reductase 1, beta subunit							narH	TACGAGCCGTTCGATTTTGA	ATCTTTCTCGTTCTCGGTGCT	1
LA	3	E_coli_MG1655_m56	1368662	T	A	HIGH	0.945	coding	0	1	0.22	0.998	1	8944	8148	NON	F	L	450	b1309	1368213	1369919	1	putative polysaccharide hydrolase							ycjM	CCCCATAGATTATTTGCGTCA	TAAAACATCCACCATCGCCA	1
LA	4	E_coli_MG1655_m56	1411566	A	T	HIGH	0.965	coding	0	1	1.6	0.999	1	1999	904	NON	Y	N	199	b1347	1411555	1411764	-1	orf, hypothetical protein							ydaC
LA	5	E_coli_MG1655_m56	1426693	G	T	LOW	1	coding	32.88	1	-0.51	1	1	11104	13095	SYN	S	S	147	b1371	1426547	1427008	1	orf, hypothetical protein							lomR_2	GTTGTACCAATGCTGCATG	TCATACACGGTAATGGTCCC	4
LA	6	E_coli_MG1655_m56	1536869	G	A	MEDIUM	1	coding	0.98	0	0.05	1	1	9479	6435	SYN	I	I	9	b1467	1535333	1536877	-1								narY	CGGCATTCATAACTCGGTTA	AGCTGGGATTGAGGCAGTGTT	4
LA	7	E_coli_MG1655_m56	2091064	G	A	HIGH	1	coding	0	1	10005.9	1	1	5072	4348	NON	A	T	643	b2021	2090422	2091492	1	histidinol-phosphate aminotransferase
LA	8	E_coli_MG1655_m56	3484593	T	A	HIGH	0.995	coding	0	1	-0.49	1	1	3610	3333	NON	L	Q	452	b3357	3484142	3484774	1	cyclic AMP receptor protein							crp	TGCTTGGCAAACCGCAAA	ACGAGTGCCGTAAACGACGAT	36
LA	9	E_coli_MG1655_m56	3622455	A	G	MEDIUM	0.995	coding	4.83	0	-0.29	1	1	2895	4957	NON	T	A	55	b3484	3622401	3623537	1	putative receptor							yhhI	TGAATGATAAGAGTGCTTGCG	TGCGATTCAGGAAGACGATT	1
LA	10	E_coli_MG1655_m56	3648277	T	C	LOW	1	coding	3.29	1	-0.53	1	1	11588	11396	SYN	I	I	18	b3503	3648260	3648685	1	arsenate reductase							arsC	TAATTGCTGCGATTTGGGAC	GCGATAATTGGAATCTCACG	1 for F, 9 for R
LA	11	E_coli_MG1655_m56	3765346	A	C	MEDIUM	0.99	coding	8.11	0	-0.43	1	1	6220	8518	NON	K	Q	103	b3595	3765244	3765945	1	orf, hypothetical protein							yibJ	TTTGTGGAGATGCTTCAGGAT	AAGGTTCGTTGGTGCTGTTAG	28
LA	12	E_coli_MG1655_m56	644299	C	G	HIGH	0.91	intergenic	0	1	-0.64	0.765	0.801	163	380											b0611	74	b0612	42		rna..citT	ATCGGTATCATGGGCTGTCT	TTCTGGTAGATTCGGGATTGG	1
LA	13	E_coli_MG1655_m56	1197668	A	G	MEDIUM	1	intergenic	0	0	0.1	0.981	0.976	4117	7256											b1138	209	b1139	251		ymfE..lit	ACCAAAAGATAGTGCCCAATT	CTCTTGCGTAAAAACCCAAA	1
LA	14	E_coli_MG1655_m56	1197708	G	A	MEDIUM	0.98	intergenic	0	0	0.29	0.965	0.973	6815	7768											b1138	249	b1139	211		"	"	"	"
LB	1	E_coli_MG1655_m56	1069141	G	T	HIGH	0.945	coding	0	1	-0.21	0.481	0.763	206	728	NON	P	H	401	b1007	1069083	1069541	-1							58	rutF	ATCCAGCCCCATCAGAATC	AGCACGCTGAAGAGCAATCT			Switched to Primer3 for this
LB	2	E_coli_MG1655_m56	1425865	G	A	LOW	1	coding	32.88	1	-0.76	0.991	0.999	2801	11738	SYN	L	L	886	b1370	1425770	1426750	-1							95	insH	TTAAAATTTCGCGGATCTGG	CACCTTCGCCGATAGTGAAT
LB	3	E_coli_MG1655_m56	1657622	A	G	LOW	0.935	coding	0	0	-0.7	0.988	0.998	841	896	SYN	A	A	1530	b1587	1656093	1658519	1							1529	ynfE	CAACAGCACCACGGATATTG	AGACGTTTCGCGACTTCACT
LB	4	E_coli_MG1655_m56	1826893	G	C	HIGH	0.92	coding	0	1	-0.76	0.878	0.565	372	216	NON	A	G	866	b1746	1826280	1827758	-1							613	astD	GCGGGTTAGACACCTGAAAA	AAGCGGTAATGCGTTTATGG
LB	5	E_coli_MG1655_m56	2091064	G	A	HIGH	0.995	coding	0	1	10002.7	0.95	0.703	2029	681	NON	A	T	643	b2021	2090422	2091492	1	histidinol-phosphate aminotransferase							hisC
LB	6	E_coli_MG1655_m56	2871954	C	G	LOW	0.96	coding	0	0	-0.59	0.624	0.882	221	320	NON	E	Q	61	b2750	2871409	2872014	-1	adenosine 5'-phosphosulfate kinase						545	cysC	GCGTGTTAGAGCCATAAATCAA	CAACAAAATCCGGTGACG
LB	7	E_coli_MG1655_m56	3014183	G	C	HIGH	0.9	coding	0	1	-0.73	0.41	0.434	197	213	NON	Q	H	102	b2878	3014082	3017180	1	putative oxidoreductase, Fe-S subunit						101	ygfK	GTGGTGCGATTGTTGCTCTA	GCGCCTTTATTGTTGATGGT
LB	8	E_coli_MG1655_m56	3206218	C	T	HIGH	0.905	coding	0	1	0.24	0.982	0.978	948	863	NON	A	V	173	b3063	3206046	3207509	1	orf, hypothetical protein						172	ygjE	GCAGGCATAACACGatgAAA	AAACCGGTGTTGTTGAGTCC
LB	9	E_coli_MG1655_m56	3564230	G	A	LOW	1	coding	0.98	0	-0.64	0.817	0.892	703	559	SYN	G	G	375	b3428	3562157	3564604	-1	glycogen phosphorylase						2073	glgP	CAGACGCATCATCTCAGGAA	GTCAGGCTATGGCAATGGAT
LB	10	E_coli_MG1655_m56	4344411	G	A	MEDIUM	0.985	coding	3.29	1	1.56	0.991	0.848	1524	381	SYN	G	G	939	b4122	4343703	4345349	-1	fumarase B= fumarate hydratase Class I; anaerobic isozyme						708	fumB	CCTTTGTCATCGACCAGGAT	GTCAACACCGGCACTAACCT
LB	1	E_coli_MG1655_m56	507883	G	T	LOW	0.925	intergenic	2.14	0	-0.66	0.807	0.995	201	1629											b0483	101	b0484	217		ybaQ_copA	GAAGAATTGGGACGGATTGA	TGCAAAGTGAAGGACGTCAG
LB	2	E_coli_MG1655_m56	606973	A	C	MEDIUM	0.95	intergenic	0.55	0	-0.43	0.939	0.918	744	528											b0581	368	b4415	87		ybdK_hokA	GCCAGCTCCAGCATACTTTC	ATGCGAAGAAGGGACTACCA
LB	3	E_coli_MG1655_m56	814907	A	G	LOW	0.995	intergenic	9.65	0	-0.56	0.985	0.968	1437	331											b0779	138	b0780	56		uvrB_ybhK	ACGTGCTGGTAGGGATCAAC	CCAGCGATATTCCGTATCGT
LB	4	E_coli_MG1655_m56	814910	C	A	LOW	0.975	intergenic	3.29	0	-0.56	0.962	0.976	970	500											b0779	141	b0780	53		"	"	"
LB	5	E_coli_MG1655_m56	831568	A	G	MEDIUM	0.995	intergenic	5.58	0	-0.14	0.916	0.957	801	566											b0797	110	b0798	124		rhlE_ybiA	CTGCTGCGTGATATCGAAAA	GGTCATGGTAAGGGCAAGAA
LB	6	E_coli_MG1655_m56	1269370	A	T	MEDIUM	0.95	intergenic	3.29	1	-0.4	0.85	0.994	322	2758											b4421	338	b4423	92		ldrB_ldrC	CGTCATATAGCCGCCTTGTT	GCGTAACCGGAAGTAAGGTG
LB	7	E_coli_MG1655_m56	1294607	A	G	LOW	0.995	intergenic	3.29	0	-0.57	0.77	0.985	509	818											b1240	187	b1241	63		ychG_1_adhE	TGGTCACTGAAATCGAGCAG	GGAAACGCTGAAAGCTGAAC
LB	8	E_coli_MG1655_m56	1689531	T	C	MEDIUM	0.935	intergenic	125.68	0	-0.48	0.997	0.983	2844	462											b1614	148	b1615	80		ydgA_uidC	AGTAATTCACGGCCAAAACG	AATGAAACGGCGTTGGTTAG
LB	9	E_coli_MG1655_m56	1744465	A	G	HIGH	0.96	intergenic	0	1	-0.77	0.997	0.998	954	558											b1664	315	b1667	260		valV	CCTTCCAGTACACGCAGGTT	ATTGGACTCGAACCAACGAC			Actually seems to be right in the valV gene!
LB	10	E_coli_MG1655_m56	1814294	A	T	LOW	1	intergenic	115.04	0	-0.63	0.956	0.919	684	597											b1732	143	b1733	117		katE_chbG	TGAACTGCTAACGCTGATGG	TTCAGCAGTGCATTCTACGG
LB	11	E_coli_MG1655_m56	1942259	G	A	LOW	0.995	intergenic	5.02	0	-0.77	0.698	0.954	344	759											b1859	37	b1860	112		znuB_ruvB	GGTCTGGTATGGCTGGAGAA	AAATGCCGTAAGTCGGATTG
LB	12	E_coli_MG1655_m56	2863066	A	C	HIGH	0.99	intergenic	0	1	-0.44	0.96	0.722	390	292											b2739	33	b2740	58		ygbM_ygbN	CAGGCACTGGCTATTGTTGA	AGAGTCAGCGCAGCGATAGT
LB	13	E_coli_MG1655_m56	3068065	C	G	MEDIUM	0.975	intergenic	0	0	-0.5	0.598	0.474	369	306											b2924	237	b2925	123		mscS_fbaA	CGCCCAGGTCAACATATTCT	GATCGCTCGTCTGGAGAAAG
LB	14	E_coli_MG1655_m56	3201220	C	A	MEDIUM	0.975	intergenic	0.24	0	0.46	0.895	0.628	743	222											b3056	70	b3057	113		cca_bacA	ACACCTTCCCAATGCTGAAC	TTACGCTGCTTCCGAGTTTT
LB	15	E_coli_MG1655_m56	3302542	A	T	MEDIUM	0.98	intergenic	45.85	0	-0.07	0.844	0.76	510	308											b3160	66	b3161	54		yhbW_mtr	GACGCCGATGAGATTATGGT	AGTCTGGATCTGCTGCTGGT
LB	16	E_coli_MG1655_m56	3388527	A	C	MEDIUM	0.94	intergenic	0	0	-0.41	0.67	0.831	337	343											b3243	57	b3244	79		aaeR_tldD	ATAAGCTGCCGCTGAAGGTA	CCTATATGCTGCCGGGTAAA
LB	17	E_coli_MG1655_m56	3739021	T	C	LOW	0.99	intergenic	7.36	0	-0.66	0.517	0.513	471	403											b3572	41	b3573	112		avtA_yiaI	TGCTGTGCATGAGTCTTTCC	TGCATTGGCTGTAAAAGCTG
LB	18	E_coli_MG1655_m56	3772341	C	T	MEDIUM	1	intergenic	141.08	0	0	0.976	0.749	5255	805											b3599	125	b3600	107		mtlA_mtlD	GGTTACGTTGAGCCGGAATA	CAGGGCATCAAGTACCACCT
LB	19	E_coli_MG1655_m56	4243217	C	T	MEDIUM	0.995	intergenic	78.96	0	-0.13	0.988	0.67	1024	387											b4033	120	b4034	36		malF_malE	GTGCAGACCAGAGGGAAGAG	AAGGTGAAATCATGCCGAAC
LB	20	E_coli_MG1655_m56	4243224	T	G	MEDIUM	0.915	intergenic	0.47	0	-0.13	0.979	0.817	956	549											b4033	127	b4034	29		"	"	"
LC	1	E_coli_MG1655_m56	581173	A	G	LOW	0.995	coding	4.58	0	-0.48	1	1	11099	12004	SYN	P	P	597	b0561	580577	581320	1	orf, hypothetical protein							tfaD	TCCCGAAAGAATCCGCATA	CGCATTTACAATCAGAAAGGC
LC	2	E_coli_MG1655_m56	730220	G	A	LOW	0.995	coding	6.58	1	-0.55	1	0.998	3978	1874	NON	S	N	1415	b0700	728806	732999	1								rhsC	CTGAAGCGGGTGGTGAAAAAG	TCGTGGTGATAACGCTGTGT	18 for Forward, 19 for Reverse
LC	3	E_coli_MG1655_m56	1411566	A	T	HIGH	0.995	coding	0	1	10006.9	0.997	0.967	2745	1414	NON	Y	N	199	b1347	1411555	1411764	-1	orf, hypothetical protein
LC	4	E_coli_MG1655_m56	1798380	C	T	HIGH	1	coding	0	1	1	0.799	0.836	3073	3093	NON	E	K	283	b1718	1798120	1798662	-1	protein chain initiation factor IF-3							infC	TGGGAAGCATGGACGTAAA	CGTGCTTGTGCTTAAAACCA	1
LC	5	E_coli_MG1655_m56	2091064	G	A	HIGH	1	coding	0	1	10007	0.681	0.708	4689	5230	NON	A	T	643	b2021	2090422	2091492	1	histidinol-phosphate aminotransferase
LC	6	E_coli_MG1655_m56	3304104	G	A	HIGH	0.975	coding	0	1	0.56	1	0.999	6480	4951	SYN	R	R	1830	b3162	3303993	3305933	-1	inducible ATP-independent RNA helicase							deaD	CGCTGCTGTTCGTTGAGAA	TGACGTTTGGGTGGTGGT	1
LC	7	E_coli_MG1655_m56	3989722	C	T	HIGH	1	coding	0	1	10003.4	0.705	0.744	1725	2818	NON	L	F	547	b3806	3989176	3991722	1	adenylate cyclase							cya	TAGCAAATCAGGCGATACGT	AGATCCAGCCATTCATTTGG	2
LC	8	E_coli_MG1655_m56	349150	A	C	MEDIUM	0.995	intergenic	6.58	0	-0.36	0.996	0.999	3050	4442											b0331	355	b0333	87		prpB..prpC	CGAGCTGTACGAAAGCATCAA	TTCGGTTTAATGACATGGGTA	4
LC	9	E_coli_MG1655_m56	1766831	G	A	MEDIUM	0.97	intergenic	4.61	0	1.29	1	1	1298	1805											b1687	123	b1688	268		ydiJ..ydiK	AGCCGAGAATAAAGGGTTGAA	TGGCGGGACATATCAACAAT	1
LC	10	E_coli_MG1655_m56	2000078	C	T	LOW	1	intergenic	124.04	0	-0.56	0.994	0.971	4824	1448											b1922	266	b1923	57		fliA..fliC	TTGGCAAAAGCTAACCAGGT	GCAATGCTTCGTGACGCA	1
LC	11	E_coli_MG1655_m56	4316008	T	C	LOW	0.98	intergenic	218.18	0	-0.5	1	0.993	8377	3741											b4096	91	b4097	22		phnL..phnK	ACGACCCGCATCATCCGTATA	AGCGGCTGCATCACCACTT	1
LD	1	E_coli_MG1655_m56	60600	G	A	HIGH	1	coding	0	1	0.93	0.995	0.734	1204	693	NON	Q	*	2665	b0059	60358	63264	-1	probable ATP-dependent RNA helicase							hepA	CTGCTGGATAAAAACGGCAA	TCATCACGCTGTCTTTGTGCT	1
LD	2	E_coli_MG1655_m56	730280	G	T	MEDIUM	1	coding	6.58	1	-0.22	1	0.999	8914	10050	NON	W	L	1475	b0700	728806	732999	1								rhsC	CTGAAGCGGGTGGTGAAAAAG	TCGTGGTGATAACGCTGTGT	18 for Forward, 19 for Reverse
LD	3	E_coli_MG1655_m56	1283363	T	C	LOW	0.995	coding	0	0	-0.25	0.999	1	3208	5705	SYN	Y	Y	537	b1225	1282827	1284365	1	nitrate reductase 1, beta subunit							narH	TACGAGCCGTTCGATTTTGA	ATCTTTCTCGTTCTCGGTGCT	1
LD	4	E_coli_MG1655_m56	1283364	T	C	LOW	0.995	coding	0	0	-0.25	0.999	1	3639	3572	SYN	L	L	538	b1225	1282827	1284365	1	nitrate reductase 1, beta subunit							narH	TACGAGCCGTTCGATTTTGA	ATCTTTCTCGTTCTCGGTGCT	1
LD	5	E_coli_MG1655_m56	1425807	A	G	MEDIUM	1	coding	32.88	1	0.21	0.999	0.998	17964	8752	NON	V	A	944	b1370	1425770	1426750	-1								insH-5	TTAAAATTTCGCGGATCTGG	CATGCAGCATTGGTACAACC	Primer3 1
LD	6	E_coli_MG1655_m56	1425827	G	C	MEDIUM	1	coding	32.88	1	0.47	0.999	1	22615	21519	SYN	T	T	924	b1370	1425770	1426750	-1								insH-5	"	"	"
LD	7	E_coli_MG1655_m56	1784849	G	T	HIGH	1	coding	0	1	10001	0.99	0.543	1188	849	SYN	I	I	288	b1702	1782758	1785136	-1	phosphoenolpyruvate synthase							ppsA	CAACGCTGGGATCAGTCTTAA	CAAAAGAGGCGTTTTCGTCA	1
LD	8	E_coli_MG1655_m56	2091064	G	A	HIGH	1	coding	0	1	10002.6	0.999	0.995	4106	4188	NON	A	T	643	b2021	2090422	2091492	1	histidinol-phosphate aminotransferase
LD	9	E_coli_MG1655_m56	2319431	A	C	HIGH	1	coding	0	1	10004.8	0.999	1	10762	7259	NON	Q	P	1367	b2219	2318065	2319891	1	sensor protein AtoS for response regulator AtoC							atoS	CCAACAAACCAGTGACCCAAT	TTGTAGTGCAAAAGCGGTGCT	4
LD	10	E_coli_MG1655_m56	2910718	T	G	HIGH	1	coding	0	1	10004	0.979	0.999	2121	1602	NON	Y	S	956	b2784	2909439	2911673	-1	(p)ppGpp synthetase I (GTP pyrophosphokinase); regulation of RNA synthesis; stringent factor							relA	AAAGAACCTCGCCTTTGATGA	TTTACGCAGCCAGGCAAT	9
LD	11	E_coli_MG1655_m56	3807263	T	A	HIGH	1	coding	0	1	10002.8	0.987	0.965	2314	824	NON	V	E	701	b3633	3806563	3807840	1	3-deoxy-D-manno-octulosonic-acid transferase (KDO transferase)							kdtA	TCGCTTGCTGCGTCGTATTA	AGTGGCATCGGTAACGGTAA	7
LD	12	E_coli_MG1655_m56	3964743	C	T	HIGH	1	coding	0	1	10014.4	0.998	0.996	5321	2923	NON	R	C	304	b3783	3964440	3965699	1	transcription termination factor Rho; polarity suppressor							rho	TCCTGCCATACCATTCACAAC	AGCAGAACCATCAGCACACAA	1
LD	13	E_coli_MG1655_m56	3996095	C	T	HIGH	0.945	coding	0	1	-0.04	0.933	0.975	454	573	SYN	G	G	90	b3813	3996006	3998168	1	DNA-dependent ATPase I and helicase II							uvrD	GCATCTCTGACCTCGCTGATA	CGGATTACCGTAGCTTTGAA	2
LD	14	E_coli_MG1655_m56	3996097	C	T	HIGH	0.94	coding	0	1	-0.04	0.927	0.982	418	589	NON	A	V	92	b3813	3996006	3998168	1	DNA-dependent ATPase I and helicase II							uvrD	GCATCTCTGACCTCGCTGATA	CGGATTACCGTAGCTTTGAA	2
LD	15	E_coli_MG1655_m56	547694	A	G	HIGH	1	intergenic	0	1	3.17	0.998	0.998	3836	3696											b0518	124	b0519	145		ylbE_1 (b4507)	AAAACGTCGCCGTGATTAAC	CGCATTAACAGTGCAGAGGA			Same as LE mutation
LD	16	E_coli_MG1655_m56	2064199	T	C	MEDIUM	0.99	intergenic	29.59	1	1.03	0.999	1	9213	26808											b1993	412	b1994	131		cobU..insH-6	GATTCAACGTCAGCGACAGA	ACCCACAGCCTAGTCACCAC	Primer3 1
LD	17	E_coli_MG1655_m56	2175482	A	G	MEDIUM	1	intergenic	44.89	0	0.61	0.997	1	2285	4324											b2096	251	b2097	53		gatY..fbaB	CCAGAACGAACCTTCTGAGC	GGGCTGATTCTTGGACGTAA	Primer3 1
LD	18	E_coli_MG1655_m56	2702339	C	A	HIGH	0.91	intergenic	0	1	-0.49	0.909	0.901	263	372											b2567	255	b2568	19		rnc..lepB	GCTGCAACAGTTCCTGATGA	CCGGTCTCAAAAGAGCTGAC	Primer3 1
LD	19	E_coli_MG1655_m56	3941654	C	T	LOW	0.955	intergenic	6.58	0	-0.47	0.645	0.67	327	328											b3755	2305	b4480	3498		rrsC (b3756)..rrlC (b3758)	AGAGCAAGCGGACCTCATAA	CGGTTCGCCTCATTAACCTA	Primer3 1
LD	20	E_coli_MG1655_m56	3982271	G	C	LOW	0.945	intergenic	0	0	-0.48	0.993	0.919	430	349											b3800	56	b3801	105		aslB..aslA	CCAGCAAACAATTGCAGAAA	AACGGTAAACTCGCTGCTGT	Primer3 1
LD	21	E_coli_MG1655_m56	3982278	T	A	LOW	1	intergenic	3.29	0	-0.48	0.985	0.88	486	603											b3800	63	b3801	98		"
LD	22	E_coli_MG1655_m56	4051583	A	C	LOW	1	intergenic	0	0	-0.28	0.908	0.493	2118	237											b3867	143	b3868	310		hemN..glnG	TCATCTGCAACTTCCGTCTG	ATACGCAGGGGCATAAACAG	Primer3 1
LD	23	E_coli_MG1655_m56	4316008	T	C	LOW	1	intergenic	218.18	0	-0.35	1	1	8627	4706											b4096	91	b4097	22		phnL..phnK	ACGACCCGCATCATCCGTATA	AGCGGCTGCATCACCACTT			Same as LC mutation
LE	1	E_coli_MG1655_m56	1150887	G	T	HIGH	1	coding	0	1	10011.7	0.998	0.997	2738	2895	NON	G	V	50	b1094	1150838	1151074	1	acyl carrier protein							acpP	CACAAAATGCTCATGTTGCG	ATTAGGCTGATGCCACTCTGA	1
LE	2	E_coli_MG1655_m56	1268949	C	T	LOW	1	coding	6.58	1	-0.43	1	0.999	5144	3273	NON	G	S	85	b4421	1268926	1269033	-1	small toxic polypeptide							ldrB	ATGGGTGCCGGATACAAAA	AGCCGGAATGTACTCTTT	24 on ldrB_2 for F, 115 on ldrB for R	CGTAGTATCCACACCAAGCC	Double band (Not Unique)
LE	3	E_coli_MG1655_m56	1283364	T	C	MEDIUM	0.99	coding	0	0	0.71	0.996	0.998	2111	2285	SYN	L	L	538	b1225	1282827	1284365	1	nitrate reductase 1, beta subunit							narH	TACGAGCCGTTCGATTTTGA	ATCTTTCTCGTTCTCGGTGCT	1
LE	4	E_coli_MG1655_m56	1785120	G	A	HIGH	0.995	coding	0	1	10001.3	0.978	0.913	2009	2443	NON	S	L	17	b1702	1782758	1785136	-1	phosphoenolpyruvate synthase							ppsA	CAACGCTGGGATCAGTCTTAA	CAAAAGAGGCGTTTTCGTCA	1
LE	5	E_coli_MG1655_m56	2091064	G	A	HIGH	1	coding	0	1	10002	0.9	0.994	3332	4027	NON	A	T	643	b2021	2090422	2091492	1	histidinol-phosphate aminotransferase
LE	6	E_coli_MG1655_m56	3484638	T	C	HIGH	1	coding	0	1	10003.4	0.989	0.832	2970	1383	NON	I	T	497	b3357	3484142	3484774	1	cyclic AMP receptor protein							crp	TGCTTGGCAAACCGCAAA	ACGAGTGCCGTAAACGACGAT	36
LE	7	E_coli_MG1655_m56	4258762	G	A	HIGH	0.995	coding	0	1	10006.5	0.984	0.98	3618	2352	NON	M	I	141	b4048	4258622	4259329	1	orf, hypothetical protein							yjbM	TTCAACGAATCACGCATAATT	TGGGTCAAACGACTTCGC	40		Trouble getting this one to go; NEEDS RE-DESIGN
LE	8	E_coli_MG1655_m56	4398338	C	T	HIGH	1	coding	0	1	10001.5	0.534	0.67	567	674	NON	P	S	28	b4172	4398311	4398619	1	host factor I for bacteriophage Q beta replication, a growth-related protein							hfq	AGCGGCAGATAACCTGGCT	GGCGGAAGAGACCAGAGATT	17
LE	9	E_coli_MG1655_m56	239206	A	G	MEDIUM	1	intergenic	9.86	1	0.05	1	1	15858	12990											b0218	123	b0219	214		yafF (b4503)	ACACCACCGGCTATAACTGC	CGCTGGTGTGCTACGACTTA	1		Primer3 First Pick
LE	10	E_coli_MG1655_m56	239225	C	T	MEDIUM	1	intergenic	6.58	0	0.05	1	1	15012	12233											b0218	142	b0219	195		"	"	"
LE	11	E_coli_MG1655_m56	547694	A	G	HIGH	1	intergenic	0	1	2.19	0.997	0.995	4055	2565											b0518	124	b0519	145		ylbE_1 (b4507)	AAAACGTCGCCGTGATTAAC	CGCATTAACAGTGCAGAGGA			Primer3 First Pick
LE	12	E_coli_MG1655_m56	585009	A	T	HIGH	0.985	intergenic	0	1	0.71	0.99	1	7022	5313											b0565	154	b0566	362		ompT..envY	CTGATCGCAATAGGGGTTGT	TGTGGCTATAGCAGCACGTC
LE	13	E_coli_MG1655_m56	2816346	G	A	LOW	1	intergenic	3.29	0	-0.42	0.944	0.795	927	966											b2690	822	b2696	638		yqaB..csrA	CGGGAGGATGACTCACTGAC	GCCATTTGCATCCGTAGC			tRNA genes in this region
LE	14	E_coli_MG1655_m56	2816430	C	T	MEDIUM	1	intergenic	3.29	0	0.26	0.676	0.804	471	444											b2690	906	b2696	554		"
LE	15	E_coli_MG1655_m56	4025596	A	G	LOW	1	intergenic	4.83	0	-0.42	1	0.998	1418	987											b3844	346	b3845	37		fre..fadA	ATATTGCCGGACGTTTTGAG	CCATCGATTATGGGTTACGG
Old LB Data: FLAWED! Bad hyb on first of four chips most likely
LB	1	E_coli_MG1655_m56	6314	A	G	HIGH	0.905	coding	0	1	-0.43	0.828	0.865	338	441	NON	L	P	146	b0006	5683	6459	-1	orf, hypothetical protein
LB	2	E_coli_MG1655_m56	11130	T	A	HIGH	0.905	coding	0	1	-0.46	0.891	0.845	323	389	NON	S	T	406	b0012	10725	11315	1	positive regulator for sigma 32 heat shock promoters
LB	3	E_coli_MG1655_m56	125946	A	T	HIGH	0.905	coding	0	1	-0.59	0.864	0.824	364	363	SYN	A	A	252	b0115	125695	127587	1	pyruvate dehydrogenase (dihydrolipoyltransacetylase component)
LB	4	E_coli_MG1655_m56	200576	T	C	HIGH	0.935	coding	0	1	-0.41	0.939	0.964	480	1015	NON	L	P	95	b0178	200482	200967	1	periplasmic molecular chaperone for outer membrane proteins
LB	5	E_coli_MG1655_m56	203391	A	T	HIGH	0.905	coding	0	1	-0.54	0.856	0.861	324	364	NON	E	V	44	b0182	203348	204496	1	tetraacyldisaccharide-1-P; lipid A biosynthesis, penultimate step
LB	6	E_coli_MG1655_m56	203406	T	A	HIGH	0.905	coding	0	1	-0.54	0.87	0.898	509	337	NON	I	K	59	b0182	203348	204496	1	tetraacyldisaccharide-1-P; lipid A biosynthesis, penultimate step
LB	7	E_coli_MG1655_m56	203407	C	G	HIGH	0.935	coding	0	1	-0.54	0.862	0.92	412	635	NON	I	K	60	b0182	203348	204496	1	tetraacyldisaccharide-1-P; lipid A biosynthesis, penultimate step
LB	8	E_coli_MG1655_m56	365316	C	A	HIGH	0.92	coding	0	1	-0.38	0.93	0.908	479	606	NON	E	*	214	b0344	362455	365529	-1	beta-D-galactosidase
LB	9	E_coli_MG1655_m56	365326	T	A	HIGH	0.92	coding	0	1	-0.38	0.857	0.943	356	623	NON	E	N	204	b0344	362455	365529	-1	beta-D-galactosidase
LB	10	E_coli_MG1655_m56	365328	C	T	HIGH	0.915	coding	0	1	-0.38	0.845	0.957	371	604	NON	E	N	202	b0344	362455	365529	-1	beta-D-galactosidase
LB	11	E_coli_MG1655_m56	372288	A	C	HIGH	0.93	coding	0	1	-0.33	0.86	0.863	453	435	NON	R	S	144	b0351	372145	373095	1	acetaldehyde dehydrogenase
LB	12	E_coli_MG1655_m56	642745	C	T	HIGH	0.93	coding	0	1	-0.35	0.878	0.888	434	682	NON	S	F	116	b0609	642630	643091	1	orf, hypothetical protein
LB	13	E_coli_MG1655_m56	673765	G	C	HIGH	0.94	coding	0	1	-0.33	0.924	0.808	689	482	NON	A	G	242	b0642	671424	674006	-1	leucine tRNA synthetase
LB	14	E_coli_MG1655_m56	673768	T	C	HIGH	0.91	coding	0	1	-0.33	0.9	0.83	749	388	NON	D	G	239	b0642	671424	674006	-1	leucine tRNA synthetase
LB	15	E_coli_MG1655_m56	763966	T	C	HIGH	0.925	coding	0	1	-0.51	0.943	0.933	453	345	SYN	F	F	564	b0729	763403	764272	1	succinyl-CoA synthetase, alpha subunit
LB	16	E_coli_MG1655_m56	778863	C	G	HIGH	0.935	coding	0	1	-0.6	0.854	0.876	434	630	NON	L	V	43	b0742	778821	779612	1	orf, hypothetical protein
LB	17	E_coli_MG1655_m56	873881	C	G	HIGH	0.92	coding	0	1	-0.48	0.838	0.885	502	584	SYN	G	G	1680	b0833	872202	874550	1	orf, hypothetical protein
LB	18	E_coli_MG1655_m56	873886	A	T	HIGH	0.935	coding	0	1	-0.48	0.869	0.907	644	677	NON	E	V	1685	b0833	872202	874550	1	orf, hypothetical protein
LB	19	E_coli_MG1655_m56	1057563	T	G	HIGH	0.915	coding	0	1	-0.52	0.888	0.907	367	377	NON	I	S	257	b0996	1057307	1058479	1	trimethylamine N-oxide reductase, cytochrome c-type subunit
LB	20	E_coli_MG1655_m56	1061164	C	A	HIGH	0.91	coding	0	1	-0.38	0.882	0.983	366	926	NON	P	Q	143	b0998	1061022	1061621	1	part of trimethylamine-N-oxide oxidoreductase
LB	21	E_coli_MG1655_m56	1061167	C	A	HIGH	0.96	coding	0	1	-0.38	0.892	0.945	459	1953	NON	P	Q	146	b0998	1061022	1061621	1	part of trimethylamine-N-oxide oxidoreductase
LB	22	E_coli_MG1655_m56	1061170	T	C	HIGH	0.92	coding	0	1	-0.38	0.87	0.96	397	340	NON	L	P	149	b0998	1061022	1061621	1	part of trimethylamine-N-oxide oxidoreductase
LB	23	E_coli_MG1655_m56	1061176	C	G	HIGH	0.95	coding	0	1	-0.38	0.836	0.951	401	1087	NON	A	G	155	b0998	1061022	1061621	1	part of trimethylamine-N-oxide oxidoreductase
LB	24	E_coli_MG1655_m56	1061182	T	G	HIGH	0.935	coding	0	1	-0.38	0.834	0.979	503	1089	NON	V	G	161	b0998	1061022	1061621	1	part of trimethylamine-N-oxide oxidoreductase
LB	25	E_coli_MG1655_m56	1146904	G	C	HIGH	0.9	coding	0	1	-0.31	0.964	0.854	899	397	NON	V	P	31	b1090	1146874	1147914	1	glycerolphosphate auxotrophy in plsB background
LB	26	E_coli_MG1655_m56	1146905	T	C	HIGH	0.915	coding	0	1	-0.31	0.95	0.861	898	381	NON	V	P	32	b1090	1146874	1147914	1	glycerolphosphate auxotrophy in plsB background
LB	27	E_coli_MG1655_m56	1146917	T	C	HIGH	0.915	coding	0	1	-0.31	0.9	0.884	369	366	NON	L	S	44	b1090	1146874	1147914	1	glycerolphosphate auxotrophy in plsB background
LB	28	E_coli_MG1655_m56	1241808	A	T	HIGH	0.9	coding	0	1	-0.53	0.854	0.848	393	396	NON	C	S	496	b1192	1241389	1242303	-1
LB	29	E_coli_MG1655_m56	1411566	A	T	HIGH	0.995	coding	0	1	1.81	0.997	0.999	1333	1005	NON	Y	N	199	b1347	1411555	1411764	-1	orf, hypothetical protein
LB	30	E_coli_MG1655_m56	1430812	C	T	MEDIUM	1	coding	3.29	1	-0.18	0.999	1	983	5661	SYN	I	I	378	b1373	1430435	1431010	1	tail fiber assembly protein homolog from lambdoid prophage Rac
LB	31	E_coli_MG1655_m56	2091064	G	A	HIGH	1	coding	0	1	10002.9	0.984	0.999	3753	4517	NON	A	T	643	b2021	2090422	2091492	1	histidinol-phosphate aminotransferase
LB	32	E_coli_MG1655_m56	2564747	A	C	HIGH	0.93	coding	0	1	-0.3	0.984	0.919	725	463	NON	F	V	160	b2451	2563503	2564906	-1	orf, hypothetical protein
LB	33	E_coli_MG1655_m56	3617244	T	C	MEDIUM	1	coding	4.26	0	0.11	0.996	1	1970	1749	SYN	G	G	30	b3482	3617215	3621450	1	rhsB protein in rhs element
LB	34	E_coli_MG1655_m56	3765346	A	C	MEDIUM	0.995	coding	8.11	0	-0.14	1	1	7558	8901	NON	K	Q	103	b3595	3765244	3765945	1	orf, hypothetical protein
LB	35	E_coli_MG1655_m56	4176886	A	G	HIGH	0.92	coding	0	1	-0.42	0.864	0.939	408	551	SYN	V	V	417	b3983	4176470	4176898	1	50S ribosomal subunit protein L11
LB	36	E_coli_MG1655_m56	10623	A	T	HIGH	0.905	intergenic	0	1	-0.49	0.888	0.875	342	395											b0010	130	b0011	21
LB	37	E_coli_MG1655_m56	10626	T	C	HIGH	0.9	intergenic	0	1	-0.49	0.918	0.847	421	383											b0010	133	b0011	18
LB	38	E_coli_MG1655_m56	15316	C	G	HIGH	0.9	intergenic	0	1	-0.4	0.85	0.958	327	833											b0015	19	b0016	130
LB	39	E_coli_MG1655_m56	15317	C	G	HIGH	0.91	intergenic	0	1	-0.4	0.837	0.963	356	798											b0015	20	b0016	129
LB	40	E_coli_MG1655_m56	25749	T	G	HIGH	0.915	intergenic	0	1	-0.34	0.862	0.878	343	360											b0027	49	b0028	78
LB	41	E_coli_MG1655_m56	25750	T	G	HIGH	0.905	intergenic	0	1	-0.34	0.859	0.86	353	370											b0027	50	b0028	77
LB	42	E_coli_MG1655_m56	25760	T	A	HIGH	0.915	intergenic	0	1	-0.34	0.866	0.874	392	368											b0027	60	b0028	67
LB	43	E_coli_MG1655_m56	25764	A	G	HIGH	0.9	intergenic	0	1	-0.34	0.862	0.86	387	399											b0027	64	b0028	63
LB	44	E_coli_MG1655_m56	85336	T	C	HIGH	0.905	intergenic	0	1	-0.4	0.849	0.924	342	613											b0076	25	b0077	205
LB	45	E_coli_MG1655_m56	107494	T	C	HIGH	0.9	intergenic	0	1	-0.4	0.876	0.886	404	381											b0096	21	b0097	137
LB	46	E_coli_MG1655_m56	129382	A	T	HIGH	0.905	intergenic	0	1	-0.48	0.878	0.834	363	404											b0116	47	b0117	26
LB	47	E_coli_MG1655_m56	164671	T	A	HIGH	0.905	intergenic	0	1	-0.35	0.897	0.901	336	330											b0148	138	b0149	60
LB	48	E_coli_MG1655_m56	191740	C	A	HIGH	0.945	intergenic	0	1	-0.42	0.783	0.766	449	1272											b0170	33	b0171	116
LB	49	E_coli_MG1655_m56	191742	T	G	HIGH	0.945	intergenic	0	1	-0.42	0.878	0.886	467	1070											b0170	35	b0171	114
LB	50	E_coli_MG1655_m56	225587	G	A	LOW	0.925	intergenic	6.58	1	-0.46	0.886	0.894	582	644											b0200	2180	b0207	3581
LB	51	E_coli_MG1655_m56	254228	A	C	HIGH	0.915	intergenic	0	1	-0.58	0.863	0.897	357	356											b0236	27	b0237	32
LB	52	E_coli_MG1655_m56	254230	T	C	HIGH	0.905	intergenic	0	1	-0.58	0.865	0.885	380	360											b0236	29	b0237	30
LB	53	E_coli_MG1655_m56	281348	C	G	MEDIUM	0.91	intergenic	0	0	-0.25	0.674	0.883	226	417											b0267	142	b0268	134
LB	54	E_coli_MG1655_m56	288470	C	G	HIGH	0.9	intergenic	0	1	-0.4	0.878	0.95	354	788											b0272	85	b0273	56
LB	55	E_coli_MG1655_m56	288473	T	C	MEDIUM	0.925	intergenic	0	0	-0.4	0.905	0.921	323	812											b0272	88	b0273	53
LB	56	E_coli_MG1655_m56	288475	T	C	MEDIUM	0.96	intergenic	0	0	-0.4	0.886	0.929	376	895											b0272	90	b0273	51
LB	57	E_coli_MG1655_m56	288477	C	T	MEDIUM	0.905	intergenic	0	0	-0.4	0.881	0.955	473	818											b0272	92	b0273	49
LB	58	E_coli_MG1655_m56	288481	T	A	MEDIUM	0.95	intergenic	0.24	0	-0.4	0.857	0.962	544	901											b0272	96	b0273	45
LB	59	E_coli_MG1655_m56	288483	G	C	MEDIUM	0.9	intergenic	0	0	-0.4	0.865	0.976	481	968											b0272	98	b0273	43
LB	60	E_coli_MG1655_m56	288484	G	T	MEDIUM	0.945	intergenic	0	0	-0.4	0.854	0.984	539	995											b0272	99	b0273	42
LB	61	E_coli_MG1655_m56	288491	C	G	MEDIUM	0.92	intergenic	0	0	-0.4	0.89	0.945	630	1071											b0272	106	b0273	35
LB	62	E_coli_MG1655_m56	288492	C	G	MEDIUM	0.925	intergenic	0	0	-0.4	0.902	0.93	712	1024											b0272	107	b0273	34
LB	63	E_coli_MG1655_m56	294090	T	A	HIGH	0.92	intergenic	0	1	-0.34	0.91	0.852	354	366											b0279	68	b0280	274
LB	64	E_coli_MG1655_m56	387913	A	G	LOW	0.945	intergenic	0	0	-0.53	0.896	0.892	682	847											b0368	44	b0369	65
LB	65	E_coli_MG1655_m56	442242	T	C	HIGH	0.925	intergenic	0	1	-0.35	0.875	0.892	406	359											b0423	22	b0424	34
LB	66	E_coli_MG1655_m56	442244	T	A	HIGH	0.91	intergenic	0	1	-0.35	0.861	0.855	353	333											b0423	24	b0424	32
LB	67	E_coli_MG1655_m56	444465	T	A	HIGH	0.93	intergenic	0	1	-0.3	0.966	0.885	1343	466											b0426	68	b0427	62
LB	68	E_coli_MG1655_m56	444469	A	G	HIGH	0.95	intergenic	0	1	-0.3	0.974	0.872	987	440											b0426	72	b0427	58
LB	69	E_coli_MG1655_m56	444470	T	A	HIGH	0.915	intergenic	0	1	-0.3	0.978	0.879	901	425											b0426	73	b0427	57
LB	70	E_coli_MG1655_m56	444479	T	A	MEDIUM	0.925	intergenic	0	0	-0.3	0.929	0.887	678	445											b0426	82	b0427	48
LB	71	E_coli_MG1655_m56	494250	A	C	HIGH	0.915	intergenic	0	1	-0.57	0.865	0.843	339	342											b0472	17	b0473	95
LB	72	E_coli_MG1655_m56	496233	A	C	HIGH	0.92	intergenic	0	1	-0.52	0.856	0.858	349	380											b0473	16	b0474	167
LB	73	E_coli_MG1655_m56	539746	A	C	HIGH	0.9	intergenic	0	1	-0.51	0.869	0.862	430	408											b0512	15	b0513	38
LB	74	E_coli_MG1655_m56	539747	T	A	HIGH	0.9	intergenic	0	1	-0.51	0.857	0.869	425	401											b0512	16	b0513	37
LB	75	E_coli_MG1655_m56	539767	A	G	HIGH	0.93	intergenic	0	1	-0.51	0.862	0.859	494	487											b0512	36	b0513	17
LB	76	E_coli_MG1655_m56	555243	T	C	HIGH	0.91	intergenic	0	1	-0.51	0.869	0.86	388	388											b0526	25	b0527	13
LB	77	E_coli_MG1655_m56	573602	T	G	HIGH	0.91	intergenic	0	1	-0.56	0.854	0.914	447	447											b0551	41	b0552	359
LB	78	E_coli_MG1655_m56	579952	A	T	LOW	0.975	intergenic	3.29	1	-0.48	0.998	0.915	6015	751											b0559	644	b0560	106
LB	79	E_coli_MG1655_m56	644300	C	G	HIGH	0.92	intergenic	0	1	0.08	0.724	0.81	243	594											b0611	75	b0612	41
LB	80	E_coli_MG1655_m56	695633	C	T	MEDIUM	0.905	intergenic	0	0	-0.39	0.882	0.957	480	737											b0662	135	b0674	1104
LB	81	E_coli_MG1655_m56	705134	A	C	MEDIUM	1	intergenic	0	0	0.11	0.645	0.824	328	377											b0679	22	b0680	183
LB	82	E_coli_MG1655_m56	769895	C	G	MEDIUM	0.975	intergenic	0.47	0	0.13	0.934	0.899	373	1350											b0732	62	b0733	784
LB	83	E_coli_MG1655_m56	780893	A	C	LOW	0.915	intergenic	0	0	-0.53	0.858	0.851	373	366											b0742	1282	b0750	416
LB	84	E_coli_MG1655_m56	780895	A	T	LOW	0.93	intergenic	0	0	-0.53	0.854	0.856	339	480											b0742	1284	b0750	414
LB	85	E_coli_MG1655_m56	780909	T	C	LOW	0.9	intergenic	0	0	-0.53	0.882	0.901	432	362											b0742	1298	b0750	400
LB	86	E_coli_MG1655_m56	801067	A	C	HIGH	0.95	intergenic	0	1	-0.6	0.888	0.958	563	435											b0769	34	b0770	44
LB	87	E_coli_MG1655_m56	801083	A	C	HIGH	0.905	intergenic	0	1	-0.6	0.873	0.879	337	397											b0769	50	b0770	28
LB	88	E_coli_MG1655_m56	805039	G	A	LOW	0.975	intergenic	4.58	0	-0.47	0.976	0.995	614	1761											b0771	53	b0772	183
LB	89	E_coli_MG1655_m56	846423	T	C	MEDIUM	0.91	intergenic	0	0	10001	0.902	0.725	487	261											b0810	82	b0811	59
LB	90	E_coli_MG1655_m56	856789	G	C	HIGH	0.9	intergenic	0	1	-0.31	0.986	0.806	952	425											b0820	12	b0821	231
LB	91	E_coli_MG1655_m56	856806	G	T	HIGH	0.905	intergenic	0	1	-0.31	0.905	0.887	1049	550											b0820	29	b0821	214
LB	92	E_coli_MG1655_m56	856813	C	G	HIGH	0.945	intergenic	0	1	-0.31	0.849	0.953	642	741											b0820	36	b0821	207
LB	93	E_coli_MG1655_m56	856865	T	G	LOW	0.905	intergenic	0	0	-0.55	0.863	0.861	385	438											b0820	88	b0821	155
LB	94	E_coli_MG1655_m56	856872	T	C	LOW	0.905	intergenic	0	0	-0.55	0.86	0.85	386	449											b0820	95	b0821	148
LB	95	E_coli_MG1655_m56	859371	G	C	HIGH	0.91	intergenic	0	1	-0.49	0.886	0.913	579	438											b0822	121	b0823	27
LB	96	E_coli_MG1655_m56	877867	A	G	HIGH	0.93	intergenic	0	1	-0.32	0.91	0.924	1077	395											b0836	14	b0837	99
LB	97	E_coli_MG1655_m56	877868	G	C	HIGH	0.905	intergenic	0	1	-0.32	0.917	0.9	1162	459											b0836	15	b0837	98
LB	98	E_coli_MG1655_m56	914422	A	G	HIGH	0.93	intergenic	0	1	-0.55	0.882	0.96	661	776											b0874	295	b0875	154
LB	99	E_coli_MG1655_m56	915432	T	A	HIGH	0.935	intergenic	0	1	-0.39	0.864	0.946	430	720											b0875	163	b0876	265
LB	100	E_coli_MG1655_m56	986779	A	C	HIGH	0.915	intergenic	0	1	-0.35	0.887	0.914	582	511											b0929	575	b0930	30
LB	101	E_coli_MG1655_m56	986792	T	C	HIGH	0.94	intergenic	0	1	-0.35	0.877	0.923	446	523											b0929	588	b0930	17
LB	102	E_coli_MG1655_m56	1018216	T	A	HIGH	0.91	intergenic	0	1	-0.5	0.854	0.868	424	405											b0956	57	b0957	21
LB	103	E_coli_MG1655_m56	1018226	A	C	HIGH	0.9	intergenic	0	1	-0.5	0.883	0.837	430	378											b0956	67	b0957	11
LB	104	E_coli_MG1655_m56	1051482	G	A	HIGH	0.935	intergenic	0	1	-0.33	0.973	0.837	3009	431											b0991	183	b0992	31
LB	105	E_coli_MG1655_m56	1051483	T	C	HIGH	0.94	intergenic	0	1	-0.33	0.959	0.838	2472	393											b0991	184	b0992	30
LB	106	E_coli_MG1655_m56	1051489	G	C	HIGH	0.905	intergenic	0	1	-0.33	0.945	0.913	918	495											b0991	190	b0992	24
LB	107	E_coli_MG1655_m56	1096341	C	A	MEDIUM	1	intergenic	6.58	1	0.18	0.976	1	792	1904											b1029	290	b1033	730
LB	108	E_coli_MG1655_m56	1100055	A	T	HIGH	0.92	intergenic	0	1	-0.34	0.955	0.882	349	454											b1036	46	b1037	20
LB	109	E_coli_MG1655_m56	1119892	G	T	HIGH	0.915	intergenic	0	1	-0.32	0.935	0.871	599	384											b1059	84	b1060	33
LB	110	E_coli_MG1655_m56	1119898	C	G	HIGH	0.98	intergenic	0	1	-0.32	0.951	0.922	915	652											b1059	90	b1060	27
LB	111	E_coli_MG1655_m56	1119899	C	G	HIGH	0.975	intergenic	0	1	-0.32	0.935	0.928	908	681											b1059	91	b1060	26
LB	112	E_coli_MG1655_m56	1119901	T	G	HIGH	0.97	intergenic	0	1	-0.32	0.907	0.933	1027	756											b1059	93	b1060	24
LB	113	E_coli_MG1655_m56	1119903	T	G	HIGH	0.945	intergenic	0	1	-0.32	0.908	0.947	1006	631											b1059	95	b1060	22
LB	114	E_coli_MG1655_m56	1121923	T	G	HIGH	0.915	intergenic	0	1	-0.45	0.837	0.847	390	378											b1062	94	b1063	14
LB	115	E_coli_MG1655_m56	1186314	T	C	HIGH	0.965	intergenic	0	1	-0.32	0.944	0.879	967	446											b1127	22	b1128	29
LB	116	E_coli_MG1655_m56	1186324	T	A	HIGH	0.925	intergenic	0	1	-0.32	0.974	0.801	1038	366											b1127	32	b1128	19
LB	117	E_coli_MG1655_m56	1197668	A	G	MEDIUM	1	intergenic	0	0	0.55	0.987	0.998	2609	6298											b1138	209	b1139	251
LB	118	E_coli_MG1655_m56	1197676	A	G	MEDIUM	0.995	intergenic	3.29	0	0.55	0.985	0.991	5927	10244											b1138	217	b1139	243
LB	119	E_coli_MG1655_m56	1227976	T	G	HIGH	0.915	intergenic	0	1	-0.52	0.861	0.898	397	398											b1180	16	b1181	48
LB	120	E_coli_MG1655_m56	1324822	T	G	HIGH	0.905	intergenic	0	1	10000.4	0.952	0.874	372	422											b1268	158	b1269	55
LB	121	E_coli_MG1655_m56	1432371	A	G	MEDIUM	1	intergenic	3.29	1	-0.24	0.999	1	1371	3059											b1375	91	b1376	839
LB	122	E_coli_MG1655_m56	1492155	A	G	HIGH	0.91	intergenic	0	1	-0.45	0.852	0.847	373	343											b1421	22	b1422	18
LB	123	E_coli_MG1655_m56	1529779	A	G	LOW	1	intergenic	6.58	0	-0.43	1	1	10610	5788											b1459	180	b1460	62
LB	124	E_coli_MG1655_m56	1529800	C	T	LOW	1	intergenic	6.58	0	-0.43	1	1	13148	10804											b1459	201	b1460	41
LB	125	E_coli_MG1655_m56	2728907	T	A	LOW	1	intergenic	16.44	1	-0.62	1	0.997	3852	5219											b2587	5140	b2592	716
