# Supplementary material for: Whole-genome resequencing of Escherichia coli K-12 MG1655 undergoing short-term laboratory evolution in lactate minimal media reveals flexible selection of adaptive mutations
Source: Genome Biol. 2009 Oct 22;10(10):R118. doi: 10.1186/gb-2009-10-10-r118 (PMC2784333; doi:10.1186/gb-2009-10-10-r118)
Supplement: Additional data file 2 — Mutations reported for all strains using Solexa sequencing. [file gb-2009-10-10-r118-S2.xls]

## Sheet: LactA(G1)
Key:
normal text	The mutation has been neither confirmed nor refuted
gray text	indicates either i) the mutation is true, but already exists in the strain before adaptive evolution or ii) the mutation is a misreporting of a genuine mutation (as frequently occurs with the rph-pyrE 82 base pair deletion)
bold text	this exact mutation (or, rarely, a mutation very nearby) has been confirmed by Sanger sequencing
red text	reported mutation has been refuted by Sanger sequencing
		-SNP-
Position_in_reference	bp_change
365	T
920	C
923	C
2249	T
3796	T
5160	C
5503	G
5505	C
5785	T
8718	G
11187	G
11833	G
11904	G
14072	C
14415	T
14417	G
14419	G
15382	G
17784	G
20809	G
21113	G
24480	C
24483	C
24485	C
24495	A
24497	A
31273	A
32648	C
32921	G
32922	G
33635	C
33866	A
39250	T
39682	G
40719	G
40726	G
40729	G
41352	G
42935	G
43204	C
43205	C
43703	G
46045	G
46473	G
46476	A
46520	C
49679	G
49685	C
50103	G
50178	A
50837	G
51252	G
51256	G
51257	G
52702	C
52705	C
52766	C
52769	C
52776	C
58409	G
58413	G
59271	A
61529	C
64672	C
64673	A
64684	G
64686	A
67029	G
67030	G
77331	A
77333	G
79695	C
80555	G
82281	T
82856	C
83963	C
83965	C
84140	T
84146	T
84149	T
85433	G
85515	G
86782	T
86796	G
89526	G
89531	T
90743	C
92559	G
92852	G
92855	G
92857	C
92859	G
93389	G
93683	G
93903	A
94075	C
98279	G
99955	G
101672	G
101734	G
103745	G
106620	C
106623	C
107449	C
109356	G
111192	G
111195	G
111453	G
111454	T
111457	T
111460	T
111468	T
111807	G
113490	A
113573	G
113948	T
114777	A
116418	G
117614	C
118165	C
121049	C
122782	C
124584	C
124950	C
126166	C
128265	C
128636	G
131391	C
131396	C
131767	A
133524	G
133634	G
133960	G
133962	G
133963	G
136987	T
136996	T
140550	G
142589	A
143278	G
143778	T
143789	A
143793	A
143807	G
146228	A
146288	G
146290	T
148081	T
149869	A
149930	G
150913	A
155741	A
156264	G
156268	G
157224	G
158874	G
159173	A
159685	G
160101	C
161487	G
164546	A
167355	G
168089	G
168240	T
176925	G
177235	C
179057	G
179058	C
179059	C
179061	C
179649	C
179835	C
185450	C
188158	C
191746	T
191775	G
193941	A
195484	T
195508	G
196438	A
197649	G
203002	C
203666	T
204713	C
205040	C
205041	A
205048	G
206226	G
206277	G
207792	G
208358	C
208359	C
208895	G
210659	G
215303	G
216541	G
216661	C
218946	A
219556	A
220893	C
221584	C
229016	T
229617	C
234086	C
234882	C
234933	C
235570	G
236520	A
237266	A
237268	A
237320	C
238208	C
238792	G
239404	C
239793	A
240332	T
241278	G
241298	C
241299	A
243377	T
243378	A
243382	A
243383	T
243393	G
244464	G
244465	T
244469	T
244507	C
245896	C
250208	C
250438	C
253220	C
253232	A
254249	C
255879	G
256580	G
257915	C
258249	C
262225	A
265190	C
265192	T
265194	G
266316	G
268178	A
268444	C
275651	G
278334	C
278335	C
280160	C
280169	C
280170	C
282019	C
283164	T
283169	T
283170	G
283218	G
291563	C
293105	A
293472	T
293497	A
293500	A
294140	G
294402	G
295476	C
295481	C
295483	C
298765	G
300585	C
301580	G
303078	G
303484	G
308619	T
308621	C
311531	C
312474	G
312481	G
312534	C
313963	G
314021	A
315934	C
315945	C
315966	G
316056	G
316188	G
316482	C
316484	C
316523	T
317266	C
318024	A
319620	G
320333	C
320459	A
320850	T
321053	A
321710	G
322536	G
322597	G
323707	C
323709	C
323712	C
323713	A
323824	A
323825	A
323826	A
324713	T
324714	A
330869	C
330916	C
332228	T
332229	T
334431	A
336329	G
336828	C
337901	G
337956	C
339471	G
339751	A
343744	G
344276	C
344450	T
344453	T
344775	A
347726	T
347746	C
347784	C
347791	T
347792	T
348342	G
348404	G
351199	G
352135	G
353542	G
353545	G
356801	C
361398	C
365437	G
366613	C
376069	G
376213	C
376214	C
376235	A
377459	G
380044	A
383967	G
383977	G
384272	T
384427	A
384429	A
384675	G
385504	C
385631	G
388003	C
390075	T
390153	A
393002	G
394023	C
394028	C
395615	A
395846	C
400895	A
402985	G
403979	T
404014	C
404059	G
405498	A
405822	G
411273	A
414166	C
416721	G
416812	G
416814	G
420115	A
420662	T
421426	G
421977	C
424033	G
425836	G
426484	C
426488	C
429658	C
429698	G
430097	G
431128	G
432860	G
433402	G
433403	C
433405	T
435890	T
437920	C
440317	G
441236	T
441292	G
441296	C
442481	G
442549	A
443907	C
444362	T
452003	A
452353	G
453884	G
456909	G
456915	G
457518	G
463747	G
464942	G
472822	G
473489	C
473802	G
474169	C
474216	C
474242	G
474906	T
475936	T
475951	C
476791	A
477202	C
477217	G
477415	C
477905	G
477955	C
478086	G
479400	G
479414	C
479823	C
482108	G
482626	G
484980	C
485613	C
487189	T
487190	G
489115	G
490155	T
494817	G
494819	G
499324	A
499325	C
500184	G
502186	G
502196	C
502448	C
505260	A
505649	G
507238	G
508331	C
509277	A
510736	C
512351	G
513213	C
513217	C
515082	G
517700	C
518372	C
522122	T
522123	T
523204	G
524787	G
526658	T
526661	C
528802	G
529375	C
530998	G
532340	C
532383	G
532388	G
534313	C
534322	T
534338	A
534340	A
535017	G
536935	G
536973	T
541134	C
541135	G
541371	G
541373	G
541458	G
541875	G
541880	A
541882	T
544248	G
545750	C
545995	T
546512	G
547694	G
550505	T
552418	G
553898	C
557429	G
559353	G
559443	T
559859	G
564282	T
564299	G
565081	T
565457	G
565897	T
568899	C
568908	C
569149	T
569378	A
569380	A
569397	G
569985	G
570544	C
570872	G
573248	G
573689	T
573694	G
573696	T
573698	G
573747	G
576180	G
576184	C
578527	G
581752	G
581756	G
582040	T
582580	T
582583	T
582585	T
582720	T
582724	T
583080	C
583239	C
583410	T
583471	T
583511	A
584583	C
590160	C
590173	G
592432	G
592574	C
595262	C
596087	G
596707	C
599498	G
600096	G
600947	G
601247	G
602710	C
605188	C
616024	G
619866	T
619867	A
623420	G
623451	T
624105	A
624356	C
625197	G
626884	G
627381	G
628265	G
635625	G
636045	T
636082	G
638187	C
638193	C
638723	C
644235	G
651352	G
651354	G
652275	G
652334	G
652352	T
654612	A
655295	A
655708	T
655811	G
656631	G
658627	G
658784	C
660440	T
660443	C
660444	T
661093	C
662346	G
665263	C
665517	G
668758	C
670178	A
671220	A
672549	G
674506	G
674508	G
674819	G
675313	T
675629	G
675963	G
675973	C
677625	A
678492	C
679853	T
679858	A
680237	G
681167	A
681176	T
681180	T
682579	A
682727	A
683072	T
684387	C
686735	G
689070	A
690952	C
693916	C
696271	C
696992	C
697328	C
697752	G
698556	G
699842	A
702348	G
702592	T
703213	G
705849	A
705851	C
706601	T
706605	G
707455	G
707458	G
707460	G
707998	G
708923	G
709861	C
712133	G
714256	G
715312	C
716142	G
717901	C
721501	G
725229	C
725731	G
727294	C
728672	C
728735	T
728843	G
732820	T
734859	C
735374	C
735980	G
735984	G
737148	C
738136	G
738333	C
739872	G
741252	C
743151	G
743724	G
743965	C
747289	G
747290	G
748314	A
751400	C
752379	A
754472	C
756040	G
757923	G
762710	G
765912	A
766494	T
768179	C
769695	G
770061	A
770064	G
770180	C
770183	A
770187	G
770456	G
772512	G
772514	G
773128	G
774743	G
775355	G
777490	G
781266	C
784667	G
792857	C
793284	C
793638	C
794727	G
794802	C
794817	C
794993	G
795116	G
795747	G
795748	C
795751	C
795828	C
796884	T
796886	G
797375	G
798317	G
798631	C
800603	C
801149	T
802170	C
802173	C
802176	C
802183	C
802873	C
803822	C
803824	C
804141	G
804526	G
806617	C
806699	G
807375	G
807855	C
809528	G
815736	C
817884	G
817899	C
818975	G
819239	C
823199	C
823211	A
823874	G
825073	T
826829	G
828158	T
828379	C
830279	C
830285	C
831744	T
834913	A
838036	C
840467	G
840757	G
840768	G
841610	C
842392	G
842881	C
842937	T
843204	G
844806	C
844807	T
844812	C
847615	C
848073	C
848428	G
849243	C
849606	C
849661	A
850292	C
850295	A
851758	A
857062	G
857142	G
858834	T
863480	G
865253	C
866329	G
867479	G
867482	G
870545	C
871231	G
871481	G
872531	G
873267	T
873270	T
873272	T
874014	G
874600	C
875161	G
875667	G
875669	G
876035	C
876153	G
876291	C
877612	C
877867	C
878428	T
881138	C
881519	T
881635	C
881642	C
882725	G
882827	T
884087	G
884126	G
884134	C
885302	G
887117	T
887931	C
888985	A
888988	A
888995	G
890281	G
890283	G
890291	G
890301	C
890305	A
890816	T
891055	T
893723	T
896545	G
896547	G
896548	G
896549	T
896561	G
897943	G
897944	T
899085	T
901487	G
902982	T
902986	T
904142	C
905637	G
907166	G
908443	C
910211	C
910220	C
910332	C
910433	G
912885	G
914927	A
915506	C
924838	T
926898	T
928028	A
929003	A
929483	G
929484	G
929954	C
931488	C
936752	G
936755	G
937606	G
941985	A
944212	G
946092	C
946113	G
946402	G
946405	C
948589	G
948701	C
949628	A
950075	G
950081	A
952032	C
952039	A
956648	C
957786	G
962837	C
962838	C
962843	T
963466	G
964167	A
964240	T
965492	A
965749	G
965751	G
969124	T
970251	C
975537	C
975549	T
975601	G
975603	G
977606	T
977609	C
977854	T
980062	A
980104	G
980106	G
980108	G
980113	G
980159	G
980501	C
980718	C
981290	T
982338	G
983355	G
984067	G
984072	G
986412	A
986489	G
986968	G
987325	G
987328	G
987389	C
987404	G
989152	C
989833	C
990680	C
991383	G
994007	G
994785	C
995921	C
997597	G
997602	G
998092	G
998161	C
998786	A
999191	G
999193	G
999196	T
1001045	T
1001319	G
1001378	C
1002155	T
1002637	T
1002638	T
1003883	A
1004964	T
1004972	A
1007847	G
1008069	C
1010950	C
1010951	C
1011891	G
1012507	G
1013185	G
1014681	C
1014688	C
1014729	T
1015074	G
1015077	G
1015260	C
1018526	G
1019738	G
1022440	G
1023092	G
1023571	G
1024865	G
1025589	C
1025973	C
1026328	C
1027257	C
1028209	A
1031066	A
1031147	C
1032506	A
1032663	G
1036938	G
1036940	G
1039633	C
1039635	C
1040614	C
1042004	C
1042328	G
1042329	T
1044135	G
1044139	T
1047634	G
1048183	G
1051114	C
1051493	G
1053561	G
1055453	C
1055486	C
1056199	A
1056202	G
1056352	G
1056666	C
1057617	G
1057618	C
1057621	A
1061358	G
1061359	C
1061362	G
1061363	G
1061366	T
1062979	G
1063206	C
1063652	G
1063682	T
1063783	G
1063784	C
1064031	G
1064049	C
1064165	G
1066174	C
1066182	T
1068905	C
1068981	T
1068987	T
1071151	G
1071823	C
1071838	G
1071848	G
1073799	A
1074591	G
1078862	C
1078880	G
1081372	C
1082139	C
1084054	A
1086091	C
1086845	A
1087133	A
1088284	C
1089111	T
1090436	C
1090525	G
1091638	T
1091964	C
1092565	G
1092567	G
1093429	G
1093457	C
1095010	A
1097256	T
1098632	A
1098647	G
1099711	G
1102614	C
1102727	C
1102791	C
1103362	G
1103368	C
1103370	C
1104600	A
1104601	A
1105141	G
1108681	G
1108958	C
1110238	C
1111220	G
1111879	A
1114183	G
1114585	A
1114907	G
1116101	C
1119764	G
1120451	C
1120646	C
1120654	A
1120655	C
1125170	G
1128256	A
1131975	C
1134120	G
1134793	C
1138994	G
1140233	C
1140244	G
1140748	C
1141369	C
1143025	G
1143717	T
1144392	G
1146849	C
1147548	T
1147552	T
1149021	G
1150742	G
1151100	C
1151106	G
1151895	G
1152373	G
1152430	T
1152783	G
1153496	G
1153498	G
1154093	G
1154095	G
1154113	G
1154115	G
1154648	C
1156718	C
1156750	C
1156754	T
1156758	T
1157969	G
1161373	A
1164324	G
1164958	G
1166649	C
1168105	G
1168110	A
1171502	C
1171938	G
1172960	G
1174563	A
1175620	G
1176730	G
1177329	T
1179570	C
1180283	T
1180284	C
1183697	C
1184899	C
1185215	A
1185761	G
1185797	G
1185802	T
1186426	C
1187187	G
1189638	A
1189755	G
1189760	G
1189763	G
1189764	G
1191908	G
1191909	G
1193360	G
1195755	G
1196262	T
1196279	G
1196910	A
1197377	G
1197379	G
1197426	A
1198031	G
1198670	T
1198895	G
1201170	G
1202212	C
1202585	T
1202615	G
1204696	G
1204767	G
1206135	A
1207231	T
1208471	C
1208483	C
1208486	G
1208491	G
1209545	T
1209986	C
1209988	T
1209989	C
1209992	T
1210424	A
1211375	C
1211376	C
1211380	C
1211717	T
1211719	C
1211730	A
1211779	C
1211802	C
1211838	T
1212969	C
1213049	G
1213190	G
1214060	C
1214061	C
1214347	C
1214738	A
1214932	A
1215334	T
1215345	G
1215834	A
1215836	A
1215979	G
1216002	G
1216235	G
1217425	A
1217429	G
1217431	G
1218232	C
1218234	G
1219789	C
1220207	A
1221082	C
1221661	C
1223227	G
1223292	C
1223500	T
1224645	C
1224954	G
1225670	C
1225785	T
1227417	C
1227442	C
1228532	T
1229012	G
1229449	G
1229714	T
1230522	T
1231701	G
1233444	G
1236114	A
1236116	A
1236354	G
1237023	G
1239360	G
1240101	C
1242639	A
1244038	G
1244042	G
1245073	C
1246227	T
1246540	C
1246542	C
1247597	G
1249564	C
1249834	G
1249897	G
1249906	C
1251281	C
1251855	C
1252111	T
1255229	A
1255234	A
1255389	G
1255401	G
1255404	G
1255589	C
1255850	G
1255888	T
1255908	G
1255913	G
1259036	G
1259536	T
1260101	G
1260102	G
1262544	C
1265374	G
1266625	G
1269272	C
1270223	A
1270254	A
1270980	G
1272180	C
1272956	T
1272959	G
1272965	G
1279506	G
1281411	G
1281772	C
1284962	G
1286043	G
1286047	C
1286225	G
1287054	C
1288515	G
1288526	G
1288584	G
1290689	C
1291512	T
1292716	C
1296253	C
1297330	C
1297738	G
1297995	G
1298212	G
1298754	A
1298880	T
1298892	G
1298894	A
1299269	G
1304724	C
1304725	C
1304740	G
1304988	C
1305036	A
1305794	G
1306965	G
1307742	G
1308533	T
1309011	C
1309031	C
1309808	G
1309895	T
1310541	C
1312332	T
1315022	C
1316728	C
1317595	G
1318644	G
1319054	C
1321811	C
1322286	A
1322651	G
1322779	G
1322892	C
1323281	G
1323759	A
1323792	A
1324404	G
1325763	A
1325767	A
1329612	A
1330508	C
1330534	C
1331309	G
1331688	G
1331702	T
1331823	A
1332170	C
1332378	G
1332395	C
1332442	C
1337498	C
1338135	A
1338214	G
1338526	A
1339619	G
1339621	G
1340986	C
1342895	G
1343410	G
1344855	G
1344858	G
1347200	G
1347202	C
1348071	G
1348674	C
1350449	A
1350462	C
1355534	T
1355989	A
1356133	T
1356134	T
1356633	G
1356780	C
1356781	G
1357890	G
1358873	C
1359099	C
1360706	C
1364590	C
1364924	C
1365865	G
1367751	G
1369613	C
1372933	C
1373119	G
1374049	C
1377567	G
1378695	G
1379729	C
1380219	G
1382907	G
1382930	G
1384600	C
1384604	G
1384607	T
1390486	C
1392539	C
1395430	G
1397044	G
1397079	G
1397307	G
1397504	A
1397506	C
1397700	T
1398002	C
1398931	T
1399063	C
1399779	T
1400519	G
1400807	G
1402556	A
1403253	G
1404254	C
1404986	T
1407692	C
1407694	C
1407697	A
1407703	G
1407710	G
1409042	C
1409047	C
1410175	A
1411387	T
1411566	T
1411588	T
1411591	C
1411623	G
1413039	A
1413045	A
1413535	T
1413537	T
1414535	C
1417116	A
1418059	G
1418061	A
1418066	G
1418127	G
1419099	T
1419100	G
1419382	C
1419385	C
1421869	G
1421876	G
1422339	C
1422974	G
1423135	C
1423588	T
1424047	C
1424061	C
1424584	G
1425661	C
1429417	C
1435962	G
1436462	G
1437170	G
1437393	G
1437395	T
1437397	G
1437792	C
1439868	T
1441044	C
1442394	C
1443226	G
1443407	G
1443410	G
1444267	C
1446045	G
1446051	G
1446793	G
1448308	A
1449028	G
1449029	G
1449616	C
1449631	C
1449726	C
1450041	T
1451537	G
1452046	A
1452792	G
1453612	G
1453614	G
1455268	G
1458876	C
1461248	C
1462147	C
1463712	C
1463713	C
1463715	C
1463720	C
1463871	C
1468565	G
1473182	T
1473331	C
1473849	G
1473934	C
1473941	T
1475997	G
1478639	G
1480724	A
1480726	C
1481758	C
1481764	C
1481769	C
1483231	G
1483368	G
1484221	G
1484224	G
1484326	A
1484548	C
1484558	C
1484577	C
1485086	C
1485088	C
1486048	G
1486686	T
1486694	C
1487901	C
1488565	C
1488926	T
1489712	T
1495798	G
1496038	A
1500515	G
1500517	G
1501479	C
1501885	T
1501887	C
1504782	G
1506506	C
1506510	A
1507102	C
1510367	G
1510462	C
1512312	G
1513843	G
1514702	G
1515400	G
1518117	C
1521142	C
1521974	C
1522732	G
1524179	C
1524442	G
1524658	C
1524990	C
1525697	C
1526178	G
1527542	G
1528186	A
1528200	A
1528289	T
1528363	T
1528364	T
1529302	C
1529644	C
1529647	T
1529653	C
1529733	C
1533075	C
1537798	C
1537869	C
1540085	T
1540876	C
1541998	G
1542926	T
1542978	T
1543653	G
1543855	G
1544034	A
1544899	C
1545500	G
1548767	G
1549286	C
1550459	C
1551103	C
1551104	C
1551504	C
1551509	T
1551514	C
1553720	G
1553784	A
1554351	C
1554363	A
1554719	A
1561659	A
1561666	A
1561668	G
1562067	G
1562910	G
1563483	G
1564086	C
1565242	C
1565284	T
1568840	C
1570195	C
1570209	T
1570256	G
1570350	A
1570377	C
1572727	C
1572728	A
1573319	C
1575035	T
1576535	C
1577617	C
1577650	C
1578335	T
1578654	G
1579534	G
1580159	C
1580744	G
1581425	C
1581657	C
1582095	G
1582099	G
1582201	T
1582466	G
1584076	C
1584548	A
1585203	C
1585846	T
1585858	G
1589352	A
1589572	C
1590658	T
1593048	C
1593058	T
1593062	G
1594164	C
1595153	A
1595160	A
1596228	G
1596233	G
1596235	G
1596236	G
1596239	A
1596356	C
1596421	G
1596490	C
1596491	C
1596496	C
1597147	G
1597150	G
1597157	G
1597158	C
1597163	C
1597168	C
1598879	A
1611970	C
1613958	C
1620888	G
1635595	C
1635663	A
1636902	G
1636941	G
1637014	G
1644773	G
1650970	A
1654603	G
1662948	G
1662950	G
1674682	G
1700123	G
1702164	G
1712304	A
1717721	C
1746828	T
1774354	G
1784854	G
1785218	T
1785220	T
1789657	A
1790113	C
1797434	G
1800750	C
1801422	A
1801423	G
1801428	C
1801572	C
1802409	C
1802505	C
1802626	G
1803015	A
1804162	G
1806097	G
1806101	C
1806818	G
1808463	C
1810836	A
1811031	C
1812675	C
1814835	C
1814860	C
1815803	C
1816283	C
1816752	G
1817527	C
1817534	C
1818694	A
1818783	A
1819346	G
1819419	A
1821344	C
1821785	G
1821788	C
1823084	C
1823086	C
1823088	C
1823912	C
1823990	G
1824577	G
1825723	C
1825727	C
1825732	C
1826245	G
1826246	G
1826461	C
1826826	C
1827372	C
1829986	C
1831768	A
1834311	G
1834584	A
1836371	G
1836640	A
1839056	A
1839058	C
1839196	G
1840154	C
1840423	G
1841967	G
1842391	A
1842392	G
1842408	G
1842447	A
1842734	C
1842735	C
1842750	C
1842756	C
1842766	C
1842986	A
1847017	C
1848829	C
1853360	C
1853677	A
1853924	C
1856630	C
1856632	G
1856742	A
1859672	T
1859679	G
1862292	C
1862997	G
1863351	C
1863353	A
1865276	G
1865279	G
1865283	C
1865289	T
1867128	C
1867130	T
1868223	G
1868224	T
1868228	A
1868232	G
1868496	A
1868499	A
1868502	A
1868554	A
1868606	A
1868874	G
1870517	T
1870694	A
1872021	T
1873006	G
1877158	C
1877706	C
1880050	C
1880210	T
1882451	C
1882547	T
1882991	T
1883731	G
1883988	C
1885735	T
1885756	C
1887491	G
1888852	G
1889138	C
1891734	T
1893640	C
1893749	G
1893793	T
1894185	T
1894284	A
1895769	C
1896526	G
1896528	T
1896532	T
1898279	C
1900070	C
1901071	A
1903207	G
1903210	T
1903211	G
1904043	G
1904564	C
1905197	T
1905218	C
1905416	G
1906506	A
1906509	A
1907919	C
1907921	A
1908437	A
1908440	G
1909731	G
1909732	G
1910959	A
1912716	C
1916174	G
1919505	C
1921183	G
1921311	C
1921318	G
1921403	A
1921558	A
1921971	G
1922577	C
1922586	C
1923257	C
1923259	G
1923634	C
1924568	C
1924570	C
1926176	G
1926497	T
1928724	G
1928731	G
1930073	A
1930393	C
1930687	G
1931194	A
1935067	G
1936109	G
1938140	G
1939166	G
1939653	T
1939654	G
1941286	G
1944249	A
1944815	G
1947156	C
1948123	A
1949846	C
1949850	C
1950045	A
1950133	T
1950565	C
1950567	C
1950570	C
1955345	C
1956261	G
1956263	T
1956267	C
1957362	T
1957364	G
1962744	A
1965325	C
1965334	T
1967613	C
1968569	C
1972027	T
1972688	G
1972690	G
1972693	G
1974871	A
1974877	A
1975701	G
1975709	G
1975716	G
1976189	T
1977383	A
1977388	C
1977558	A
1977560	A
1977562	A
1977564	A
1977890	C
1979414	T
1979436	A
1980687	C
1983385	C
1983599	C
1985639	A
1986181	A
1986190	G
1986193	A
1987189	G
1987199	T
1987201	G
1987258	C
1987396	G
1987441	C
1987629	T
1989410	A
1991992	G
1992595	C
1992960	G
1993078	T
1993430	G
1994015	G
1994020	G
1994022	G
1994060	G
1994538	T
1995149	T
1996390	C
1997638	G
1998343	G
1998772	A
1998858	C
1999114	G
2001618	G
2001622	G
2001623	G
2001638	G
2001911	A
2002046	C
2004773	G
2004776	G
2004778	G
2005606	G
2005611	T
2006161	G
2006719	T
2006852	C
2007663	G
2007684	G
2008549	C
2008843	G
2009472	G
2009882	G
2009900	G
2011157	G
2013216	C
2016830	G
2018292	G
2019458	C
2019751	G
2019913	T
2021130	G
2023254	G
2023299	A
2023301	A
2024452	G
2026230	C
2026652	C
2026939	G
2026990	G
2026991	C
2026996	C
2027002	G
2027003	C
2027591	G
2027841	G
2027844	C
2028544	C
2028678	G
2029570	A
2030160	G
2031005	T
2031562	T
2031936	T
2031937	T
2031939	T
2032927	T
2032938	A
2032944	G
2033221	G
2034979	C
2035125	A
2035841	G
2036074	G
2037279	G
2037287	G
2037552	C
2038983	G
2039023	C
2039578	T
2039883	G
2039946	C
2039955	C
2040246	A
2040752	G
2041160	G
2041856	C
2041969	T
2043591	T
2043605	G
2043972	T
2043989	C
2043999	C
2046461	G
2046870	G
2046876	A
2049581	G
2049589	G
2049590	G
2049766	C
2049769	T
2051138	G
2051298	T
2054721	A
2055165	G
2055169	A
2057982	G
2059386	C
2059399	G
2063274	C
2063354	C
2066678	T
2068615	G
2069474	C
2069476	C
2069485	G
2073231	G
2073613	A
2075540	G
2076109	G
2082859	G
2082860	G
2082862	G
2083415	G
2085132	A
2085134	A
2085135	A
2085281	T
2085283	T
2085322	G
2085366	G
2085368	G
2085372	A
2085375	A
2086933	G
2087399	G
2087434	T
2087437	G
2088033	C
2089876	T
2089878	G
2091064	A
2091467	C
2095396	A
2096265	G
2099077	G
2101512	T
2102154	A
[truncated: 4,403 more rows]

## Sheet: LactB(G1)
Key:
normal text	The mutation has been neither confirmed nor refuted
gray text	indicates either i) the mutation is true, but already exists in the strain before adaptive evolution or ii) the mutation is a misreporting of a genuine mutation (as frequently occurs with the rph-pyrE 82 base pair deletion)
bold text	this exact mutation (or, rarely, a mutation very nearby) has been confirmed by Sanger sequencing
red text	reported mutation has been refuted by Sanger sequencing
		-SNP-
Position_in_reference	bp_change
434	G
439	C
1250	A
2231	C
3338	G
3935	A
4777	T
4779	A
4866	C
5546	G
5552	G
5556	T
5853	G
6687	G
8157	G
10445	C
10534	G
11365	T
11663	T
11775	T
11778	T
14136	A
14413	G
14425	T
14434	T
15063	A
15382	G
16785	G
16811	T
16813	A
16815	A
16839	C
17439	T
17528	T
19006	T
19232	A
19236	A
19308	T
19346	C
19515	T
19793	A
20748	A
20902	T
21270	G
25256	G
25995	A
25999	A
26192	T
27226	T
27230	A
28513	T
28517	G
29178	A
29539	G
30292	G
31790	G
34025	A
34178	T
34182	T
34184	T
34564	A
34783	C
35393	C
35979	A
35993	G
36421	A
38703	T
41833	A
42041	A
42049	T
42194	A
42691	A
43113	A
43179	T
43181	T
44863	A
44865	C
46450	T
46625	T
46628	T
46631	T
46651	T
46653	A
47210	G
47264	C
47348	A
48974	T
49568	G
50107	A
50189	C
50242	T
50832	C
50897	G
52247	C
52248	A
52251	T
52252	G
52674	T
53044	G
53045	T
53331	C
56622	T
57668	C
57705	T
58202	T
58518	T
58660	C
58661	A
58664	T
58750	A
59814	G
59898	T
60981	A
65857	C
70432	C
70507	A
70508	T
70621	C
70761	C
73076	A
73145	G
74441	A
74442	C
74520	C
74524	T
75170	G
75173	A
75175	A
75944	T
75946	G
76750	C
77614	T
78553	T
78566	T
78910	A
79741	T
79868	A
81366	G
83246	A
83254	A
83774	A
84665	G
85011	T
85343	T
85346	T
85449	T
86686	A
87350	A
89103	T
89367	T
89368	A
89449	A
89483	A
89490	A
90667	G
91458	A
91460	A
91466	A
91725	C
92385	A
92390	G
92517	G
92521	A
92927	A
95356	A
95358	C
95359	A
95881	A
98606	C
102347	A
104938	A
106972	T
106974	T
106982	G
106988	T
107508	A
107771	C
107773	T
107918	A
107920	A
107957	T
111183	C
111185	A
111425	G
111593	T
112662	C
112666	C
112669	A
112670	C
113290	T
113369	C
113453	T
113598	A
113680	G
113718	T
114338	C
114428	C
114467	A
115076	G
115469	A
115471	T
115480	A
117705	T
117821	A
117957	T
121380	A
121449	C
121455	C
121489	A
121531	T
122054	T
122055	A
122120	C
122731	A
122733	A
123307	C
127193	G
127233	G
127236	A
127287	A
127319	C
127327	C
127360	G
127406	T
127506	T
127514	G
129168	G
129306	A
129334	A
129416	A
129422	G
134717	T
134729	A
134781	C
134786	A
134788	A
134791	C
135118	A
135122	G
135138	C
135285	T
136095	T
136874	C
136920	G
136924	C
136925	T
142742	A
143777	T
144746	A
145080	T
146002	T
146457	C
146458	T
148046	G
150816	T
150860	T
150937	A
151271	A
151273	A
151292	A
151418	A
151538	A
152204	A
152408	T
153323	A
153459	G
153513	T
154222	T
154235	A
154301	T
154934	T
155044	T
155090	A
155165	G
155293	A
155381	A
155412	T
156343	A
157118	C
157439	A
157443	C
157447	A
157450	C
158889	G
160796	T
161145	T
161148	T
164490	A
164916	A
164919	A
165877	G
167944	A
168298	A
168300	T
168394	C
171233	A
171382	A
171465	T
171468	T
175166	C
175190	T
175191	A
175193	A
175700	T
175808	G
176567	T
176573	T
176732	G
176741	G
176860	G
177108	T
177110	C
177111	T
177263	A
177729	G
177730	A
177887	T
178725	A
179786	T
179787	T
179949	A
179958	A
180069	T
180418	C
180422	T
180530	A
182212	A
183686	A
183689	G
183690	T
184280	A
184780	G
185496	G
185666	T
185672	T
185779	C
185871	G
186665	G
186752	G
188465	A
188582	G
188584	T
188690	T
188691	A
188783	A
190620	C
190733	A
190740	G
191508	A
191528	A
191568	A
191645	T
191649	C
191736	A
193379	C
193389	A
193392	A
194079	T
194713	C
194717	C
195047	A
195486	G
195510	T
195594	A
195701	T
195819	T
197116	A
197290	A
197291	C
197292	A
197608	A
197645	T
197651	T
197678	T
197730	T
197885	G
199259	T
202264	G
202373	A
202376	A
203278	A
203743	C
204832	C
204906	C
204948	G
204953	A
205552	A
205553	C
206194	A
206644	C
208409	C
208454	T
208525	G
209376	G
209379	A
210035	A
210659	C
210760	C
210815	A
210937	G
210941	A
211060	C
211138	T
211707	G
211853	G
213568	C
213914	T
216612	C
216917	T
217028	T
217117	T
217142	G
217143	T
218455	T
218458	T
218891	G
219044	T
219046	A
219338	T
219412	T
219445	T
220131	C
221934	T
223520	C
228992	T
228993	C
230380	A
230724	T
230750	G
230808	G
232396	T
232533	A
232612	T
234240	T
234274	T
234307	T
234776	C
234985	T
234987	T
234988	T
235504	C
235506	A
235579	C
235613	T
235624	T
238161	T
238769	T
240631	T
240634	T
242883	T
242886	C
243361	T
243642	T
243646	G
244030	A
245859	A
246683	A
246686	A
246771	T
247026	C
247050	A
247064	G
247066	G
247074	C
247379	T
247663	A
247667	T
247672	T
247960	A
248501	G
250740	C
250905	C
251881	G
251898	C
251991	T
251995	T
252404	A
252505	T
252507	T
252728	A
253193	C
253668	T
253997	A
254332	G
254382	A
254491	G
255235	G
255893	T
255895	T
257052	G
258282	T
258416	A
258419	A
258424	T
258541	A
259076	C
261624	C
262178	A
268711	C
268714	A
268853	A
269319	A
269345	T
272900	G
276284	A
277848	G
279872	A
280029	T
281113	T
281252	T
281253	C
281278	A
282366	C
284082	G
284659	C
284662	T
284664	C
284679	G
284681	G
285305	T
285306	G
288497	G
289479	G
289482	T
289549	G
289552	A
289583	T
290896	A
291431	A
292576	T
292581	T
292848	T
293081	A
293216	T
293306	A
293309	A
293312	A
293319	A
293446	T
293861	A
294087	T
294453	A
294543	T
294877	A
296300	T
296520	C
296529	T
296775	T
296972	C
299200	C
301475	T
301750	A
302810	G
302817	A
302819	A
302914	T
302951	G
302957	C
302959	A
302962	A
303073	C
303773	T
305115	T
305123	T
305947	C
305950	C
308555	C
308642	C
310361	A
310413	A
310567	A
310705	A
311022	A
311145	A
311182	T
311713	T
312260	T
312261	T
312265	C
312922	A
313542	T
313544	A
313548	T
313630	G
313631	G
313923	A
313965	A
313967	A
314095	T
314101	T
314103	T
315708	C
315713	A
315883	T
315887	T
316342	C
316643	T
316649	T
316650	T
316670	A
316932	A
316937	C
317234	A
317439	C
317501	A
317511	G
318742	A
318926	A
319192	A
319603	A
320052	T
320054	G
320318	A
320322	A
320488	T
320569	A
321808	G
323229	G
323940	T
324178	A
324180	A
324568	T
324574	T
324714	A
324798	T
324843	C
327147	A
329543	G
330481	C
331305	C
331612	G
331801	G
331802	A
332237	C
332737	T
332751	T
333087	T
333112	G
333114	T
333690	C
334344	T
334554	G
334556	G
334560	T
334567	A
334612	A
334684	T
335204	G
335225	A
335537	A
335636	A
337131	A
337136	A
337138	A
340040	A
340105	C
341816	G
341903	T
342814	C
342815	A
342820	A
343163	A
343165	T
343601	T
343638	A
343859	T
344547	A
344551	A
346147	T
346480	A
346485	C
346608	A
346630	G
347301	A
347395	T
348054	G
348057	G
349667	G
351676	C
354212	G
357118	G
358081	C
358085	A
358086	C
361076	T
363336	T
365688	A
366426	C
366429	C
370185	G
370186	T
370190	C
370274	A
370845	A
370850	A
370864	T
370963	A
370964	A
376974	A
377916	A
377917	G
379247	G
379248	C
379950	T
380166	T
380263	A
381907	A
383340	A
383486	A
383677	A
383678	A
383679	T
383736	A
383742	C
383850	A
383853	A
384167	T
384169	T
384170	T
384222	T
384223	T
384272	T
385790	A
385792	A
385795	G
385845	C
385867	C
386239	T
386242	C
386264	T
387863	T
387882	T
389542	A
389604	T
389675	A
389683	G
390250	A
390255	T
390724	A
390727	A
390828	A
393797	A
394441	A
395672	T
395967	A
396786	A
396826	T
398748	C
398750	T
398836	A
398964	G
399850	A
399864	C
399867	A
399870	A
400819	T
400859	T
402242	A
402786	A
403256	C
404026	A
404032	A
404069	T
404965	C
405332	G
405380	G
406279	A
406784	C
407008	T
407336	T
407453	T
407569	T
407594	C
407617	T
407973	T
407974	C
408373	A
408555	T
411790	T
411792	T
416015	A
416016	C
416020	A
416027	A
416084	A
416190	A
416834	G
417014	C
418810	T
420320	A
420512	G
420513	T
420952	A
420956	A
420958	A
420959	T
420966	T
424094	A
424153	T
425295	G
425623	A
426301	T
426470	C
426471	A
429090	A
429225	T
429875	A
430317	A
431227	T
431446	T
431596	A
431642	G
431646	G
431647	C
431682	A
434701	C
434748	T
434755	A
434808	A
435945	T
435953	T
437240	T
437643	T
437644	T
438931	G
440218	A
440235	A
440236	C
440762	A
441091	C
441988	A
441998	C
443945	T
443949	A
443996	G
443997	T
444411	T
444451	T
444525	G
444591	C
444594	A
444595	G
445721	G
445727	A
445852	A
446563	A
446564	C
446565	A
446926	C
446929	C
446931	C
447902	T
449647	C
449651	A
449856	G
450412	A
450753	A
450755	A
453643	T
453840	T
454052	T
455863	T
456262	A
457367	C
457902	T
458008	T
458084	T
460362	A
460801	C
460804	A
461013	T
461018	T
461020	T
462872	A
462874	A
462875	G
462923	A
462998	T
463000	C
463648	T
463873	A
464299	A
464303	A
464373	C
466638	T
467787	A
467933	T
467935	T
468001	G
468012	A
472266	G
472269	G
472270	G
472272	C
472273	G
472313	T
474325	T
474620	A
475127	C
476389	T
477085	A
478436	T
479241	T
479280	T
479334	G
479352	A
479593	A
479599	A
479704	A
480277	A
482108	C
482266	G
482342	G
482535	A
482538	G
482540	A
485010	A
485054	G
485303	A
485349	G
485389	A
487181	A
489341	G
489344	C
489345	A
490130	G
496196	G
497071	A
497072	T
497082	T
499082	G
499406	A
500617	G
502125	A
502404	G
502410	A
502569	T
503019	C
504372	G
504486	A
505727	A
505728	T
505767	T
505888	C
505892	T
505896	A
505987	T
506021	A
507564	T
508337	T
508339	G
508343	T
510903	A
512045	C
515229	T
515324	A
515472	A
515475	C
515994	A
516088	C
516140	T
517728	A
518512	A
519172	C
519175	A
519434	A
521351	C
521946	T
521948	T
522129	T
522253	T
522262	T
522529	A
526303	G
526448	T
526790	A
527805	C
529001	A
529004	A
529169	T
529261	T
530721	A
531111	C
531119	C
531256	C
531260	C
531693	A
533218	C
533224	T
534778	T
535187	G
535251	A
535264	T
535574	A
535581	A
535743	T
535807	T
535937	G
535945	A
535948	T
536113	A
538788	A
539704	T
539706	A
539823	G
540298	C
542114	T
542848	T
542917	A
542918	C
544010	A
544116	C
544117	A
544120	G
544519	A
544523	A
544524	C
544525	A
544530	T
544708	G
545247	C
545261	C
545346	A
545565	T
545815	T
545817	T
545820	T
546564	G
546569	T
546736	A
547694	G
548864	A
553093	A
553589	T
556519	C
558111	A
558346	T
558754	A
558795	G
558880	A
558882	A
558930	T
560011	A
560024	T
561571	G
562649	T
563392	T
563579	C
564470	T
567426	A
568104	T
568885	C
568888	T
568918	T
568921	T
569112	T
569116	T
569588	C
569594	A
569973	A
570145	T
570863	G
571183	A
571595	T
573102	C
573168	T
573696	G
573704	C
573808	T
575400	T
576237	G
576238	A
577793	C
577857	T
577865	A
578393	A
580600	C
580603	A
580604	C
580606	A
580620	C
580888	C
581267	T
581365	G
581551	T
581957	A
582539	T
582797	C
582925	T
584340	A
584849	T
586096	T
586184	G
586260	A
586368	C
586511	A
587163	C
587292	A
589045	G
591482	T
591488	T
592290	A
592424	T
592580	G
593566	C
593741	G
593742	T
593997	T
594004	C
594060	T
594070	C
594078	A
594325	G
594424	T
594426	T
594427	G
594429	G
595635	G
595668	C
595702	C
595732	C
596050	T
596595	A
598923	C
600902	T
600904	T
601324	T
601512	G
602052	T
602723	A
603175	C
603817	A
603865	A
603980	A
604173	A
604248	T
604322	A
604323	A
605554	T
606369	T
606371	C
606762	G
606768	A
606775	G
606898	T
607017	C
607022	T
608578	G
608584	T
612639	G
617317	T
618094	A
618099	C
618269	A
619651	A
621355	T
621362	A
621367	G
621450	T
621485	T
621496	C
621636	T
621650	T
621659	G
622122	C
625557	G
625572	T
629036	T
632461	T
633244	A
634376	T
635163	A
635712	C
635971	T
636043	T
636471	T
636473	G
636715	T
636891	T
637140	T
638124	C
638128	A
638187	C
639108	A
640294	A
640363	G
640596	G
640599	G
640647	C
640649	A
640752	T
640753	T
640755	C
640897	C
640971	A
641092	T
641400	C
641486	T
641779	A
643310	T
643482	C
643484	T
643510	T
643666	C
643668	A
643670	C
643685	T
643693	T
645970	G
645972	G
647230	C
647235	A
650443	T
650621	T
650961	G
651016	G
651284	G
651339	A
651443	A
651445	A
651447	G
651451	A
651517	T
651906	A
651973	A
652220	T
652411	T
652573	T
653226	A
653260	C
654471	A
655365	T
656078	T
656171	T
656173	G
656470	C
656568	G
656731	A
657978	G
658283	A
658379	T
658386	C
658389	T
658390	G
658391	G
658394	A
659737	T
659860	C
659867	T
660396	C
660398	T
660534	G
660536	G
660928	T
661070	C
661105	A
661107	A
661113	C
661551	C
661558	C
661912	G
662045	C
662213	T
662875	G
662876	T
665314	A
665317	C
665319	T
667416	G
667618	A
667622	C
668556	G
669044	A
669046	A
669512	G
669516	C
671122	G
674490	C
674669	T
674709	G
674710	A
674762	T
675517	T
675857	A
675859	A
675862	A
676987	A
677372	C
677461	C
677467	C
677558	T
677781	T
677936	C
678514	A
678584	T
678587	A
678590	A
678998	T
679195	G
679491	A
680281	A
680773	C
680867	A
680989	T
681271	A
682079	A
682274	G
682460	A
682692	A
682847	A
683156	A
683829	G
684247	T
684299	T
685877	C
685878	G
685887	C
686055	T
686844	T
686937	G
690693	A
690696	A
690697	T
690954	C
694015	T
696367	G
696658	T
696759	A
696888	T
697765	T
697766	C
697768	G
697770	G
698564	T
698567	T
698612	T
698844	T
698849	T
698949	A
699053	C
702608	A
702974	T
702982	C
705033	T
705748	A
706593	A
706594	A
706596	A
706789	G
706857	G
706868	C
706916	A
707472	G
708467	T
708472	T
709827	A
710128	C
710402	G
710866	C
711517	A
711613	A
714912	A
714949	A
715694	T
716077	A
717294	A
717741	A
717852	G
718078	T
719382	A
719473	T
719587	A
720121	A
720416	C
720659	A
720702	T
720705	A
720709	G
721667	G
721668	T
722356	T
722486	T
722487	G
722637	G
722641	T
722644	A
724285	C
724287	A
725784	T
725913	T
728226	A
728495	G
732702	G
732900	A
733155	A
735107	A
735111	A
735372	A
735501	T
735748	T
736127	A
736197	T
736609	A
736614	G
737068	T
737559	T
737562	A
737876	A
737881	G
737918	A
737927	C
738140	G
739228	G
739234	G
739431	G
739898	T
740936	A
741777	T
741808	A
742600	T
745428	A
745432	G
745485	A
745564	A
745812	G
745821	G
746936	C
746945	C
747093	A
747459	T
749053	T
750226	T
750228	G
750912	G
751151	T
751157	T
751386	A
751403	A
751420	T
751946	A
752199	A
752244	T
752248	T
752335	T
752343	A
752344	A
752348	A
752354	A
752557	G
753384	A
753386	T
753394	T
753939	A
753969	T
754383	T
754919	G
756716	G
756721	C
758484	A
764174	G
764492	A
764526	G
764541	T
766142	G
766148	A
766680	A
766683	A
766684	T
766864	A
766892	T
766897	G
767349	G
768212	A
768237	T
768895	A
769022	A
769658	G
769964	A
770225	A
774010	T
776782	T
781016	A
781170	T
781401	C
781456	A
781461	A
781521	T
782385	C
782402	T
783911	A
785962	A
785999	G
786002	A
786104	A
787219	G
788183	A
789353	G
789354	G
789512	T
791370	A
792122	T
792148	T
792154	T
792679	T
792831	T
792883	A
792885	G
792888	G
792971	A
794011	C
794278	T
795125	A
795129	T
796897	T
796899	T
796902	T
796992	A
797554	C
797555	T
797652	G
797731	T
797917	G
797918	C
798947	C
799765	A
800140	G
800141	G
800710	T
800726	T
801342	A
802892	A
802896	T
802922	A
802923	A
803040	A
803758	A
804963	A
805010	A
806496	A
806821	C
807591	G
807593	T
807662	G
812576	G
812659	T
812695	T
813193	T
813198	G
813199	T
813703	C
814684	A
814801	A
814802	C
814809	A
814865	A
814961	T
814967	G
815072	G
815387	T
816234	C
816238	A
818916	A
819063	G
819738	T
820078	A
822360	C
822441	G
822854	T
823099	C
823185	A
823711	T
823716	T
824670	T
824711	G
825888	A
826023	A
826823	T
827015	A
827169	G
827171	T
827324	T
827409	T
827529	T
829679	A
831389	C
831390	A
831391	C
831394	C
831412	T
831571	T
832458	C
833832	A
833833	G
834453	A
834515	A
835315	G
835466	C
835924	A
837530	C
837551	C
838209	A
838685	C
839915	G
839952	T
841082	T
841576	C
841895	A
842242	T
842433	A
843316	T
844182	T
844296	C
844453	T
844849	C
845185	A
846465	G
846469	T
846471	G
847186	A
848124	T
848268	T
849385	T
849589	T
850013	T
851235	T
851401	T
851873	C
851875	T
851878	G
851882	T
852902	G
852903	T
852907	T
853192	A
854907	G
854917	A
854920	A
855683	T
856612	A
856614	G
857127	G
858269	A
858277	A
859517	G
861169	A
862341	A
862342	C
862402	A
865124	G
867305	G
867308	G
867772	C
867833	A
867840	T
867888	A
868865	G
868949	A
869897	A
871236	C
872302	G
872379	T
872769	T
872771	T
872823	T
872858	T
872988	A
873489	C
873760	C
873925	G
874110	G
874113	G
874325	A
874424	G
874560	T
874563	T
874817	T
875338	T
875379	T
875677	T
875690	T
875749	T
875836	G
875846	C
875949	A
877742	C
878356	C
878666	A
878718	C
878721	G
878992	T
879064	A
879069	A
879782	G
879813	A
879815	A
879817	A
879843	G
879898	T
879900	T
879943	T
879945	T
880646	T
880648	G
880783	T
880908	G
880909	A
880948	G
880950	C
881083	G
881313	A
881440	T
881441	A
881728	G
881871	T
883363	G
883535	T
883537	A
884057	T
884906	A
885050	C
885140	C
885881	A
885884	C
885978	T
886007	G
886141	A
886146	C
887938	A
887944	A
888057	A
888902	A
889025	T
889455	G
889551	T
889747	A
889759	T
890221	G
890222	G
890227	C
891164	T
891291	A
892201	T
892205	G
892252	T
892720	C
893086	G
893089	T
895378	T
895451	G
895452	A
895483	G
895614	G
897229	T
897231	T
898290	G
898390	G
899081	C
899084	T
901323	A
901331	T
901394	C
901395	A
902197	A
902975	A
903058	T
903084	G
903898	T
904713	G
905935	G
905938	C
905940	T
906049	A
906290	G
907981	C
908692	T
909170	G
912949	G
913008	T
913362	C
913568	A
913570	A
914530	A
916239	G
916585	A
916586	A
916605	A
917131	C
917134	C
917135	C
917138	T
917224	T
917303	T
917306	C
917377	T
918272	T
918329	A
919687	T
919690	T
919765	A
921041	T
921114	C
921193	T
921266	T
921267	G
921268	T
921602	T
921727	C
922241	T
922253	C
923130	C
923745	A
923748	A
923829	T
924629	A
924631	A
924634	A
924636	A
925959	T
925961	T
925973	G
926142	A
926646	A
929000	A
929003	A
929005	A
929047	G
929425	A
930146	G
930550	A
931541	C
931654	G
931655	T
932528	C
935816	T
935954	T
936972	A
937570	A
937857	A
938402	T
939680	T
941311	A
941327	A
943245	A
944742	T
944759	A
945134	T
946810	T
946926	T
947191	T
947241	A
947242	T
947243	G
947246	G
947583	G
948496	T
948682	A
948686	T
948688	T
949104	G
950374	T
950586	C
953072	C
953774	T
953775	G
954739	A
955632	C
956130	G
956235	G
956734	T
956996	T
956998	A
957334	A
957639	A
957640	C
957658	G
957663	G
958030	T
959007	T
959329	A
959338	G
959880	A
959886	A
960244	T
960245	G
960252	C
960254	G
963303	T
963577	T
965520	A
968477	T
968481	T
968626	A
968972	C
970331	A
970332	T
970506	T
970510	T
970511	G
970564	G
970629	G
970634	C
970912	A
971276	G
972079	A
972800	T
972921	G
973758	A
974944	A
974978	A
975547	C
975549	C
975553	G
978290	T
979946	T
980073	A
980084	T
980413	G
980460	C
980462	A
980467	A
980513	A
980527	G
981201	A
981681	T
983598	A
983601	T
985237	C
985240	C
985241	T
985275	A
985370	T
985914	T
985931	A
986473	T
987070	T
987267	T
987413	A
988246	A
988428	C
988680	T
989084	A
989093	A
989510	T
989569	C
989571	C
989954	A
990078	T
990116	G
990221	T
990223	T
990538	C
990568	A
990573	T
990618	T
990624	T
990722	A
990723	G
991999	T
992528	T
993136	C
993686	A
994035	A
995540	T
995541	G
995542	T
995812	T
995921	G
995926	A
995930	A
995932	A
996404	G
996407	T
996696	C
996703	T
996819	C
996895	T
996896	T
996900	T
997036	A
997043	T
997182	T
997226	T
998211	C
998535	T
998697	T
998700	T
998793	A
999689	A
999838	T
1000920	T
1001224	A
1001602	A
1002698	T
[truncated: 20,395 more rows]

## Sheet: LactB(G2)
Key:
normal text	The mutation has been neither confirmed nor refuted
gray text	indicates either i) the mutation is true, but already exists in the strain before adaptive evolution or ii) the mutation is a misreporting of a genuine mutation (as frequently occurs with the rph-pyrE 82 base pair deletion)
bold text	this exact mutation (or, rarely, a mutation very nearby) has been confirmed by Sanger sequencing
red text	reported mutation has been refuted by Sanger sequencing
		-SNP-
Position_in_reference	bp_change
547694	G
1411566	T
2091064	A
3957957	T
		-Insertions-
Position_in_reference	Observed_insertions
1977295	insertions: G
3422257	insertions: C
		-Deletions-
Position_in_reference	Number_of_bps
1791922	1
3047719	1

## Sheet: LactC(G1)
Key:
normal text	The mutation has been neither confirmed nor refuted
gray text	indicates either i) the mutation is true, but already exists in the strain before adaptive evolution or ii) the mutation is a misreporting of a genuine mutation (as frequently occurs with the rph-pyrE 82 base pair deletion)
bold text	this exact mutation (or, rarely, a mutation very nearby) has been confirmed by Sanger sequencing
red text	reported mutation has been refuted by Sanger sequencing
		-SNP-
Position_in_reference	bp_change
448	G
451	C
7707	G
18199	G
33453	C
45160	G
46480	G
70621	G
79720	C
100857	C
100865	T
102433	G
122716	C
122720	C
154612	G
172681	G
202597	G
205685	G
212710	A
212728	C
238704	C
242237	C
255365	G
281550	T
282202	C
282203	A
282208	G
282214	G
289189	C
300251	T
326720	G
337973	C
350812	C
350971	G
379254	C
386366	T
386534	C
397305	T
397317	C
411312	C
431347	C
450216	G
476084	G
492608	G
522981	G
533362	C
535129	G
544969	T
546019	A
546022	G
547694	G
554440	G
571486	A
595155	G
600908	G
614006	T
615061	C
615065	C
643937	A
648908	C
648910	C
684103	C
684108	C
725776	G
731819	G
739535	T
740105	A
772051	T
797934	C
797936	G
809210	G
822393	C
831300	C
864615	C
866329	C
866347	G
868440	G
868441	T
871614	G
884981	C
887927	C
889308	C
893032	C
906805	A
906809	G
909981	G
915001	C
917025	G
940769	G
949547	G
949548	A
949552	G
953957	T
953978	T
972096	G
986412	A
988362	G
992480	G
1011106	G
1011348	G
1011359	C
1012544	T
1024674	C
1033958	A
1079045	C
1091683	C
1118366	A
1141360	C
1157965	C
1158434	G
1163087	G
1165848	G
1166419	G
1171506	C
1194660	G
1223227	G
1223229	C
1223243	A
1227669	G
1227675	C
1228720	A
1228731	T
1238662	G
1243447	G
1252103	G
1254150	C
1256548	T
1257019	A
1261792	C
1278402	T
1278405	G
1278406	A
1282982	G
1292011	T
1292262	A
1292264	A
1302260	G
1317502	C
1324632	G
1335503	G
1338511	C
1344495	A
1352425	A
1354856	C
1362057	G
1364472	C
1376081	G
1381810	A
1382700	C
1397771	C
1397780	C
1411566	T
1419637	A
1419641	T
1422522	G
1424069	C
1425574	G
1427794	G
1442640	T
1450272	T
1450274	T
1463137	T
1477818	C
1479046	A
1479048	C
1518575	G
1524928	A
1544233	T
1548776	A
1548780	C
1549258	C
1549992	C
1560165	G
1567914	G
1570351	T
1572430	G
1575940	A
1601941	G
1609230	C
1610508	G
1611850	C
1611853	C
1622015	G
1644793	C
1648167	C
1658449	A
1660538	G
1660549	C
1661321	T
1667535	G
1676619	G
1692645	C
1693593	A
1703463	C
1705187	C
1707098	G
1714031	A
1714037	T
1719774	G
1729419	G
1729425	C
1729427	C
1729432	C
1732626	A
1751291	C
1757725	T
1759465	G
1764187	A
1771925	A
1771927	A
1771937	G
1783125	C
1783134	G
1790916	C
1798380	T
1804253	G
1808438	C
1808449	T
1808452	T
1826520	G
1828672	G
1832622	G
1835529	G
1847014	A
1847017	C
1853677	C
1889423	G
1891146	T
1897982	G
1904821	A
1915867	G
1915876	A
1915877	G
1918018	C
1919568	G
1932216	C
1938182	C
1939179	G
1964902	T
1974038	A
1986621	A
1987747	C
2005996	C
2017021	G
2041514	C
2055661	C
2091064	A
2095099	G
2137565	G
2140192	C
2145439	C
2154587	G
2156943	G
2194142	G
2195106	G
2206491	T
2206492	G
2212411	T
2223949	A
2229451	G
2240147	C
2320155	C
2324137	C
2332145	A
2337189	C
2359368	C
2390307	G
2394499	T
2394509	C
2394513	G
2400779	C
2415982	C
2418470	G
2432898	G
2435413	G
2468234	C
2468297	G
2481294	C
2481296	C
2490823	G
2490828	C
2496834	T
2502633	A
2527612	C
2527617	A
2527623	C
2531565	C
2531566	C
2531726	C
2533109	C
2541380	C
2548101	C
2548105	C
2571907	A
2571909	C
2571910	A
2571912	A
2571919	C
2594034	C
2617254	A
2617681	A
2619320	G
2624626	G
2624634	A
2624641	G
2625805	C
2640288	G
2646744	G
2672267	C
2672268	G
2677099	C
2679428	C
2691542	C
2704374	C
2709069	T
2723765	T
2732658	C
2739759	A
2789442	C
2791610	G
2800697	G
2810191	T
2827982	C
2838662	C
2895843	G
2902710	A
2908121	G
2910576	C
2910579	A
2949949	G
2951217	T
2963709	T
2963844	C
2965642	C
3039355	C
3044049	C
3051375	G
3108288	T
3108290	G
3108294	G
3109318	G
3109330	C
3112162	G
3112466	C
3123585	G
3160775	G
3192677	A
3215911	G
3270405	C
3282161	C
3304086	C
3321436	C
3321443	T
3338355	C
3343963	C
3354703	C
3355389	A
3355390	C
3355408	C
3358200	G
3373213	C
3401976	G
3406845	G
3413870	G
3418057	C
3438783	C
3455335	C
3460394	G
3468001	A
3490852	G
3540086	G
3555887	C
3589089	T
3594979	C
3601947	T
3601949	T
3601953	C
3602492	C
3614499	G
3655262	T
3675283	C
3680416	C
3693219	G
3722628	G
3749929	A
3755991	A
3778157	C
3778159	G
3826926	C
3831018	C
3834271	T
3837196	C
3907143	G
3938398	G
3949188	A
3957957	T
3975209	G
3975211	G
3989722	T
3993880	A
4077492	G
4086607	C
4105883	G
4105886	G
4115183	G
4193321	C
4193323	C
4232232	G
4232236	A
4232244	G
4271178	C
4271179	C
4296247	T
4296421	C
4307713	C
4307958	G
4338122	A
4344972	C
4389856	G
4441270	A
4460086	T
4470886	C
4491986	C
4514815	A
4514817	A
4539758	A
4562691	T
4563113	C
4563118	C
4563119	C
4563121	C
4568191	T
4568192	T
4603017	G
4609838	A
4611340	C
4613734	T
4626755	A
4626791	G
4631305	G
		-Insertions-
Position_in_reference	Observed_insertions
443	insertions: CC
31787	insertions: G,GA
65545	insertions: G
92878	insertions: C
92880	insertions: A
100853	insertions: G
100862	insertions: T
116066	insertions: C
133093	insertions: G
379249	insertions: G
472282	insertions: A
547836	insertions: G,G,G,G,G
587736	insertions: T
665339	insertions: G
698949	insertions: TG
836951	insertions: C
865143	insertions: A
869862	insertions: G,T
893029	insertions: T
1046033	insertions: T
1160078	insertions: G
1232633	insertions: T
1257022	insertions: G
1299101	insertions: C
1358496	insertions: C
1364471	insertions: C
1428208	insertions: G
1428222	insertions: C
1611849	insertions: C
1660547	insertions: C
1976518	insertions: C
2137568	insertions: T
2156284	insertions: C
2174706	insertions: C
2502631	insertions: G
2617244	insertions: G
2624638	insertions: A
2876948	insertions: T
2942869	insertions: C
3059176	insertions: G
3490859	insertions: C,C
3778156	insertions: C
3813882	insertions: C
3926059	insertions: G
4147886	insertions: T
4271176	insertions: C
4338131	insertions: A
4413207	insertions: T
4450673	insertions: G
4504984	insertions: G
4568187	insertions: C
4609844	insertions: G
4626765	insertions: TTG
		-Deletions-
Position_in_reference	Number_of_bps
22722 - 22742	21
105364	1
122722	1
205691	1
205694 - 205696	3
212712 - 212713	2
238698 - 238699	2
281358 - 281362	5
397308	1
547350 - 547370	21
600919 - 600925	7
615063	1
639642	1
725772	1
809212 - 809217	6
818137 - 818138	2
865148	1
868435	1
904675	1
909974 - 909979	6
922717 - 922718	2
949554 - 949555	2
992462 - 992478	17
1011852 - 1011853	2
1038909	1
1062440 - 1062449	10
1078695 - 1078697	3
1080144 - 1080148	5
1157968 - 1157972	5
1171485 - 1171503	19
1223232 - 1223238	7
1256971 - 1256972	2
1272981 - 1272983	3
1278387 - 1278396	10
1280857 - 1280863	7
1331715 - 1331726	12
1363921	1
1397022 - 1397023	2
1397756 - 1397758	3
1397762 - 1397769	8
1416504 - 1416506	3
1424047 - 1424064	18
1450271	1
1471131 - 1471132	2
1524924	1
1549282	1
1563492 - 1563498	7
1622029	1
1635621 - 1635643	23
1636917 - 1636925	9
1658434 - 1658437	4
1661315 - 1661318	4
1667337 - 1667340	4
1671420 - 1671422	3
1762040 - 1762045	6
1771930 - 1771931	2
1791922	1
1796657 - 1796658	2
1808440 - 1808446	7
1835515 - 1835527	13
1894208 - 1894210	3
1974030 - 1974036	7
1976520	1
2041508 - 2041511	4
2054757 - 2054758	2
2137563	1
2356953 - 2356955	3
2357338 - 2357342	5
2468182 - 2468187	6
2548108 - 2548111	4
2624701 - 2624702	2
2670112 - 2670113	2
2739749 - 2739757	9
2765935 - 2765937	3
2821066 - 2821068	3
2836346	1
2882409 - 2882411	3
3023210 - 3023212	3
3108296 - 3108369	74
3108461 - 3109295	835
3109332 - 3112157	2826
3160989	1
3343972	1
3355401 - 3355405	5
3416253 - 3416257	5
3467994 - 3467998	5
3756003 - 3756013	11
3778152	1
3813175 - 3813179	5
3813885 - 3813950	66
3813953	1
4088049 - 4088052	4
4233765 - 4233766	2
4277494 - 4277510	17
4302566 - 4302588	23
4307956	1
4318943	1
4334142	1
4334144	1
4334148 - 4334155	8
4455063 - 4455066	4
4568195 - 4568197	3
4626447 - 4626739	293
4626795 - 4626829	35
4626870 - 4627293	424

## Sheet: LactD(G1)
Key:
normal text	The mutation has been neither confirmed nor refuted
gray text	indicates either i) the mutation is true, but already exists in the strain before adaptive evolution or ii) the mutation is a misreporting of a genuine mutation (as frequently occurs with the rph-pyrE 82 base pair deletion)
bold text	this exact mutation (or, rarely, a mutation very nearby) has been confirmed by Sanger sequencing
red text	reported mutation has been refuted by Sanger sequencing
		-SNP-
Position_in_reference	bp_change
60600	A
492624	C
547694	G
1411566	T
1784849	T
2091064	A
2319431	C
2910718	G
3755992	T
3807263	A
3813885	C
3813888	G
3813891	C
3957957	T
3964743	T
		-Insertions-
Position_in_reference	Observed_insertions
547836	insertions: G
3813882	insertions: C
3813885	insertions: C
		-Deletions-
Position_in_reference	Number_of_bps
1791922	1
1977296 - 1977297	2
3183396	1
3813893 - 3813948	56
3813953	1

## Sheet: LactE(G1)
Key:
normal text	The mutation has been neither confirmed nor refuted
gray text	indicates either i) the mutation is true, but already exists in the strain before adaptive evolution or ii) the mutation is a misreporting of a genuine mutation (as frequently occurs with the rph-pyrE 82 base pair deletion)
bold text	this exact mutation (or, rarely, a mutation very nearby) has been confirmed by Sanger sequencing
red text	reported mutation has been refuted by Sanger sequencing
		-SNP-
Position_in_reference	bp_change
11151	C
11153	G
50348	T
53653	C
53672	C
60695	G
60698	C
62307	A
72538	C
72539	C
83868	T
92877	G
93646	G
107811	G
107818	A
120213	A
127404	A
127406	T
164536	T
164541	G
164574	C
164580	G
164581	C
171243	C
175994	G
193480	G
196796	G
200067	C
221586	C
221593	C
230397	A
230399	T
238701	A
240835	T
257025	G
259472	T
259481	C
267334	C
267427	T
274783	G
279370	A
298863	C
305314	G
307711	G
310399	A
312377	A
322635	C
325480	C
329884	T
342672	G
375719	G
386076	C
394755	A
405281	A
405789	C
411320	C
424714	G
445582	G
452224	G
464045	T
482276	A
482294	G
486599	G
521216	T
521217	T
521220	A
530901	C
532358	G
547694	G
553101	G
559721	T
559835	G
576265	G
576267	G
606118	T
606131	A
623434	G
624249	C
636885	T
638241	A
638276	G
643649	G
684390	C
689904	A
692147	C
692150	C
692153	C
692161	C
698180	C
698183	T
698617	G
703616	T
720547	A
722315	A
725543	G
725546	G
734889	G
746947	A
752355	A
758646	C
758648	C
776108	C
776207	A
776212	G
789803	C
807639	C
807921	C
818777	C
820658	C
829161	C
832295	T
837118	A
839239	G
844412	G
853098	G
865128	G
875654	C
878553	A
880963	C
885328	T
887654	C
887913	G
901039	G
901040	G
905325	T
907383	T
914351	A
914355	T
919982	A
923769	G
925983	A
934780	A
936752	G
947333	A
953949	A
953954	G
957504	G
958711	C
967772	C
970253	G
972700	G
973346	G
984334	C
1001518	G
1015357	C
1025585	C
1025586	A
1026951	A
1030904	C
1035836	G
1035837	G
1036376	G
1045768	C
1051751	A
1051971	G
1052309	C
1070572	C
1077303	T
1079061	T
1080034	G
1080181	C
1083596	G
1083795	G
1101832	A
1103753	G
1105257	G
1105600	A
1106633	A
1134906	G
1140803	G
1140808	C
1142973	T
1142976	T
1142978	C
1142979	A
1142992	T
1142995	G
1142998	A
1143055	C
1143811	G
1147653	A
1161370	C
1168616	T
1169525	T
1182824	A
1188719	G
1191915	C
1210253	A
1213439	A
1226277	G
1229442	A
1229447	G
1232256	G
1243828	T
1247591	C
1251506	G
1258955	C
1266755	C
1276120	C
1278411	T
1281905	A
1286222	T
1288805	G
1289145	C
1294234	C
1297833	G
1301409	T
1303872	A
1313321	G
1336459	C
1346551	C
1349661	T
1354121	A
1354428	C
1358491	C
1362025	C
1363133	C
1365814	C
1381832	A
1387509	G
1388526	A
1391231	G
1392501	A
1395578	T
1401687	C
1402316	A
1407685	G
1411566	T
1416607	C
1422256	T
1422605	A
1427880	G
1427940	G
1427949	G
1435083	A
1436655	C
1436947	G
1439057	T
1442971	T
1456037	A
1457401	G
1482154	G
1482155	C
1487771	G
1488452	C
1490790	A
1493055	T
1496883	C
1496884	G
1496886	G
1503252	T
1504701	G
1506887	C
1513655	G
1513970	C
1522065	C
1528104	G
1528112	C
1528113	C
1528144	C
1529701	C
1529702	C
1529732	C
1529736	C
1544194	T
1548678	G
1550718	T
1557302	G
1557309	G
1560808	G
1566646	G
1570393	A
1571511	C
1574110	G
1581756	T
1581761	T
1586303	T
1597171	C
1602009	G
1602501	A
1602502	G
1602757	T
1612342	C
1612350	T
1613172	G
1615571	T
1623144	A
1627432	T
1627435	G
1627436	A
1627443	C
1627445	T
1635668	A
1645726	C
1648164	G
1648166	G
1652898	A
1655634	C
1655636	C
1658436	C
1658440	T
1662772	C
1669653	G
1669659	G
1669667	A
1669669	A
1671049	C
1671055	G
1675424	A
1677220	A
1679667	T
1679668	G
1684811	T
1687216	C
1687219	C
1689628	C
1689952	C
1694301	A
1703555	T
1705216	G
1717743	C
1728826	G
1729471	G
1729474	G
1731171	T
1732646	A
1732647	A
1733698	G
1735080	G
1741604	C
1747217	C
1752969	T
1753950	A
1758892	G
1767522	G
1773449	A
1776765	A
1785120	A
1787683	C
1787686	C
1796673	C
1803808	A
1806799	A
1806801	A
1806814	C
1818372	T
1823944	A
1830042	T
1832622	G
1834594	C
1834597	C
1838525	G
1839185	A
1851129	A
1858058	G
1870943	C
1879765	C
1884909	A
1894122	A
1898684	G
1900472	G
1908099	T
1910200	C
1910830	G
1918908	A
1922535	C
1923262	C
1924863	A
1926131	G
1930338	T
1938159	G
1938316	A
1983672	A
1986039	T
1987620	T
2005695	C
2028164	G
2029857	T
2029883	C
2031623	A
2031624	G
2034458	C
2037714	A
2039797	A
2047181	A
2069669	G
2070723	T
2070724	G
2102601	T
2107580	T
2113996	A
2119879	G
2122324	G
2124207	G
2124763	G
2128517	C
2142623	A
2149715	T
2150264	C
2156465	G
2161987	C
2161988	C
2161989	C
2174701	G
2174706	C
2189603	C
2189909	T
2206153	G
2219381	T
2219392	C
2219396	G
2224708	T
2224709	G
2228107	G
2228111	G
2229465	T
2233067	G
2235288	A
2235303	T
2238943	A
2240529	G
2244081	C
2248218	T
2248225	T
2248227	G
2248233	T
2248282	A
2255541	C
2259322	T
2262468	T
2267271	C
2274594	G
2285095	C
2291017	C
2299031	G
2301287	C
2303127	C
2323937	G
2325279	G
2331410	T
2361797	A
2361799	G
2361806	C
2365036	C
2369558	G
2369760	G
2376574	G
2376910	G
2389639	A
2407897	C
2440591	G
2440603	T
2440605	G
2442435	A
2445127	C
2445128	T
2453794	C
2453796	A
2455211	A
2457234	G
2468309	T
2468409	T
2481324	T
2481769	C
2487983	A
2496389	A
2506031	A
2506054	T
2529966	T
2539296	G
2539300	A
2539907	A
2540574	T
2542028	T
2544212	C
2548093	A
2555861	T
2555879	G
2562975	G
2565171	C
2589169	T
2595534	G
2603991	G
2617211	C
2617764	A
2631060	G
2651393	C
2651395	C
2651396	A
2651400	A
2652719	C
2668014	C
2670604	G
2676911	A
2703110	A
2710164	T
2716305	G
2723955	T
2776103	A
2781625	T
2790349	G
2790353	G
2790360	G
2791118	C
2795053	T
2818031	A
2819620	G
2822023	T
2837248	C
2837249	C
2838658	T
2854816	C
2857521	C
2896327	G
2899064	A
2902120	C
2934935	T
2945390	G
2945392	G
2948027	G
2988157	A
2994188	A
3008196	G
3040659	G
3051520	C
3055206	A
3108940	T
3118418	A
3119263	G
3159241	C
3166023	T
3206233	T
3213754	G
3215933	T
3237660	A
3237661	G
3237663	G
3252157	T
3254435	C
3269528	A
3269558	G
3282158	A
3342055	C
3377281	C
3404436	G
3404439	G
3413870	G
3436089	C
3484638	C
3508586	C
3540951	C
3570245	C
3583074	A
3594979	G
3600582	C
3600585	C
3601940	C
3606431	G
3902316	C
3957957	T
4042127	T
4042135	C
4053811	C
4058238	C
4070971	C
4079172	C
4122458	G
4122463	C
4149665	C
4258762	A
4265484	C
4268022	T
4282881	G
4284900	C
4284903	C
4300094	G
4302593	C
4304506	T
4311591	A
4336044	A
4395877	G
4398338	T
4409486	T
4428510	A
4441260	G
4482027	T
4502698	G
4522409	C
4523031	T
4537655	G
4547207	G
4547208	T
4548903	T
4558240	T
4564629	C
4569374	G
4606917	A
4622472	C
4629219	G
		-Insertions-
Position_in_reference	Observed_insertions
7709	insertions: T
41474	insertions: C
127432	insertions: T
249157	insertions: C
419097	insertions: G,G
601832	insertions: G
684059	insertions: C
689919	insertions: A
698187	insertions: A
714262	insertions: G
720259	insertions: T
725546	insertions: G
756712	insertions: G
761247	insertions: C,G
770130	insertions: G
823175	insertions: G
823183	insertions: C
870528	insertions: G,A
871442	insertions: G,G
871444	insertions: G
913081	insertions: A
933638	insertions: T
1068859	insertions: C
1088732	insertions: T,T
1103759	insertions: G
1165151	insertions: C
1315738	insertions: C
1356449	insertions: T
1363120	insertions: A
1428234	insertions: G
1438041	insertions: A
1556309	insertions: A
1612348	insertions: T
1612465	insertions: T
1623137	insertions: A
1655634	insertions: C
1658436	insertions: T
1731166	insertions: G
1733700	insertions: G
1804518	insertions: C
1806817	insertions: T
1826170	insertions: CT
1838527	insertions: C
1858082	insertions: G
1858721	insertions: A
2006721	insertions: G
2122493	insertions: C
2148131	insertions: C
2154199	insertions: C,C
2203686	insertions: A
2209743	insertions: C
2214982	insertions: A
2221985	insertions: C
2228084	insertions: CC
2228105	insertions: G
2243044	insertions: C
2259055	insertions: G
2300714	insertions: A
2303124	insertions: A
2361802	insertions: G
2446968	insertions: GGGA
2455750	insertions: G
2480280	insertions: A
2490373	insertions: A
2508569	insertions: G
2553464	insertions: G
2606070	insertions: AAC
2606074	insertions: A
2612203	insertions: C
2691899	insertions: C
2691904	insertions: G
2718804	insertions: G,G
2934931	insertions: G
2947656	insertions: T
3019215	insertions: G
3143840	insertions: C
3208001	insertions: T
3556746	insertions: T
3601945	insertions: T
4223898	insertions: C,T
4284961	insertions: T
4409499	insertions: C
		-Deletions-
Position_in_reference	Number_of_bps
107807 - 107808	2
127408 - 127414	7
164585 - 164591	7
196811 - 196821	11
230392 - 230394	3
299910 - 299911	2
333177	1
350975	1
357025 - 357026	2
386067 - 386068	2
521222 - 521226	5
559830 - 559833	4
606156	1
623436 - 623437	2
643654 - 643655	2
648939 - 648952	14
692156 - 692158	3
720281 - 720295	15
720689	1
723565 - 723573	9
746950 - 746959	10
769657 - 769661	5
776322 - 776335	14
802121 - 802124	4
891744 - 891746	3
896533 - 896535	3
933643 - 933648	6
978124 - 978127	4
1026770 - 1026784	15
1036380	1
1050301 - 1050302	2
1051980 - 1051981	2
1062161 - 1062164	4
1062425 - 1062426	2
1083791 - 1083792	2
1103763	1
1103768	1
1142989	1
1151098 - 1151099	2
1160086	1
1168531 - 1168539	9
1172385 - 1172386	2
1192968 - 1192974	7
1211292 - 1211301	10
1278397 - 1278399	3
1280859	1
1289141 - 1289143	3
1301404 - 1301406	3
1325738 - 1325745	8
1356454 - 1356461	8
1424060 - 1424067	8
1427942 - 1427943	2
1436959 - 1436972	14
1459144 - 1459147	4
1482158 - 1482162	5
1496893	1
1602755	1
1620876 - 1620878	3
1635672 - 1635674	3
1639012 - 1639013	2
1648173 - 1648177	5
1661312 - 1661313	2
1669661 - 1669662	2
1675250 - 1675251	2
1684589	1
1687221 - 1687237	17
1697091 - 1697095	5
1729463 - 1729468	6
1733674 - 1733694	21
1762656	1
1762659	1
1767516 - 1767519	4
1791922	1
1819310 - 1819316	7
1820248 - 1820249	2
1830781 - 1830783	3
1833446 - 1833450	5
1834600	1
1839173 - 1839182	10
1841319 - 1841322	4
1860727 - 1860728	2
1891815 - 1891816	2
1974652 - 1974658	7
1976523 - 1976524	2
1983617 - 1983619	3
1985620	1
1985624 - 1985628	5
1996139 - 1996147	9
2066639 - 2066644	6
2070518 - 2070523	6
2141671	1
2146345 - 2146349	5
2190247 - 2190251	5
2204599 - 2204602	4
2214984	1
2219384 - 2219388	5
2221970 - 2221977	8
2228110	1
2233239 - 2233245	7
2240481 - 2240483	3
2248220 - 2248221	2
2259050	1
2285097 - 2285102	6
2369569 - 2369572	4
2376916 - 2376917	2
2415558 - 2415562	5
2440596 - 2440600	5
2457244	1
2466943 - 2466944	2
2468234 - 2468253	20
2468297	1
2549519 - 2549524	6
2620839 - 2620856	18
2635141 - 2635144	4
2651405 - 2651407	3
2710166 - 2710191	26
2723957 - 2723958	2
2781609 - 2781617	9
2806407 - 2806408	2
2814946 - 2814947	2
2816307 - 2816334	28
2816424 - 2816488	65
2945394 - 2945395	2
2948020 - 2948021	2
3051517	1
3216761 - 3216763	3
3282160 - 3282161	2
3319200	1
3406848 - 3406849	2
3451698 - 3451702	5
3540953 - 3540964	12
3542359 - 3542361	3
3797262	1
3797268	1
4060325 - 4060329	5
4074611 - 4074612	2
4120443	1
4304510	1
4409484	1
4409489 - 4409492	4
4464133 - 4464134	2
4502703	1
4512937 - 4512939	3
4548872 - 4548893	22
4558658 - 4558659	2

## Sheet: LactF(G2)
Key:
normal text	The mutation has been neither confirmed nor refuted
gray text	indicates either i) the mutation is true, but already exists in the strain before adaptive evolution or ii) the mutation is a misreporting of a genuine mutation (as frequently occurs with the rph-pyrE 82 base pair deletion)
bold text	this exact mutation (or, rarely, a mutation very nearby) has been confirmed by Sanger sequencing
red text	reported mutation has been refuted by Sanger sequencing
		-SNP-
Position_in_reference	bp_change
547694	G
1958195	C
3806854	A
3813885	C
3813888	G
3813891	C
3957957	T
4185896	T
		-Insertions-
Position_in_reference	Observed_insertions
547836	insertions: G
3813882	insertions: C
3813885	insertions: C
4294405	insertions: G
		-Deletions-
Position_in_reference	Number_of_bps
1463235 - 1463237	3
3422257 - 3422259	3
3813893 - 3813950	58
3813953	1

## Sheet: LactG(G2)
Key:
normal text	The mutation has been neither confirmed nor refuted
gray text	indicates either i) the mutation is true, but already exists in the strain before adaptive evolution or ii) the mutation is a misreporting of a genuine mutation (as frequently occurs with the rph-pyrE 82 base pair deletion)
bold text	this exact mutation (or, rarely, a mutation very nearby) has been confirmed by Sanger sequencing
red text	reported mutation has been refuted by Sanger sequencing
		-SNP-
Position_in_reference	bp_change
547694	G
1315978	A
1913566	A
2708846	T
3806854	A
3813885	C
3813888	G
3957957	T
4180931	C
		-Insertions-
Position_in_reference	Observed_insertions
547836	insertions: G
2216631	insertions: A
3813882	insertions: C
		-Deletions-
Position_in_reference	Number_of_bps
2864965	1
3813891 - 3813950	60
3813953	1

## Sheet: LactH(G2)
Key:
normal text	The mutation has been neither confirmed nor refuted
gray text	indicates either i) the mutation is true, but already exists in the strain before adaptive evolution or ii) the mutation is a misreporting of a genuine mutation (as frequently occurs with the rph-pyrE 82 base pair deletion)
bold text	this exact mutation (or, rarely, a mutation very nearby) has been confirmed by Sanger sequencing
red text	reported mutation has been refuted by Sanger sequencing
		-SNP-
Position_in_reference	bp_change
547694	G
2435588	A
3806854	A
3813885	C
3813888	G
3813950	A
3957957	T
		-Insertions-
Position_in_reference	Observed_insertions
547836	insertions: G,G,G,G,G,G,G,G,G,G,G,G,G,G,G,G,G,G,G,G,G,G,G,G,G,G
3813882	insertions: C,C,C,C
3813885	insertions: C
3813953	insertions: G
		-Deletions-
Position_in_reference	Number_of_bps
2130676 - 2130679	4
3422257 - 3422259	3
3813891 - 3813947	57
3813953	1
3949559	1
4183274	1

## Sheet: LactI(G2)
Key:
normal text	The mutation has been neither confirmed nor refuted
gray text	indicates either i) the mutation is true, but already exists in the strain before adaptive evolution or ii) the mutation is a misreporting of a genuine mutation (as frequently occurs with the rph-pyrE 82 base pair deletion)
bold text	this exact mutation (or, rarely, a mutation very nearby) has been confirmed by Sanger sequencing
red text	reported mutation has been refuted by Sanger sequencing
		-SNP-
Position_in_reference	bp_change
206862	G
547694	G
2911670	G
3422257	C
3813885	C
3813947	G
3813948	C
3813950	A
3957957	T
		-Insertions-
Position_in_reference	Observed_insertions
547836	insertions: G
1913545	insertions: A
3813882	insertions: C
3813953	insertions: G
		-Deletions-
Position_in_reference	Number_of_bps
2468231	1
3422259	1
3813887 - 3813942	56
3813953	1

[truncated: 3 more sheets: LactJ(G2), LactK(G2), LactK(G2)_2]
