# Supplementary material for: Whole-genome resequencing of Escherichia coli K-12 MG1655 undergoing short-term laboratory evolution in lactate minimal media reveals flexible selection of adaptive mutations
Source: Genome Biol. 2009 Oct 22;10(10):R118. doi: 10.1186/gb-2009-10-10-r118 (PMC2784333; doi:10.1186/gb-2009-10-10-r118)
Supplement: Additional data file 3 — False negative rate of our mutation detection algorithm using a reference sequence genome with 'mutations' inserted at known locations. [file gb-2009-10-10-r118-S3.xls]

## Sheet: mutationDetectionTable
actualLocation	actualSubsOrSize	actualType	LactA (G1)	LactB (G1)	LactC (G1)	LactE (G1)	LactB (G2)	LactD (G2)	LactF (G2)	LactG (G2)	LactH (G2)	LactI (G2)	LactJ (G2)	LactK (G2)	LactK (G2)
2030351	T > C	SNP	SNP(2030351_C)	SNP(2030351_C)	SNP(2030351_C)	SNP(2030218_G)	SNP(2030351_C)	SNP(2030351_C)	SNP(2030351_C)	SNP(2030351_C)	SNP(2030351_C)	SNP(2030351_C)	SNP(2030351_C)	SNP(2030351_C)	SNP(2030351_C)
871623	G > T	SNP	SNP(871623_T)	SNP(871623_T)	SNP(871623_T)	SNP(871438_A)	SNP(871623_T)	SNP(871623_T)	SNP(871623_T)	SNP(871623_T)	SNP(871623_T)	SNP(871623_T)	SNP(871623_T)	SNP(871623_T)	SNP(871623_T)
1150839	A > C	SNP	SNP(1150839_C)	SNP(1150839_C)	SNP(1150839_C)	SNP(1150839_C)	SNP(1150839_C)	SNP(1150839_C)	SNP(1150839_C)	SNP(1150839_C)	SNP(1150839_C)	SNP(1150839_C)	SNP(1150839_C)	SNP(1150839_C)	SNP(1150839_C)
3233970	G > T	SNP	SNP(3233970_T)	SNP(3233970_T)	SNP(3233970_T)	SNP(3233970_T)	SNP(3233970_T)	SNP(3233970_T)	SNP(3233970_T)	SNP(3233970_T)	SNP(3233970_T)	SNP(3233970_T)	SNP(3233970_T)	SNP(3233970_T)	SNP(3233970_T)
612315	T > C	SNP	SNP(612315_C)	SNP(612315_C)	notFound	SNP(612276_G)	SNP(612315_C)	SNP(612315_C)	SNP(612315_C)	SNP(612315_C)	SNP(612315_C)	SNP(612315_C)	SNP(612315_C)	SNP(612315_C)	SNP(612315_C)
2326155	G > A	SNP	SNP(2326155_A)	SNP(2326119_C)	SNP(2326155_A)	SNP(2326155_A)	SNP(2326155_A)	SNP(2326155_A)	SNP(2326155_A)	SNP(2326155_A)	SNP(2326155_A)	SNP(2326155_A)	SNP(2326155_A)	SNP(2326155_A)	SNP(2326155_A)
1027556	T > A	SNP	SNP(1027556_A)	SNP(1027556_A)	SNP(1027556_A)	SNP(1027556_A)	SNP(1027556_A)	SNP(1027556_A)	SNP(1027556_A)	SNP(1027556_A)	SNP(1027556_A)	SNP(1027556_A)	SNP(1027556_A)	SNP(1027556_A)	SNP(1027556_A)
528640	C > T	SNP	notFound	SNP(528640_T)	SNP(528640_T)	SNP(528640_T)	SNP(528640_T)	SNP(528640_T)	SNP(528640_T)	SNP(528640_T)	SNP(528640_T)	notFound	SNP(528640_T)	SNP(528640_T)	SNP(528640_T)
55861	C > A	SNP	SNP(55861_A)	SNP(55861_A)	SNP(55861_A)	SNP(55861_A)	SNP(55861_A)	SNP(55861_A)	SNP(55861_A)	SNP(55861_A)	SNP(55861_A)	SNP(55861_A)	SNP(55861_A)	SNP(55861_A)	SNP(55861_A)
1789590	G > C	SNP	SNP(1789590_C)	SNP(1789590_C)	SNP(1789590_C)	SNP(1789696_T)	SNP(1789590_C)	SNP(1789590_C)	SNP(1789590_C)	SNP(1789590_C)	SNP(1789590_C)	SNP(1789590_C)	SNP(1789590_C)	SNP(1789590_C)	SNP(1789590_C)
721525	A > T	SNP	notFound	notFound	notFound	SNP(721522_G)	SNP(721525_T)	SNP(721525_T)	SNP(721525_T)	SNP(721525_T)	SNP(721525_T)	SNP(721525_T)	SNP(721525_T)	SNP(721525_T)	SNP(721525_T)
3363111	G > A	SNP	SNP(3363111_A)	SNP(3363111_A)	SNP(3363111_A)	SNP(3363111_A)	SNP(3363111_A)	SNP(3363111_A)	SNP(3363111_A)	SNP(3363111_A)	SNP(3363111_A)	SNP(3363111_A)	SNP(3363111_A)	SNP(3363111_A)	SNP(3363111_A)
3896282	A > C	SNP	SNP(3896282_C)	SNP(3896282_C)	SNP(3896282_C)	SNP(3896282_C)	SNP(3896282_C)	SNP(3896282_C)	SNP(3896282_C)	SNP(3896282_C)	SNP(3896282_C)	SNP(3896282_C)	SNP(3896282_C)	SNP(3896282_C)	SNP(3896282_C)
4297831	T > G	SNP	SNP(4297831_G)	SNP(4297831_G)	SNP(4297831_G)	SNP(4297841_T)	SNP(4297831_G)	SNP(4297831_G)	SNP(4297831_G)	SNP(4297831_G)	SNP(4297831_G)	SNP(4297831_G)	SNP(4297831_G)	SNP(4297831_G)	SNP(4297831_G)
1485351	G > A	SNP	SNP(1485351_A)	SNP(1485351_A)	SNP(1485351_A)	SNP(1485351_A)	SNP(1485351_A)	SNP(1485351_A)	SNP(1485351_A)	SNP(1485351_A)	SNP(1485351_A)	SNP(1485351_A)	SNP(1485351_A)	SNP(1485351_A)	SNP(1485351_A)
1519766	A > G	SNP	SNP(1519766_G)	notFound	SNP(1519766_G)	SNP(1519766_G)	SNP(1519766_G)	SNP(1519766_G)	SNP(1519766_G)	SNP(1519766_G)	SNP(1519766_G)	SNP(1519766_G)	SNP(1519766_G)	SNP(1519766_G)	SNP(1519766_G)
3273141	A > C	SNP	SNP(3273141_C)	SNP(3273141_C)	SNP(3273141_C)	notFound	SNP(3273141_C)	SNP(3273141_C)	SNP(3273141_C)	SNP(3273141_C)	SNP(3273141_C)	SNP(3273141_C)	SNP(3273141_C)	SNP(3273141_C)	SNP(3273141_C)
2953236	A > C	SNP	SNP(2953236_C)	SNP(2953236_C)	SNP(2953236_C)	SNP(2953058_T)	SNP(2953236_C)	SNP(2953236_C)	SNP(2953236_C)	SNP(2953236_C)	SNP(2953236_C)	SNP(2953236_C)	SNP(2953236_C)	SNP(2953236_C)	SNP(2953236_C)
1490052	G > A	SNP	SNP(1490052_A)	SNP(1490052_A)	SNP(1490052_A)	SNP(1490052_A)	SNP(1490052_A)	SNP(1490052_A)	SNP(1490052_A)	SNP(1490052_A)	SNP(1490052_A)	SNP(1490052_A)	SNP(1490052_A)	SNP(1490052_A)	SNP(1490052_A)
401336	C > G	SNP	SNP(401336_G)	SNP(401336_G)	SNP(401336_G)	SNP(401336_G)	SNP(401336_G)	SNP(401336_G)	SNP(401336_G)	SNP(401336_G)	SNP(401336_G)	SNP(401336_G)	SNP(401336_G)	SNP(401336_G)	SNP(401336_G)
4490401	C > G	SNP	SNP(4490401_G)	SNP(4490401_G)	SNP(4490401_G)	notFound	SNP(4490401_G)	SNP(4490401_G)	SNP(4490401_G)	SNP(4490401_G)	SNP(4490401_G)	SNP(4490401_G)	SNP(4490401_G)	SNP(4490401_G)	SNP(4490401_G)
1945812	G > C	SNP	SNP(1945812_C)	SNP(1945812_C)	SNP(1945812_C)	SNP(1945948_G)	SNP(1945812_C)	SNP(1945812_C)	SNP(1945812_C)	SNP(1945812_C)	SNP(1945812_C)	SNP(1945812_C)	SNP(1945812_C)	SNP(1945812_C)	SNP(1945812_C)
1408718	C > T	SNP	SNP(1408718_G)	notFound	notFound	SNP(1408718_A)	SNP(1408718_G)	notFound	SNP(1408718_G)	notFound	SNP(1408718_G)	SNP(1408718_G)	SNP(1408718_G)	notFound	SNP(1408718_G)
971324	G > A	SNP	SNP(971324_A)	SNP(971324_A)	SNP(971324_A)	SNP(971324_A)	SNP(971324_A)	SNP(971324_A)	SNP(971324_A)	SNP(971324_A)	SNP(971324_A)	SNP(971324_A)	SNP(971324_A)	SNP(971324_A)	SNP(971324_A)
3254378	A > G	SNP	SNP(3254378_G)	SNP(3254378_G)	SNP(3254378_G)	SNP(3254378_G)	SNP(3254378_G)	SNP(3254378_G)	SNP(3254378_G)	SNP(3254378_G)	SNP(3254378_G)	SNP(3254378_G)	SNP(3254378_G)	SNP(3254378_G)	SNP(3254378_G)
306713	C > A	SNP	SNP(306713_A)	SNP(306713_A)	SNP(306713_A)	SNP(306713_A)	SNP(306713_A)	SNP(306713_A)	SNP(306713_A)	SNP(306713_A)	SNP(306713_A)	SNP(306713_A)	SNP(306713_A)	SNP(306713_A)	SNP(306713_A)
3556491	C > G	SNP	SNP(3556491_G)	SNP(3556491_G)	SNP(3556491_G)	SNP(3556491_G)	SNP(3556491_G)	SNP(3556491_G)	SNP(3556491_G)	SNP(3556491_G)	SNP(3556491_G)	SNP(3556491_G)	SNP(3556491_G)	SNP(3556491_G)	SNP(3556491_G)
1397362	C > T	SNP	SNP(1397362_T)	SNP(1397362_T)	SNP(1397362_T)	SNP(1397362_T)	SNP(1397362_T)	SNP(1397362_T)	SNP(1397362_T)	SNP(1397362_T)	SNP(1397362_T)	SNP(1397362_T)	SNP(1397362_T)	SNP(1397362_T)	SNP(1397362_T)
4025060	A > C	SNP	SNP(4025060_C)	SNP(4025060_C)	SNP(4025060_C)	SNP(4025060_C)	SNP(4025060_C)	SNP(4025060_C)	SNP(4025060_C)	SNP(4025060_C)	SNP(4025060_C)	SNP(4025060_C)	SNP(4025060_C)	SNP(4025060_C)	SNP(4025060_C)
2037753	G > T	SNP	SNP(2037753_T)	SNP(2037753_T)	SNP(2037753_T)	SNP(2037611_A)	SNP(2037753_T)	SNP(2037753_T)	SNP(2037753_T)	SNP(2037753_T)	SNP(2037753_T)	SNP(2037753_T)	SNP(2037753_T)	SNP(2037753_T)	SNP(2037753_T)
4583309	C > G	SNP	SNP(4583309_G)	SNP(4583497_T)	SNP(4583309_G)	SNP(4583279_C)	SNP(4583309_G)	SNP(4583309_G)	SNP(4583309_G)	SNP(4583309_G)	SNP(4583309_G)	SNP(4583309_G)	SNP(4583309_G)	SNP(4583309_G)	SNP(4583309_G)
1597508	A > G	SNP	SNP(1597508_G)	SNP(1597324_A)	SNP(1597508_G)	SNP(1597511_T)	SNP(1597508_G)	SNP(1597508_G)	SNP(1597508_G)	SNP(1597508_G)	SNP(1597508_G)	SNP(1597508_G)	SNP(1597508_G)	SNP(1597508_G)	SNP(1597508_G)
115344	G > C	SNP	SNP(115344_C)	SNP(115344_C)	SNP(115344_C)	notFound	SNP(115344_C)	SNP(115344_C)	SNP(115344_C)	SNP(115344_C)	SNP(115344_C)	SNP(115344_C)	SNP(115344_C)	SNP(115344_C)	SNP(115344_C)
1040956	G > A	SNP	SNP(1040956_A)	SNP(1040956_A)	SNP(1040956_A)	notFound	SNP(1040956_A)	SNP(1040956_A)	SNP(1040956_A)	SNP(1040956_A)	SNP(1040956_A)	SNP(1040956_A)	SNP(1040956_A)	SNP(1040956_A)	SNP(1040956_A)
474939	A > G	SNP	SNP(474939_G)	SNP(474939_G)	SNP(474939_G)	SNP(474939_G)	SNP(474939_G)	SNP(474939_G)	SNP(474939_G)	SNP(474939_G)	SNP(474939_G)	SNP(474939_G)	SNP(474939_G)	SNP(474939_G)	SNP(474939_G)
1363557	T > C	SNP	SNP(1363557_C)	SNP(1363557_C)	SNP(1363557_C)	SNP(1363557_C)	SNP(1363557_C)	SNP(1363557_C)	SNP(1363557_C)	SNP(1363557_C)	SNP(1363557_C)	SNP(1363557_C)	SNP(1363557_C)	SNP(1363557_C)	SNP(1363557_C)
3590843	C > A	SNP	SNP(3590843_A)	SNP(3590843_A)	notFound	SNP(3590843_A)	SNP(3590843_A)	SNP(3590843_A)	SNP(3590843_A)	SNP(3590843_A)	SNP(3590843_A)	SNP(3590843_A)	SNP(3590843_A)	SNP(3590843_A)	SNP(3590843_A)
1792773	A > C	SNP	SNP(1792773_C)	SNP(1792773_C)	SNP(1792773_C)	notFound	SNP(1792773_C)	SNP(1792773_C)	SNP(1792773_C)	SNP(1792773_C)	SNP(1792773_C)	SNP(1792773_C)	SNP(1792773_C)	SNP(1792773_C)	SNP(1792773_C)
3852725	G > C	SNP	SNP(3852725_C)	SNP(3852725_C)	SNP(3852725_C)	notFound	SNP(3852725_C)	SNP(3852725_C)	SNP(3852725_C)	SNP(3852725_C)	SNP(3852725_C)	SNP(3852725_C)	SNP(3852725_C)	SNP(3852725_C)	SNP(3852725_C)
1398494	A > C	SNP	SNP(1398494_C)	SNP(1398494_C)	SNP(1398494_C)	notFound	SNP(1398494_C)	SNP(1398494_C)	SNP(1398494_C)	SNP(1398494_C)	SNP(1398494_C)	SNP(1398494_C)	SNP(1398494_C)	SNP(1398494_C)	SNP(1398494_C)
3100014	T > C	SNP	SNP(3100014_C)	SNP(3100014_C)	SNP(3100014_C)	SNP(3100014_C)	SNP(3100014_C)	SNP(3100014_C)	SNP(3100014_C)	SNP(3100014_C)	SNP(3100014_C)	SNP(3100014_C)	SNP(3100014_C)	SNP(3100014_C)	SNP(3100014_C)
753066	C > T	SNP	SNP(753066_T)	SNP(753066_T)	SNP(753118_G)	SNP(752889_A)	SNP(753066_T)	SNP(753066_T)	SNP(753066_T)	SNP(753066_T)	SNP(753066_T)	SNP(753066_T)	SNP(753066_T)	SNP(753066_T)	SNP(753066_T)
3275406	A > C	SNP	SNP(3275406_C)	SNP(3275406_C)	SNP(3275406_C)	SNP(3275406_C)	SNP(3275406_C)	SNP(3275406_C)	SNP(3275406_C)	SNP(3275406_C)	SNP(3275406_C)	SNP(3275406_C)	SNP(3275406_C)	SNP(3275406_C)	SNP(3275406_C)
2606903	C > G	SNP	SNP(2606903_G)	SNP(2606903_G)	SNP(2606908_G)	SNP(2606903_G)	SNP(2606903_G)	SNP(2606903_G)	SNP(2606903_G)	SNP(2606903_G)	SNP(2606903_G)	SNP(2606903_G)	SNP(2606903_G)	SNP(2606903_G)	SNP(2606903_G)
4324640	G > C	SNP	SNP(4324640_C)	SNP(4324640_C)	SNP(4324640_C)	SNP(4324640_C)	SNP(4324640_C)	SNP(4324640_C)	SNP(4324640_C)	SNP(4324640_C)	SNP(4324640_C)	SNP(4324640_C)	SNP(4324640_C)	SNP(4324640_C)	SNP(4324640_C)
3529803	A > G	SNP	SNP(3529803_G)	SNP(3529803_G)	SNP(3529803_G)	SNP(3529803_G)	SNP(3529803_G)	SNP(3529803_G)	SNP(3529803_G)	SNP(3529803_G)	SNP(3529803_G)	SNP(3529803_G)	SNP(3529803_G)	SNP(3529803_G)	SNP(3529803_G)
457647	C > A	SNP	SNP(457647_A)	SNP(457647_A)	SNP(457647_A)	SNP(457578_A)	SNP(457647_A)	SNP(457647_A)	SNP(457647_A)	SNP(457647_A)	SNP(457647_A)	SNP(457647_A)	SNP(457647_A)	SNP(457647_A)	SNP(457647_A)
3619021	A > T	SNP	SNP(3619019_G)	notFound	SNP(3619021_G)	notFound	notFound	notFound	notFound	notFound	SNP(3619021_G)	notFound	notFound	notFound	notFound
3040713	T > C	SNP	SNP(3040713_C)	SNP(3040713_C)	SNP(3040713_C)	notFound	SNP(3040713_C)	SNP(3040713_C)	SNP(3040713_C)	SNP(3040713_C)	SNP(3040713_C)	SNP(3040713_C)	SNP(3040713_C)	SNP(3040713_C)	SNP(3040713_C)
2772051	C > T	SNP	SNP(2772051_T)	SNP(2772051_T)	SNP(2772051_T)	SNP(2772000_A)	SNP(2772051_T)	SNP(2772051_T)	SNP(2772051_T)	SNP(2772051_T)	SNP(2772051_T)	SNP(2772051_T)	SNP(2772051_T)	SNP(2772051_T)	SNP(2772051_T)
3553369	T > G	SNP	SNP(3553369_G)	SNP(3553369_G)	SNP(3553369_G)	SNP(3553369_G)	SNP(3553369_G)	SNP(3553369_G)	SNP(3553369_G)	SNP(3553369_G)	SNP(3553369_G)	SNP(3553369_G)	SNP(3553369_G)	SNP(3553369_G)	SNP(3553369_G)
1253094	T > G	SNP	SNP(1253094_G)	SNP(1253094_G)	SNP(1253094_G)	SNP(1253096_G)	SNP(1253094_G)	SNP(1253094_G)	SNP(1253094_G)	SNP(1253094_G)	SNP(1253094_G)	SNP(1253094_G)	SNP(1253094_G)	SNP(1253094_G)	SNP(1253094_G)
3306540	C > G	SNP	SNP(3306540_G)	SNP(3306540_G)	SNP(3306540_G)	SNP(3306531_C)	SNP(3306540_G)	SNP(3306540_G)	SNP(3306540_G)	SNP(3306540_G)	SNP(3306540_G)	SNP(3306540_G)	SNP(3306540_G)	SNP(3306540_G)	SNP(3306540_G)
1189831	G > T	SNP	SNP(1189831_T)	SNP(1189831_T)	SNP(1189831_T)	SNP(1189831_T)	SNP(1189831_T)	SNP(1189831_T)	SNP(1189831_T)	SNP(1189831_T)	SNP(1189831_T)	SNP(1189831_T)	SNP(1189831_T)	SNP(1189831_T)	SNP(1189831_T)
4616993	G > T	SNP	SNP(4616993_T)	SNP(4616993_T)	SNP(4616993_T)	notFound	SNP(4616993_T)	SNP(4616993_T)	SNP(4616993_T)	SNP(4616993_T)	SNP(4616993_T)	SNP(4616993_T)	SNP(4616993_T)	SNP(4616993_T)	SNP(4616993_T)
3274981	G > C	SNP	SNP(3274981_C)	SNP(3274981_C)	SNP(3274981_C)	notFound	SNP(3274981_C)	SNP(3274981_C)	SNP(3274981_C)	SNP(3274981_C)	SNP(3274981_C)	SNP(3274981_C)	SNP(3274981_C)	SNP(3274981_C)	SNP(3274981_C)
1069258	C > T	SNP	SNP(1069258_T)	SNP(1069258_T)	SNP(1069258_T)	SNP(1069258_T)	SNP(1069258_T)	SNP(1069258_T)	SNP(1069258_T)	SNP(1069258_T)	SNP(1069258_T)	SNP(1069258_T)	SNP(1069258_T)	SNP(1069258_T)	SNP(1069258_T)
481	C > G	SNP	SNP(481_G)	SNP(439_C)	SNP(481_G)	SNP(481_G)	SNP(481_G)	SNP(481_G)	SNP(481_G)	SNP(481_G)	SNP(481_G)	SNP(481_G)	SNP(481_G)	SNP(481_G)	SNP(481_G)
2177857	A > G	SNP	SNP(2177857_G)	SNP(2177857_G)	SNP(2177857_G)	SNP(2177986_T)	SNP(2177857_G)	SNP(2177857_G)	SNP(2177857_G)	SNP(2177857_G)	SNP(2177857_G)	SNP(2177857_G)	SNP(2177857_G)	SNP(2177857_G)	SNP(2177857_G)
1901410	A > T	SNP	SNP(1901410_T)	SNP(1901410_T)	SNP(1901410_T)	SNP(1901419_T)	SNP(1901410_T)	SNP(1901410_T)	SNP(1901410_T)	SNP(1901410_T)	SNP(1901410_T)	SNP(1901410_T)	SNP(1901410_T)	SNP(1901410_T)	SNP(1901410_T)
3523296	G > T	SNP	SNP(3523296_T)	SNP(3523296_T)	SNP(3523296_T)	SNP(3523296_T)	SNP(3523296_T)	SNP(3523296_T)	SNP(3523296_T)	SNP(3523296_T)	SNP(3523296_T)	SNP(3523296_T)	SNP(3523296_T)	SNP(3523296_T)	SNP(3523296_T)
4362747	T > C	SNP	SNP(4362747_C)	SNP(4362747_C)	SNP(4362747_C)	SNP(4362747_C)	SNP(4362747_C)	SNP(4362747_C)	SNP(4362747_C)	SNP(4362747_C)	SNP(4362747_C)	SNP(4362747_C)	SNP(4362747_C)	SNP(4362747_C)	SNP(4362747_C)
3307900	G > C	SNP	SNP(3307900_C)	SNP(3307900_C)	SNP(3307900_C)	notFound	SNP(3307900_C)	SNP(3307900_C)	SNP(3307900_C)	SNP(3307900_C)	SNP(3307900_C)	SNP(3307900_C)	SNP(3307900_C)	SNP(3307900_C)	SNP(3307900_C)
1799144	T > C	SNP	SNP(1799144_C)	SNP(1799144_C)	SNP(1799144_C)	SNP(1799144_A)	SNP(1799144_C)	SNP(1799144_C)	SNP(1799144_C)	SNP(1799144_C)	SNP(1799144_C)	SNP(1799144_C)	SNP(1799144_C)	SNP(1799144_C)	SNP(1799144_C)
4515749	T > A	SNP	SNP(4515749_A)	SNP(4515749_A)	SNP(4515749_A)	SNP(4515749_A)	SNP(4515749_A)	SNP(4515749_A)	SNP(4515749_A)	SNP(4515749_A)	SNP(4515749_A)	SNP(4515749_A)	SNP(4515749_A)	SNP(4515749_A)	SNP(4515749_A)
3624118	A > G	SNP	SNP(3624118_G)	SNP(3624118_G)	SNP(3624118_G)	SNP(3624118_G)	SNP(3624118_G)	SNP(3624118_G)	SNP(3624118_G)	SNP(3624118_G)	SNP(3624118_G)	SNP(3624118_G)	SNP(3624118_G)	SNP(3624118_G)	SNP(3624118_G)
501342	C > A	SNP	SNP(501342_A)	SNP(501342_A)	SNP(501342_A)	SNP(501342_A)	SNP(501342_A)	SNP(501342_A)	SNP(501342_A)	SNP(501342_A)	SNP(501342_A)	SNP(501342_A)	SNP(501342_A)	SNP(501342_A)	SNP(501342_A)
4136959	C > A	SNP	SNP(4136959_A)	SNP(4136959_A)	SNP(4136959_A)	notFound	SNP(4136959_A)	SNP(4136959_A)	SNP(4136959_A)	SNP(4136959_A)	SNP(4136959_A)	SNP(4136959_A)	SNP(4136959_A)	SNP(4136959_A)	SNP(4136959_A)
389288	A > C	SNP	SNP(389288_C)	SNP(389288_C)	SNP(389288_C)	notFound	SNP(389288_C)	SNP(389288_C)	SNP(389288_C)	SNP(389288_C)	SNP(389288_C)	SNP(389288_C)	SNP(389288_C)	SNP(389288_C)	SNP(389288_C)
1367001	A > G	SNP	SNP(1367001_G)	SNP(1367001_G)	SNP(1367001_G)	SNP(1367001_G)	SNP(1367001_G)	SNP(1367001_G)	SNP(1367001_G)	SNP(1367001_G)	SNP(1367001_G)	SNP(1367001_G)	SNP(1367001_G)	SNP(1367001_G)	SNP(1367001_G)
3033257	A > G	SNP	SNP(3033257_G)	SNP(3033257_G)	SNP(3033257_G)	SNP(3033257_G)	SNP(3033257_G)	SNP(3033257_G)	SNP(3033257_G)	SNP(3033257_G)	SNP(3033257_G)	SNP(3033257_G)	SNP(3033257_G)	SNP(3033257_G)	SNP(3033257_G)
2939819	G > A	SNP	SNP(2939819_A)	SNP(2939819_A)	notFound	SNP(2939819_A)	SNP(2939819_A)	SNP(2939819_A)	SNP(2939819_A)	SNP(2939819_A)	SNP(2939819_A)	SNP(2939819_A)	SNP(2939819_A)	SNP(2939819_A)	SNP(2939819_A)
4056957	T > C	SNP	SNP(4056957_C)	SNP(4056957_C)	SNP(4056957_C)	SNP(4056957_C)	SNP(4056957_C)	SNP(4056957_C)	SNP(4056957_C)	SNP(4056957_C)	SNP(4056957_C)	SNP(4056957_C)	SNP(4056957_C)	SNP(4056957_C)	SNP(4056957_C)
1510143	G > A	SNP	SNP(1510143_A)	SNP(1510143_A)	SNP(1510143_A)	notFound	SNP(1510143_A)	SNP(1510143_A)	SNP(1510143_A)	SNP(1510143_A)	SNP(1510143_A)	SNP(1510143_A)	SNP(1510143_A)	SNP(1510143_A)	SNP(1510143_A)
949356	C > A	SNP	SNP(949356_A)	SNP(949356_A)	SNP(949356_A)	SNP(949356_A)	SNP(949356_A)	SNP(949356_A)	SNP(949356_A)	SNP(949356_A)	SNP(949356_A)	SNP(949356_A)	SNP(949356_A)	SNP(949356_A)	SNP(949356_A)
3126772	T > A	SNP	SNP(3126772_A)	SNP(3126772_A)	SNP(3126772_A)	notFound	SNP(3126772_A)	SNP(3126772_A)	SNP(3126772_A)	SNP(3126772_A)	SNP(3126772_A)	SNP(3126772_A)	SNP(3126772_A)	SNP(3126772_A)	SNP(3126772_A)
1081933	C > G	SNP	SNP(1081933_G)	SNP(1081933_G)	SNP(1081933_G)	SNP(1081749_C)	SNP(1081933_G)	SNP(1081933_G)	SNP(1081933_G)	SNP(1081933_G)	SNP(1081933_G)	SNP(1081933_G)	SNP(1081933_G)	SNP(1081933_G)	SNP(1081933_G)
2029926	C > A	SNP	SNP(2029926_A)	SNP(2029926_A)	SNP(2029926_A)	SNP(2029926_A)	SNP(2029926_A)	SNP(2029926_A)	SNP(2029926_A)	SNP(2029926_A)	SNP(2029926_A)	SNP(2029926_A)	SNP(2029926_A)	SNP(2029926_A)	SNP(2029926_A)
2287686	A > G	SNP	SNP(2287686_G)	SNP(2287686_G)	SNP(2287686_G)	SNP(2287681_G)	SNP(2287686_G)	SNP(2287686_G)	SNP(2287686_G)	SNP(2287686_G)	SNP(2287686_G)	SNP(2287686_G)	SNP(2287686_G)	SNP(2287686_G)	SNP(2287686_G)
3975002	G > T	SNP	SNP(3975002_T)	SNP(3975002_T)	SNP(3975002_T)	SNP(3975002_T)	SNP(3975002_T)	SNP(3975002_T)	SNP(3975002_T)	SNP(3975002_T)	SNP(3975002_T)	SNP(3975002_T)	SNP(3975002_T)	SNP(3975002_T)	SNP(3975002_T)
2426941	G > C	SNP	SNP(2426941_C)	SNP(2426941_C)	SNP(2426941_C)	SNP(2426941_C)	SNP(2426941_C)	SNP(2426941_C)	SNP(2426941_C)	SNP(2426941_C)	SNP(2426941_C)	SNP(2426941_C)	SNP(2426941_C)	SNP(2426941_C)	SNP(2426941_C)
980293	A > C	SNP	SNP(980293_C)	SNP(980293_C)	SNP(980293_C)	SNP(980293_C)	SNP(980293_C)	SNP(980293_C)	SNP(980293_C)	SNP(980293_C)	SNP(980293_C)	SNP(980293_C)	SNP(980293_C)	SNP(980293_C)	SNP(980293_C)
2918452	G > A	SNP	SNP(2918452_A)	SNP(2918452_A)	SNP(2918452_A)	SNP(2918452_A)	SNP(2918452_A)	SNP(2918452_A)	SNP(2918452_A)	SNP(2918452_A)	SNP(2918452_A)	SNP(2918452_A)	SNP(2918452_A)	SNP(2918452_A)	SNP(2918452_A)
4264800	A > T	SNP	SNP(4264800_T)	SNP(4264800_T)	SNP(4264800_T)	notFound	SNP(4264800_T)	SNP(4264800_T)	SNP(4264800_T)	SNP(4264800_T)	SNP(4264800_T)	SNP(4264800_T)	SNP(4264800_T)	SNP(4264800_T)	SNP(4264800_T)
1695596	T > A	SNP	SNP(1695596_A)	SNP(1695596_A)	SNP(1695596_A)	SNP(1695596_A)	SNP(1695596_A)	SNP(1695596_A)	SNP(1695596_A)	SNP(1695596_A)	SNP(1695596_A)	SNP(1695596_A)	SNP(1695596_A)	SNP(1695596_A)	SNP(1695596_A)
767287	C > G	SNP	SNP(767287_G)	SNP(767287_G)	SNP(767287_G)	SNP(767287_G)	SNP(767287_G)	SNP(767287_G)	SNP(767287_G)	SNP(767287_G)	SNP(767287_G)	SNP(767287_G)	SNP(767287_G)	SNP(767287_G)	SNP(767287_G)
1511700	G > C	SNP	SNP(1511700_C)	SNP(1511700_C)	SNP(1511700_C)	SNP(1511756_G)	SNP(1511700_C)	SNP(1511700_C)	SNP(1511700_C)	SNP(1511700_C)	SNP(1511700_C)	SNP(1511700_C)	SNP(1511700_C)	SNP(1511700_C)	SNP(1511700_C)
1899853	A > C	SNP	SNP(1899853_C)	SNP(1899853_C)	SNP(1899853_C)	SNP(1899853_C)	SNP(1899853_C)	SNP(1899853_C)	SNP(1899853_C)	SNP(1899853_C)	SNP(1899853_C)	SNP(1899853_C)	SNP(1899853_C)	SNP(1899853_C)	SNP(1899853_C)
1915528	A > T	SNP	SNP(1915528_T)	SNP(1915528_T)	SNP(1915528_T)	SNP(1915528_T)	SNP(1915528_T)	SNP(1915528_T)	SNP(1915528_T)	SNP(1915528_T)	SNP(1915528_T)	SNP(1915528_T)	SNP(1915528_T)	SNP(1915528_T)	SNP(1915528_T)
4281787	T > C	SNP	SNP(4281787_C)	SNP(4281787_C)	SNP(4281787_C)	SNP(4281787_C)	SNP(4281787_C)	SNP(4281787_C)	SNP(4281787_C)	SNP(4281787_C)	SNP(4281787_C)	SNP(4281787_C)	SNP(4281787_C)	SNP(4281787_C)	SNP(4281787_C)
1684575	A > G	SNP	SNP(1684575_G)	SNP(1684575_G)	SNP(1684575_G)	SNP(1684575_G)	SNP(1684575_G)	notFound	SNP(1684575_G)	SNP(1684575_G)	SNP(1684575_G)	SNP(1684575_G)	SNP(1684575_G)	SNP(1684575_G)	SNP(1684575_G)
715009	C > T	SNP	SNP(715009_T)	SNP(715127_T)	SNP(715009_T)	SNP(714995_T)	SNP(715009_T)	SNP(715009_T)	SNP(715009_T)	SNP(715009_T)	SNP(715009_T)	SNP(715009_T)	SNP(715009_T)	SNP(715009_T)	SNP(715009_T)
614334	A > T	SNP	SNP(614334_G)	notFound	notFound	SNP(614513_G)	notFound	notFound	SNP(614334_G)	notFound	SNP(614334_C)	SNP(614334_G)	notFound	notFound	SNP(614334_G)
3686419	A > C	SNP	SNP(3686419_C)	SNP(3686419_C)	SNP(3686419_C)	notFound	SNP(3686419_C)	SNP(3686419_C)	SNP(3686419_C)	SNP(3686419_C)	SNP(3686419_C)	SNP(3686419_C)	SNP(3686419_C)	SNP(3686419_C)	SNP(3686419_C)
3483669	A > T	SNP	SNP(3483669_T)	SNP(3483669_T)	SNP(3483669_T)	SNP(3483690_C)	SNP(3483669_T)	SNP(3483669_T)	SNP(3483669_T)	SNP(3483669_T)	SNP(3483669_T)	SNP(3483669_T)	SNP(3483669_T)	SNP(3483669_T)	SNP(3483669_T)
78640	G > A	SNP	SNP(78640_A)	SNP(78640_A)	SNP(78640_A)	SNP(78640_A)	SNP(78640_A)	SNP(78640_A)	SNP(78640_A)	SNP(78640_A)	SNP(78640_A)	SNP(78640_A)	SNP(78640_A)	SNP(78640_A)	SNP(78640_A)
3503584	G > T	SNP	SNP(3503584_T)	SNP(3503584_T)	SNP(3503584_T)	SNP(3503584_T)	SNP(3503584_T)	SNP(3503584_T)	SNP(3503584_T)	SNP(3503584_T)	SNP(3503584_T)	SNP(3503584_T)	SNP(3503584_T)	SNP(3503584_T)	SNP(3503584_T)
2045902	A > T	SNP	SNP(2045902_T)	SNP(2046032_A)	SNP(2045902_T)	SNP(2045761_G)	SNP(2046006_A)	SNP(2045902_T)	SNP(2045902_T)	SNP(2045902_T)	SNP(2045902_T)	SNP(2045902_T)	SNP(2045902_T)	SNP(2045902_T)	SNP(2045902_T)
136823	T > G	SNP	SNP(136823_G)	SNP(136823_G)	SNP(136823_G)	SNP(136663_T)	SNP(136823_G)	SNP(136823_G)	SNP(136823_G)	SNP(136823_G)	SNP(136823_G)	SNP(136823_G)	SNP(136823_G)	SNP(136823_G)	SNP(136823_G)
755752	T > A	SNP	SNP(755752_A)	SNP(755752_A)	SNP(755752_A)	SNP(755752_A)	SNP(755752_A)	SNP(755752_A)	SNP(755752_A)	SNP(755752_A)	SNP(755752_A)	SNP(755752_A)	SNP(755752_A)	SNP(755752_A)	SNP(755752_A)
4427654	C > T	SNP	SNP(4427654_T)	SNP(4427654_T)	SNP(4427654_T)	SNP(4427654_T)	SNP(4427654_T)	SNP(4427654_T)	SNP(4427654_T)	SNP(4427654_T)	SNP(4427654_T)	SNP(4427654_T)	SNP(4427654_T)	SNP(4427654_T)	SNP(4427654_T)
849114	G > T	SNP	SNP(849114_T)	SNP(849114_T)	SNP(849114_T)	notFound	SNP(849114_T)	SNP(849114_T)	SNP(849114_T)	SNP(849114_T)	SNP(849114_T)	SNP(849114_T)	SNP(849114_T)	SNP(849114_T)	SNP(849114_T)
2232927	A > G	SNP	SNP(2232927_G)	SNP(2233054_A)	SNP(2232927_G)	SNP(2232927_G)	SNP(2232927_G)	SNP(2232927_G)	SNP(2232927_G)	SNP(2232927_G)	SNP(2232927_G)	SNP(2232927_G)	SNP(2232927_G)	SNP(2232927_G)	SNP(2232927_G)
78216	A > G	SNP	SNP(78216_G)	SNP(78188_T)	SNP(78216_G)	SNP(78344_T)	SNP(78216_G)	SNP(78216_G)	SNP(78216_G)	SNP(78216_G)	SNP(78216_G)	SNP(78216_G)	SNP(78216_G)	SNP(78216_G)	SNP(78216_G)
1873337	C > T	SNP	SNP(1873222_C)	SNP(1873337_T)	SNP(1873337_T)	SNP(1873337_T)	SNP(1873337_T)	SNP(1873337_T)	SNP(1873337_T)	SNP(1873337_T)	SNP(1873337_T)	SNP(1873337_T)	SNP(1873337_T)	SNP(1873337_T)	SNP(1873337_T)
1574344	A > T	SNP	SNP(1574344_T)	SNP(1574344_T)	SNP(1574344_T)	SNP(1574468_T)	SNP(1574344_T)	SNP(1574344_T)	SNP(1574344_T)	SNP(1574344_T)	SNP(1574344_T)	SNP(1574344_T)	SNP(1574344_T)	SNP(1574344_T)	SNP(1574344_T)
152058	G > C	SNP	SNP(152058_C)	SNP(152058_C)	SNP(152058_C)	SNP(151974_G)	SNP(152058_C)	SNP(152058_C)	SNP(152058_C)	SNP(152058_C)	SNP(152058_C)	SNP(152058_C)	SNP(152058_C)	SNP(152058_C)	SNP(152058_C)
1390953	C > A	SNP	SNP(1390953_A)	SNP(1390953_A)	SNP(1390953_A)	notFound	SNP(1390953_A)	SNP(1390953_A)	SNP(1390953_A)	SNP(1390953_A)	SNP(1390953_A)	SNP(1390953_A)	SNP(1390953_A)	SNP(1390953_A)	SNP(1390953_A)
2877994	G > C	SNP	SNP(2877994_C)	SNP(2877994_C)	SNP(2877994_C)	SNP(2877994_C)	SNP(2877994_C)	SNP(2877994_C)	SNP(2877994_C)	SNP(2877994_C)	SNP(2877994_C)	SNP(2877994_C)	SNP(2877994_C)	SNP(2877994_C)	SNP(2877994_C)
3117663	C > T	SNP	SNP(3117663_T)	SNP(3117617_T)	SNP(3117663_T)	notFound	SNP(3117663_T)	SNP(3117663_T)	SNP(3117663_T)	SNP(3117663_T)	SNP(3117663_T)	SNP(3117663_T)	SNP(3117663_T)	SNP(3117663_T)	SNP(3117663_T)
3158468	A > T	SNP	SNP(3158468_T)	SNP(3158468_T)	SNP(3158468_T)	notFound	SNP(3158468_T)	SNP(3158468_T)	SNP(3158468_T)	SNP(3158468_T)	SNP(3158468_T)	SNP(3158468_T)	SNP(3158468_T)	SNP(3158468_T)	SNP(3158468_T)
3520434	C > G	SNP	SNP(3520434_G)	SNP(3520434_T)	SNP(3520434_G)	notFound	SNP(3520434_G)	SNP(3520434_G)	SNP(3520434_G)	SNP(3520434_G)	SNP(3520434_G)	SNP(3520434_G)	SNP(3520434_G)	SNP(3520434_G)	SNP(3520434_G)
188456	G > C	SNP	SNP(188456_C)	SNP(188456_C)	SNP(188456_C)	SNP(188557_A)	SNP(188456_C)	SNP(188456_C)	SNP(188456_C)	SNP(188456_C)	SNP(188456_C)	SNP(188456_C)	SNP(188456_C)	SNP(188456_C)	SNP(188456_C)
1736184	G > T	SNP	SNP(1736184_T)	SNP(1736184_T)	SNP(1736184_T)	SNP(1736184_T)	SNP(1736184_T)	SNP(1736184_T)	SNP(1736184_T)	SNP(1736184_T)	SNP(1736184_T)	SNP(1736184_T)	SNP(1736184_T)	SNP(1736184_T)	SNP(1736184_T)
1414945	A > T	SNP	SNP(1414902_G)	SNP(1414900_A)	SNP(1414945_T)	SNP(1414945_T)	SNP(1414945_T)	SNP(1414945_T)	SNP(1414945_T)	SNP(1414945_T)	SNP(1414945_T)	SNP(1414945_T)	SNP(1414945_T)	SNP(1414945_T)	SNP(1414945_T)
49397	A > C	SNP	SNP(49397_C)	SNP(49397_C)	SNP(49397_C)	SNP(49397_C)	SNP(49397_C)	SNP(49397_C)	SNP(49397_C)	SNP(49397_C)	SNP(49397_C)	SNP(49397_C)	SNP(49397_C)	SNP(49397_C)	SNP(49397_C)
2532109	C > A	SNP	SNP(2532109_A)	SNP(2532109_A)	SNP(2532109_A)	notFound	SNP(2532109_A)	SNP(2532109_A)	SNP(2532109_A)	SNP(2532109_A)	SNP(2532109_A)	SNP(2532109_A)	SNP(2532109_A)	SNP(2532109_A)	SNP(2532109_A)
3132572	G > C	SNP	SNP(3132572_C)	SNP(3132572_C)	SNP(3132572_C)	SNP(3132572_C)	SNP(3132572_C)	SNP(3132572_C)	SNP(3132572_C)	SNP(3132572_C)	SNP(3132572_C)	SNP(3132572_C)	SNP(3132572_C)	SNP(3132572_C)	SNP(3132572_C)
585228	A > T	SNP	SNP(585228_T)	notFound	SNP(585228_T)	SNP(585228_T)	SNP(585228_T)	SNP(585228_T)	SNP(585228_T)	SNP(585228_T)	SNP(585228_T)	SNP(585228_T)	SNP(585228_T)	SNP(585228_T)	SNP(585228_T)
1257636	C > T	SNP	SNP(1257636_T)	SNP(1257636_T)	SNP(1257636_T)	SNP(1257636_T)	SNP(1257636_T)	SNP(1257636_T)	SNP(1257636_T)	SNP(1257636_T)	SNP(1257636_T)	SNP(1257636_T)	SNP(1257636_T)	SNP(1257636_T)	SNP(1257636_T)
3431342	C > G	SNP	SNP(3431342_G)	SNP(3431342_G)	SNP(3431342_G)	SNP(3431342_G)	SNP(3431342_G)	SNP(3431342_G)	SNP(3431342_G)	SNP(3431342_G)	SNP(3431342_G)	SNP(3431342_G)	SNP(3431342_G)	SNP(3431342_G)	SNP(3431342_G)
322920	T > C	SNP	SNP(322920_C)	SNP(322920_C)	SNP(322920_C)	SNP(322920_C)	SNP(322920_C)	SNP(322920_C)	SNP(322920_C)	SNP(322920_C)	SNP(322920_C)	SNP(322920_C)	SNP(322920_C)	SNP(322920_C)	SNP(322920_C)
1116677	T > C	SNP	SNP(1116677_C)	notFound	SNP(1116677_C)	SNP(1116568_T)	SNP(1116677_C)	SNP(1116677_C)	SNP(1116677_C)	SNP(1116677_C)	SNP(1116677_C)	SNP(1116677_C)	SNP(1116677_C)	SNP(1116677_C)	SNP(1116677_C)
4488844	C > G	SNP	SNP(4488844_G)	SNP(4488844_G)	SNP(4488844_G)	notFound	SNP(4488844_G)	SNP(4488844_G)	SNP(4488844_G)	SNP(4488844_G)	SNP(4488844_G)	SNP(4488844_G)	SNP(4488844_G)	SNP(4488844_G)	SNP(4488844_G)
3034736	G > A	SNP	SNP(3034736_A)	SNP(3034736_A)	SNP(3034736_A)	SNP(3034736_A)	SNP(3034736_A)	SNP(3034736_A)	SNP(3034736_A)	SNP(3034736_A)	SNP(3034736_A)	SNP(3034736_A)	SNP(3034736_A)	SNP(3034736_A)	SNP(3034736_A)
235879	T > G	SNP	SNP(235879_G)	SNP(235879_G)	SNP(235879_G)	SNP(235879_G)	SNP(235879_G)	SNP(235879_G)	SNP(235879_G)	SNP(235879_G)	SNP(235879_G)	SNP(235879_G)	SNP(235879_G)	SNP(235879_G)	SNP(235879_G)
3319317	C > T	SNP	SNP(3319317_T)	SNP(3319317_T)	SNP(3319317_T)	SNP(3319317_T)	SNP(3319317_T)	SNP(3319317_T)	SNP(3319317_T)	SNP(3319317_T)	SNP(3319317_T)	SNP(3319317_T)	SNP(3319317_T)	SNP(3319317_T)	SNP(3319317_T)
2297447	G > C	SNP	SNP(2297447_C)	SNP(2297447_C)	SNP(2297447_C)	SNP(2297447_C)	SNP(2297447_C)	SNP(2297447_C)	SNP(2297447_C)	SNP(2297447_C)	SNP(2297447_C)	SNP(2297447_C)	SNP(2297447_C)	SNP(2297447_C)	SNP(2297447_C)
1760828	T > G	SNP	SNP(1760828_G)	SNP(1760828_G)	SNP(1760828_G)	SNP(1760793_C)	SNP(1760828_G)	SNP(1760828_G)	SNP(1760828_G)	SNP(1760828_G)	SNP(1760828_G)	SNP(1760828_G)	SNP(1760828_G)	SNP(1760828_G)	SNP(1760828_G)
4037183	G > T	SNP	SNP(4037183_T)	notFound	SNP(4037183_T)	SNP(4037183_T)	SNP(4037183_T)	SNP(4037183_T)	SNP(4037183_T)	SNP(4037183_T)	SNP(4037183_T)	SNP(4037183_T)	SNP(4037183_T)	SNP(4037183_T)	SNP(4037183_T)
3641735	C > T	SNP	SNP(3641735_T)	SNP(3641735_T)	SNP(3641735_T)	SNP(3641735_T)	SNP(3641735_T)	SNP(3641735_T)	SNP(3641735_T)	SNP(3641735_T)	SNP(3641735_T)	SNP(3641735_T)	SNP(3641735_T)	SNP(3641735_T)	SNP(3641735_T)
559619	G > C	SNP	SNP(559619_C)	SNP(559619_C)	SNP(559619_C)	SNP(559619_C)	SNP(559619_C)	SNP(559619_C)	SNP(559619_C)	SNP(559619_C)	SNP(559619_C)	SNP(559619_C)	SNP(559619_C)	SNP(559619_C)	SNP(559619_C)
3904703	G > A	SNP	SNP(3904703_A)	notFound	SNP(3904703_A)	SNP(3904703_A)	SNP(3904703_A)	SNP(3904703_A)	SNP(3904703_A)	SNP(3904703_A)	SNP(3904703_A)	SNP(3904703_A)	SNP(3904703_A)	SNP(3904703_A)	SNP(3904703_A)
2088229	G > T	SNP	SNP(2088229_T)	SNP(2088229_T)	SNP(2088229_T)	SNP(2088370_C)	SNP(2088229_T)	SNP(2088229_T)	SNP(2088229_T)	SNP(2088229_T)	SNP(2088229_T)	SNP(2088229_T)	SNP(2088229_T)	SNP(2088229_T)	SNP(2088229_T)
919280	C > A	SNP	SNP(919280_A)	SNP(919280_A)	SNP(919280_A)	SNP(919280_A)	SNP(919280_A)	SNP(919280_A)	SNP(919280_A)	SNP(919280_A)	SNP(919280_A)	SNP(919280_A)	SNP(919280_A)	SNP(919280_A)	SNP(919280_A)
4357517	G > C	SNP	SNP(4357517_C)	SNP(4357517_C)	SNP(4357517_C)	SNP(4357517_C)	SNP(4357517_C)	SNP(4357517_C)	SNP(4357517_C)	SNP(4357517_C)	SNP(4357517_C)	SNP(4357517_C)	SNP(4357517_C)	SNP(4357517_C)	SNP(4357517_C)
3083669	T > G	SNP	SNP(3083669_G)	SNP(3083669_G)	SNP(3083669_G)	SNP(3083669_G)	SNP(3083669_G)	SNP(3083669_G)	SNP(3083669_G)	SNP(3083669_G)	SNP(3083669_G)	SNP(3083669_G)	SNP(3083669_G)	SNP(3083669_G)	SNP(3083669_G)
2309750	T > C	SNP	SNP(2309750_C)	SNP(2309750_C)	SNP(2309750_C)	SNP(2309750_C)	SNP(2309750_C)	SNP(2309750_C)	SNP(2309750_C)	SNP(2309750_C)	SNP(2309750_C)	SNP(2309750_C)	SNP(2309750_C)	SNP(2309750_C)	SNP(2309750_C)
3203660	T > C	SNP	SNP(3203660_C)	SNP(3203660_C)	SNP(3203660_C)	notFound	SNP(3203660_C)	SNP(3203660_C)	SNP(3203660_C)	SNP(3203660_C)	SNP(3203660_C)	SNP(3203660_C)	SNP(3203660_C)	SNP(3203660_C)	SNP(3203660_C)
4444239	A > G	SNP	SNP(4444239_G)	SNP(4444239_G)	SNP(4444239_G)	SNP(4444239_G)	SNP(4444239_G)	SNP(4444239_G)	SNP(4444239_G)	SNP(4444239_G)	SNP(4444239_G)	SNP(4444239_G)	SNP(4444239_G)	SNP(4444239_G)	SNP(4444239_G)
1077832	A > C	SNP	SNP(1077832_C)	SNP(1077832_C)	SNP(1077832_C)	SNP(1077692_G)	SNP(1077832_C)	SNP(1077832_C)	SNP(1077832_C)	SNP(1077832_C)	SNP(1077832_C)	SNP(1077832_C)	SNP(1077832_C)	SNP(1077832_C)	SNP(1077832_C)
2882665	G > A	SNP	SNP(2882665_A)	SNP(2882665_A)	SNP(2882665_A)	SNP(2882827_C)	SNP(2882665_A)	SNP(2882665_A)	SNP(2882665_A)	SNP(2882665_A)	SNP(2882665_A)	SNP(2882665_A)	SNP(2882665_A)	SNP(2882665_A)	SNP(2882665_A)
2363002	G > A	SNP	SNP(2363002_A)	SNP(2363002_A)	SNP(2363002_A)	SNP(2363002_A)	SNP(2363002_A)	SNP(2363002_A)	SNP(2363002_A)	SNP(2363002_A)	SNP(2363002_A)	SNP(2363002_A)	SNP(2363002_A)	SNP(2363002_A)	SNP(2363002_A)
1801281	C > G	SNP	SNP(1801281_G)	SNP(1801281_G)	SNP(1801281_G)	notFound	SNP(1801281_G)	SNP(1801281_G)	SNP(1801281_G)	SNP(1801281_G)	SNP(1801281_G)	SNP(1801281_G)	SNP(1801281_G)	SNP(1801281_G)	SNP(1801281_G)
3818290	T > C	SNP	SNP(3818290_C)	SNP(3818290_C)	SNP(3818290_C)	notFound	SNP(3818290_C)	SNP(3818290_C)	SNP(3818290_C)	SNP(3818290_C)	SNP(3818290_C)	SNP(3818290_C)	SNP(3818290_C)	SNP(3818290_C)	SNP(3818290_C)
1562286	A > C	SNP	SNP(1562286_C)	SNP(1562286_C)	SNP(1562286_C)	SNP(1562316_C)	SNP(1562286_C)	SNP(1562286_C)	SNP(1562286_C)	SNP(1562286_C)	SNP(1562286_C)	SNP(1562286_C)	SNP(1562286_C)	SNP(1562286_C)	SNP(1562286_C)
1037687	T > C	SNP	SNP(1037687_C)	SNP(1037687_C)	SNP(1037687_C)	SNP(1037687_C)	SNP(1037687_C)	SNP(1037687_C)	SNP(1037687_C)	SNP(1037687_C)	SNP(1037687_C)	SNP(1037687_C)	SNP(1037687_C)	SNP(1037687_C)	SNP(1037687_C)
2711939	T > A	SNP	SNP(2711939_A)	SNP(2711939_A)	SNP(2711939_A)	SNP(2711939_A)	SNP(2711939_A)	SNP(2711939_A)	SNP(2711939_A)	SNP(2711939_A)	SNP(2711939_A)	SNP(2711939_A)	SNP(2711939_A)	SNP(2711939_A)	SNP(2711939_A)
1887182	A > C	SNP	SNP(1887182_C)	SNP(1887182_C)	SNP(1887182_C)	SNP(1887169_T)	SNP(1887182_C)	SNP(1887182_C)	SNP(1887182_C)	SNP(1887182_C)	SNP(1887182_C)	SNP(1887182_C)	SNP(1887182_C)	SNP(1887182_C)	SNP(1887182_C)
1386213	A > G	SNP	SNP(1386213_G)	SNP(1386213_G)	SNP(1386213_G)	notFound	SNP(1386213_G)	SNP(1386213_G)	SNP(1386213_G)	SNP(1386213_G)	SNP(1386213_G)	SNP(1386213_G)	SNP(1386213_G)	SNP(1386213_G)	SNP(1386213_G)
2488974	C > G	SNP	SNP(2488974_G)	SNP(2488974_G)	SNP(2488974_G)	SNP(2488901_T)	SNP(2488974_G)	SNP(2488974_G)	SNP(2488974_G)	SNP(2488974_G)	SNP(2488974_G)	SNP(2488974_G)	SNP(2488974_G)	SNP(2488974_G)	SNP(2488974_G)
2146024	A > T	SNP	SNP(2146024_T)	SNP(2146024_C)	SNP(2146024_T)	SNP(2145961_A)	SNP(2146024_T)	SNP(2146024_T)	SNP(2146024_T)	SNP(2146024_T)	SNP(2146024_T)	SNP(2146024_T)	SNP(2146024_T)	SNP(2146024_T)	SNP(2146024_T)
2592729	C > G	SNP	SNP(2592729_G)	SNP(2592729_G)	SNP(2592729_G)	notFound	SNP(2592729_G)	SNP(2592729_G)	SNP(2592729_G)	SNP(2592729_G)	SNP(2592729_G)	SNP(2592729_G)	SNP(2592729_G)	SNP(2592729_G)	SNP(2592729_G)
1468230	G > C	SNP	SNP(1468230_C)	SNP(1468230_C)	SNP(1468230_C)	SNP(1468230_C)	SNP(1468230_C)	SNP(1468230_C)	SNP(1468230_C)	SNP(1468230_C)	SNP(1468230_C)	SNP(1468230_C)	SNP(1468230_C)	SNP(1468230_C)	SNP(1468230_C)
1373372	C > T	SNP	SNP(1373372_T)	SNP(1373372_T)	SNP(1373372_T)	SNP(1373354_G)	SNP(1373372_T)	SNP(1373372_T)	SNP(1373372_T)	SNP(1373372_T)	SNP(1373372_T)	SNP(1373372_T)	SNP(1373372_T)	SNP(1373372_T)	SNP(1373372_T)
2469084	A > G	SNP	SNP(2469084_G)	SNP(2469084_G)	SNP(2469084_G)	SNP(2469084_G)	SNP(2469084_G)	SNP(2469084_G)	SNP(2469084_G)	SNP(2469084_G)	SNP(2469084_G)	SNP(2469084_G)	SNP(2469084_G)	SNP(2469084_G)	SNP(2469084_G)
4461897	T > G	SNP	SNP(4461897_G)	SNP(4461897_G)	SNP(4461897_G)	SNP(4461897_G)	SNP(4461897_G)	SNP(4461897_G)	SNP(4461897_G)	SNP(4461897_G)	SNP(4461897_G)	SNP(4461897_G)	SNP(4461897_G)	SNP(4461897_G)	SNP(4461897_G)
4310472	T > C	SNP	SNP(4310472_C)	SNP(4310472_C)	SNP(4310472_C)	notFound	SNP(4310472_C)	SNP(4310472_C)	SNP(4310472_C)	SNP(4310472_C)	SNP(4310472_C)	SNP(4310472_C)	SNP(4310472_C)	SNP(4310472_C)	SNP(4310472_C)
179489	T > A	SNP	SNP(179489_A)	SNP(179489_A)	SNP(179489_A)	notFound	SNP(179489_A)	SNP(179489_A)	SNP(179489_A)	SNP(179489_A)	SNP(179489_A)	SNP(179489_A)	SNP(179489_A)	SNP(179489_A)	SNP(179489_A)
459486	A > G	SNP	SNP(459486_G)	SNP(459486_G)	SNP(459486_G)	SNP(459486_G)	SNP(459486_G)	SNP(459486_G)	SNP(459486_G)	SNP(459486_G)	SNP(459486_G)	SNP(459486_G)	SNP(459486_G)	SNP(459486_G)	SNP(459486_G)
1228088	G > T	SNP	SNP(1228088_T)	notFound	SNP(1228088_T)	SNP(1227976_G)	notFound	SNP(1228088_T)	SNP(1228088_T)	SNP(1228088_T)	SNP(1228088_T)	SNP(1228088_T)	SNP(1228088_T)	SNP(1228088_T)	SNP(1228088_T)
3495505	G > T	SNP	SNP(3495505_T)	SNP(3495505_T)	SNP(3495505_T)	SNP(3495505_T)	SNP(3495505_T)	SNP(3495505_T)	SNP(3495505_T)	SNP(3495505_T)	SNP(3495505_T)	SNP(3495505_T)	SNP(3495505_T)	SNP(3495505_T)	SNP(3495505_T)
1981032	C > A	SNP	SNP(1981032_A)	SNP(1981032_A)	SNP(1981032_A)	SNP(1981030_A)	SNP(1981032_A)	SNP(1981032_A)	SNP(1981032_A)	SNP(1981032_A)	SNP(1981032_A)	SNP(1981032_A)	SNP(1981032_A)	SNP(1981032_A)	SNP(1981032_A)
4051929	G > T	SNP	SNP(4051929_T)	SNP(4051929_T)	SNP(4051929_T)	SNP(4051929_T)	SNP(4051929_T)	SNP(4051929_T)	SNP(4051929_T)	SNP(4051929_T)	SNP(4051929_T)	SNP(4051929_T)	SNP(4051929_T)	SNP(4051929_T)	SNP(4051929_T)
3848366	C > G	SNP	SNP(3848366_G)	SNP(3848366_G)	SNP(3848366_G)	SNP(3848366_G)	SNP(3848366_G)	SNP(3848366_G)	SNP(3848366_G)	SNP(3848366_G)	SNP(3848366_G)	SNP(3848366_G)	SNP(3848366_G)	SNP(3848366_G)	SNP(3848366_G)
3481242	G > T	SNP	SNP(3481242_T)	SNP(3481242_T)	SNP(3481242_T)	SNP(3481238_T)	SNP(3481242_T)	SNP(3481242_T)	SNP(3481242_T)	SNP(3481242_T)	SNP(3481242_T)	SNP(3481242_T)	SNP(3481242_T)	SNP(3481242_T)	SNP(3481242_T)
1084340	A > T	SNP	SNP(1084340_T)	SNP(1084340_T)	SNP(1084340_T)	SNP(1084340_T)	SNP(1084340_T)	SNP(1084340_T)	SNP(1084340_T)	SNP(1084340_T)	SNP(1084340_T)	SNP(1084340_T)	SNP(1084340_T)	SNP(1084340_T)	SNP(1084340_T)
4380376	C > A	SNP	SNP(4380376_A)	SNP(4380376_A)	SNP(4380376_A)	notFound	SNP(4380376_A)	SNP(4380376_A)	SNP(4380376_A)	SNP(4380376_A)	SNP(4380376_A)	SNP(4380376_A)	SNP(4380376_A)	SNP(4380376_A)	SNP(4380376_A)
4486263	A > G	SNP	SNP(4486263_G)	SNP(4486271_A)	SNP(4486263_G)	notFound	SNP(4486263_G)	SNP(4486263_G)	SNP(4486263_G)	SNP(4486263_G)	SNP(4486263_G)	SNP(4486263_G)	SNP(4486263_G)	SNP(4486263_G)	SNP(4486263_G)
136026	G > A	SNP	SNP(136026_A)	SNP(136026_A)	SNP(136026_A)	SNP(136005_C)	SNP(136026_A)	SNP(136026_A)	SNP(136026_A)	SNP(136026_A)	SNP(136026_A)	SNP(136026_A)	SNP(136026_A)	SNP(136026_A)	SNP(136026_A)
40628	C > T	SNP	SNP(40628_T)	SNP(40628_T)	SNP(40628_T)	notFound	SNP(40628_T)	SNP(40628_T)	SNP(40628_T)	SNP(40628_T)	SNP(40628_T)	SNP(40628_T)	SNP(40628_T)	SNP(40628_T)	SNP(40628_T)
2309467	T > C	SNP	SNP(2309467_C)	SNP(2309467_C)	SNP(2309467_C)	SNP(2309467_C)	SNP(2309467_C)	SNP(2309467_C)	SNP(2309467_C)	SNP(2309467_C)	SNP(2309467_C)	SNP(2309467_C)	SNP(2309467_C)	SNP(2309467_C)	SNP(2309467_C)
3329456	G > C	SNP	SNP(3329456_C)	SNP(3329456_C)	SNP(3329456_C)	SNP(3329456_C)	SNP(3329456_C)	SNP(3329456_C)	SNP(3329456_C)	SNP(3329456_C)	SNP(3329456_C)	SNP(3329456_C)	SNP(3329456_C)	SNP(3329456_C)	SNP(3329456_C)
1456466	A > G	SNP	SNP(1456466_G)	SNP(1456466_G)	SNP(1456466_G)	notFound	SNP(1456466_G)	SNP(1456466_G)	SNP(1456466_G)	SNP(1456466_G)	SNP(1456466_G)	SNP(1456466_G)	SNP(1456466_G)	SNP(1456466_G)	SNP(1456466_G)
394118	A > C	SNP	SNP(394118_C)	SNP(394260_A)	SNP(394118_C)	SNP(394118_C)	SNP(394118_C)	SNP(394118_C)	SNP(394118_C)	SNP(394118_C)	SNP(394118_C)	SNP(394118_C)	SNP(394118_C)	SNP(394118_C)	SNP(394118_C)
2349399	C > A	SNP	SNP(2349399_A)	SNP(2349399_A)	SNP(2349399_A)	notFound	SNP(2349399_A)	SNP(2349399_A)	SNP(2349399_A)	SNP(2349399_A)	SNP(2349399_A)	SNP(2349399_A)	SNP(2349399_A)	SNP(2349399_A)	SNP(2349399_A)
1140954	G > A	SNP	SNP(1140954_A)	SNP(1140954_A)	SNP(1140954_A)	notFound	SNP(1140954_A)	SNP(1140954_A)	SNP(1140954_A)	SNP(1140954_A)	SNP(1140954_A)	SNP(1140954_A)	SNP(1140954_A)	SNP(1140954_A)	SNP(1140954_A)
2742114	G > A	SNP	SNP(2742114_A)	SNP(2742114_A)	SNP(2742114_A)	SNP(2742114_A)	SNP(2742114_A)	SNP(2742114_A)	SNP(2742114_A)	SNP(2742114_A)	SNP(2742114_A)	SNP(2742114_A)	SNP(2742114_A)	SNP(2742114_A)	SNP(2742114_A)
2461584	C > G	SNP	SNP(2461584_G)	SNP(2461584_G)	SNP(2461584_G)	SNP(2461584_G)	SNP(2461584_G)	SNP(2461584_G)	SNP(2461584_G)	SNP(2461584_G)	SNP(2461584_G)	SNP(2461584_G)	SNP(2461584_G)	SNP(2461584_G)	SNP(2461584_G)
551031	C > T	SNP	SNP(551031_T)	SNP(550999_C)	SNP(551031_T)	notFound	SNP(551031_T)	SNP(551031_T)	SNP(551031_T)	SNP(551031_T)	SNP(551031_T)	SNP(551031_T)	SNP(551031_T)	SNP(551031_T)	SNP(551031_T)
2932618	A > C	SNP	SNP(2932618_C)	SNP(2932618_C)	SNP(2932748_A)	notFound	SNP(2932618_C)	SNP(2932618_C)	SNP(2932618_C)	SNP(2932618_C)	SNP(2932618_C)	SNP(2932618_C)	SNP(2932618_C)	SNP(2932618_C)	SNP(2932618_C)
3159773	G > C	SNP	SNP(3159773_C)	SNP(3159773_C)	SNP(3159773_C)	SNP(3159776_T)	SNP(3159773_C)	SNP(3159773_C)	SNP(3159773_C)	SNP(3159773_C)	SNP(3159773_C)	SNP(3159773_C)	SNP(3159773_C)	SNP(3159773_C)	SNP(3159773_C)
2056448	A > G	SNP	SNP(2056448_G)	SNP(2056448_G)	SNP(2056448_G)	notFound	SNP(2056448_G)	SNP(2056448_G)	SNP(2056448_G)	SNP(2056448_G)	SNP(2056448_G)	SNP(2056448_G)	SNP(2056448_G)	SNP(2056448_G)	SNP(2056448_G)
3449066	T > A	SNP	SNP(3449066_A)	SNP(3449066_A)	SNP(3449066_A)	SNP(3449062_A)	SNP(3449066_A)	SNP(3449066_A)	SNP(3449066_A)	SNP(3449066_A)	SNP(3449066_A)	SNP(3449066_A)	SNP(3449066_A)	SNP(3449066_A)	SNP(3449066_A)
1292455	T > A	SNP	SNP(1292455_A)	SNP(1292455_A)	SNP(1292455_A)	SNP(1292455_G)	SNP(1292455_A)	SNP(1292455_A)	SNP(1292455_A)	SNP(1292455_A)	SNP(1292455_A)	SNP(1292455_A)	SNP(1292455_A)	SNP(1292455_A)	SNP(1292455_A)
4427937	A > T	SNP	SNP(4427937_T)	SNP(4427937_T)	SNP(4427937_T)	SNP(4427937_T)	SNP(4427937_T)	SNP(4427937_T)	SNP(4427937_T)	SNP(4427937_T)	SNP(4427937_T)	SNP(4427937_T)	SNP(4427937_T)	SNP(4427937_T)	SNP(4427937_T)
1938782	T > G	SNP	SNP(1938782_G)	SNP(1938782_G)	SNP(1938782_G)	notFound	SNP(1938782_G)	SNP(1938782_G)	SNP(1938782_G)	SNP(1938782_G)	SNP(1938782_G)	SNP(1938782_G)	SNP(1938782_G)	SNP(1938782_G)	SNP(1938782_G)
1214821	A > C	SNP	SNP(1214821_C)	SNP(1214975_T)	SNP(1214821_C)	SNP(1214821_C)	SNP(1214821_C)	SNP(1214821_C)	SNP(1214821_C)	SNP(1214821_C)	SNP(1214821_C)	SNP(1214821_C)	SNP(1214821_C)	SNP(1214821_C)	SNP(1214821_C)
3470784	A > T	SNP	SNP(3470784_T)	notFound	SNP(3470784_T)	SNP(3470784_T)	SNP(3470784_T)	SNP(3470784_T)	SNP(3470784_T)	SNP(3470784_T)	SNP(3470784_T)	SNP(3470784_T)	SNP(3470784_T)	SNP(3470784_T)	SNP(3470784_T)
194123	A > T	SNP	SNP(194123_T)	SNP(194123_T)	SNP(194123_T)	SNP(194123_T)	SNP(194123_T)	SNP(194123_T)	SNP(194123_T)	SNP(194123_T)	SNP(194123_T)	SNP(194123_T)	SNP(194123_T)	SNP(194123_T)	SNP(194123_T)
3706562	G > T	SNP	SNP(3706562_T)	SNP(3706562_T)	SNP(3706562_T)	SNP(3706577_T)	SNP(3706562_T)	SNP(3706562_T)	SNP(3706562_T)	SNP(3706562_T)	SNP(3706562_T)	SNP(3706562_T)	SNP(3706562_T)	SNP(3706562_T)	SNP(3706562_T)
2840927	T > G	SNP	SNP(2840927_G)	SNP(2840927_G)	SNP(2840927_G)	SNP(2840927_G)	SNP(2840927_G)	SNP(2840927_G)	SNP(2840927_G)	SNP(2840927_G)	SNP(2840927_G)	SNP(2840927_G)	SNP(2840927_G)	SNP(2840927_G)	SNP(2840927_G)
4426380	T > C	SNP	SNP(4426380_C)	SNP(4426380_C)	SNP(4426380_C)	notFound	SNP(4426380_C)	SNP(4426380_C)	SNP(4426380_C)	SNP(4426380_C)	SNP(4426380_C)	SNP(4426380_C)	SNP(4426380_C)	SNP(4426380_C)	SNP(4426380_C)
1244788	A > G	SNP	SNP(1244788_G)	SNP(1244788_G)	SNP(1244788_G)	SNP(1244788_G)	SNP(1244788_G)	SNP(1244788_G)	SNP(1244788_G)	SNP(1244788_G)	SNP(1244788_G)	SNP(1244788_G)	SNP(1244788_G)	SNP(1244788_G)	SNP(1244788_G)
340943	G > A	SNP	SNP(340943_A)	SNP(340943_A)	SNP(340943_A)	notFound	SNP(340943_A)	SNP(340943_A)	SNP(340943_A)	SNP(340943_A)	SNP(340943_A)	SNP(340943_A)	SNP(340943_A)	SNP(340943_A)	SNP(340943_A)
1873620	T > C	SNP	SNP(1873620_C)	SNP(1873620_C)	SNP(1873620_C)	notFound	SNP(1873620_C)	SNP(1873620_C)	SNP(1873620_C)	SNP(1873620_C)	SNP(1873620_C)	SNP(1873620_C)	SNP(1873620_C)	SNP(1873620_C)	SNP(1873620_C)
1940571	C > A	SNP	SNP(1940571_A)	SNP(1940571_A)	SNP(1940571_A)	notFound	SNP(1940571_A)	SNP(1940571_A)	SNP(1940571_A)	SNP(1940571_A)	SNP(1940571_A)	SNP(1940571_A)	SNP(1940571_A)	SNP(1940571_A)	SNP(1940571_A)
2718016	A > T	SNP	SNP(2718016_T)	SNP(2718016_T)	SNP(2718016_T)	notFound	SNP(2718016_T)	SNP(2718016_T)	SNP(2718016_T)	SNP(2718016_T)	SNP(2718016_T)	SNP(2718016_T)	SNP(2718016_T)	SNP(2718016_T)	SNP(2718016_T)
4492659	C > A	SNP	SNP(4492659_A)	SNP(4492659_A)	SNP(4492659_A)	SNP(4492659_A)	SNP(4492659_A)	SNP(4492659_A)	SNP(4492659_A)	SNP(4492659_A)	SNP(4492659_A)	SNP(4492659_A)	SNP(4492659_A)	SNP(4492659_A)	SNP(4492659_A)
1338899	T > G	SNP	SNP(1338899_G)	SNP(1338899_G)	SNP(1338899_G)	SNP(1338897_A)	SNP(1338899_G)	SNP(1338899_G)	SNP(1338899_G)	SNP(1338899_G)	SNP(1338899_G)	SNP(1338899_G)	SNP(1338899_G)	SNP(1338899_G)	SNP(1338899_G)
582173	T > G	SNP	SNP(582173_G)	SNP(582173_G)	SNP(582173_G)	SNP(582121_T)	SNP(582173_G)	SNP(582173_G)	SNP(582173_G)	SNP(582173_G)	SNP(582173_G)	SNP(582173_G)	SNP(582173_G)	SNP(582173_G)	SNP(582173_G)
1105460	A > T	SNP	notFound	notFound	notFound	notFound	SNP(1105460_G)	SNP(1105460_C)	notFound	notFound	notFound	notFound	SNP(1105460_G)	notFound	notFound
21841	T > G	SNP	SNP(21841_G)	SNP(21841_G)	SNP(21841_G)	SNP(21841_G)	SNP(21841_G)	SNP(21841_G)	SNP(21841_G)	SNP(21841_G)	SNP(21841_G)	SNP(21841_G)	SNP(21841_G)	SNP(21841_G)	SNP(21841_G)
4093664	A > C	SNP	SNP(4093664_C)	notFound	SNP(4093664_C)	SNP(4093648_G)	SNP(4093664_C)	SNP(4093664_C)	SNP(4093664_C)	SNP(4093664_C)	SNP(4093664_C)	SNP(4093664_C)	SNP(4093664_C)	SNP(4093664_C)	SNP(4093664_C)
4553925	A > T	SNP	SNP(4553925_T)	SNP(4553925_T)	SNP(4553925_T)	notFound	SNP(4553925_T)	SNP(4553925_T)	SNP(4553925_T)	SNP(4553925_T)	SNP(4553925_T)	SNP(4553925_T)	SNP(4553925_T)	SNP(4553925_T)	SNP(4553925_T)
3102840	T > G	SNP	SNP(3102840_G)	SNP(3102840_G)	SNP(3102840_G)	notFound	SNP(3102840_G)	SNP(3102840_G)	SNP(3102840_G)	SNP(3102840_G)	SNP(3102840_G)	SNP(3102840_G)	SNP(3102840_G)	SNP(3102840_G)	SNP(3102840_G)
4457039	A > G	SNP	SNP(4457039_G)	SNP(4457039_G)	SNP(4457039_G)	SNP(4457039_G)	SNP(4457039_G)	SNP(4457039_G)	SNP(4457039_G)	SNP(4457039_G)	SNP(4457039_G)	SNP(4457039_G)	SNP(4457039_G)	SNP(4457039_G)	SNP(4457039_G)
3965294	T > A	SNP	SNP(3965294_A)	SNP(3965294_A)	SNP(3965294_A)	SNP(3965294_A)	SNP(3965294_A)	SNP(3965294_A)	SNP(3965294_A)	SNP(3965294_A)	SNP(3965294_A)	SNP(3965294_A)	SNP(3965294_A)	SNP(3965294_A)	SNP(3965294_A)
4554916	A > G	SNP	SNP(4554916_G)	SNP(4555095_T)	SNP(4554916_G)	SNP(4554916_G)	SNP(4554916_G)	SNP(4554916_G)	SNP(4554916_G)	SNP(4554916_G)	SNP(4554916_G)	SNP(4554916_G)	SNP(4554916_G)	SNP(4554916_G)	SNP(4554916_G)
2001393	G > C	SNP	notFound	SNP(2001393_C)	notFound	SNP(2001329_C)	SNP(2001393_C)	SNP(2001393_C)	SNP(2001393_C)	SNP(2001393_C)	SNP(2001393_C)	SNP(2001393_C)	SNP(2001393_C)	SNP(2001393_C)	SNP(2001393_C)
3055496	G > A	SNP	SNP(3055496_A)	SNP(3055496_A)	SNP(3055496_A)	notFound	SNP(3055496_A)	SNP(3055496_A)	SNP(3055496_A)	SNP(3055496_A)	SNP(3055496_A)	SNP(3055496_A)	SNP(3055496_A)	SNP(3055496_A)	SNP(3055496_A)
3948264	G > C	SNP	SNP(3948264_C)	SNP(3948264_C)	SNP(3948264_C)	notFound	notFound	SNP(3948264_C)	SNP(3948264_C)	SNP(3948264_C)	SNP(3948264_C)	SNP(3948264_C)	SNP(3948264_C)	SNP(3948264_C)	SNP(3948264_C)
368223	T > A	SNP	SNP(368223_A)	SNP(368223_A)	SNP(368223_A)	SNP(368223_C)	SNP(368223_A)	SNP(368223_A)	SNP(368223_A)	SNP(368223_A)	SNP(368223_A)	SNP(368223_A)	SNP(368223_A)	SNP(368223_A)	SNP(368223_A)
1038111	T > C	SNP	SNP(1038111_C)	SNP(1038111_C)	SNP(1038111_C)	SNP(1038111_C)	SNP(1038111_C)	SNP(1038111_C)	SNP(1038111_C)	SNP(1038111_C)	SNP(1038111_C)	SNP(1038111_C)	SNP(1038111_C)	SNP(1038111_C)	SNP(1038111_C)
2427362	G > C	SNP	SNP(2427362_C)	SNP(2427362_C)	SNP(2427362_C)	SNP(2427362_C)	SNP(2427362_C)	SNP(2427362_C)	SNP(2427362_C)	SNP(2427362_C)	SNP(2427362_C)	SNP(2427362_C)	SNP(2427362_C)	SNP(2427362_C)	SNP(2427362_C)
4145953	G > A	SNP	SNP(4145953_A)	SNP(4145953_A)	SNP(4145953_A)	SNP(4145953_A)	SNP(4145953_A)	SNP(4145953_A)	SNP(4145953_A)	SNP(4145953_A)	SNP(4145953_A)	SNP(4145953_A)	SNP(4145953_A)	SNP(4145953_A)	SNP(4145953_A)
718116	A > G	SNP	SNP(718116_G)	SNP(718116_G)	SNP(718116_G)	SNP(718116_G)	SNP(718116_G)	SNP(718116_G)	SNP(718116_G)	SNP(718116_G)	SNP(718116_G)	SNP(718116_G)	SNP(718116_G)	SNP(718116_G)	SNP(718116_G)
1088651	G > A	SNP	SNP(1088651_A)	SNP(1088651_A)	SNP(1088651_A)	SNP(1088626_A)	SNP(1088651_A)	SNP(1088651_A)	SNP(1088651_A)	SNP(1088651_A)	SNP(1088651_A)	SNP(1088651_A)	SNP(1088651_A)	SNP(1088651_A)	SNP(1088651_A)
1670470	C > G	SNP	SNP(1670470_G)	SNP(1670470_G)	SNP(1670470_G)	notFound	SNP(1670470_G)	SNP(1670470_G)	SNP(1670470_G)	SNP(1670470_G)	SNP(1670470_G)	SNP(1670470_G)	SNP(1670470_G)	SNP(1670470_G)	SNP(1670470_G)
2055318	G > T	SNP	SNP(2055318_T)	SNP(2055318_T)	SNP(2055318_T)	notFound	SNP(2055318_T)	SNP(2055318_T)	SNP(2055318_T)	SNP(2055318_T)	SNP(2055318_T)	SNP(2055318_T)	SNP(2055318_T)	SNP(2055318_T)	SNP(2055318_T)
691635	A > T	SNP	SNP(691635_T)	SNP(691635_T)	SNP(691635_T)	SNP(691494_G)	SNP(691635_T)	SNP(691635_T)	SNP(691635_T)	SNP(691635_T)	SNP(691635_T)	SNP(691635_T)	SNP(691635_T)	SNP(691635_T)	SNP(691635_T)
3949433	G > A	SNP	SNP(3949433_A)	SNP(3949433_A)	SNP(3949433_A)	notFound	SNP(3949433_A)	SNP(3949433_A)	SNP(3949433_A)	SNP(3949433_A)	SNP(3949433_A)	SNP(3949433_A)	SNP(3949433_A)	SNP(3949433_A)	SNP(3949433_A)
9623	T > G	SNP	SNP(9623_G)	SNP(9623_G)	SNP(9623_G)	SNP(9623_G)	SNP(9623_G)	SNP(9623_G)	SNP(9623_G)	SNP(9623_G)	SNP(9623_G)	SNP(9623_G)	SNP(9623_G)	SNP(9623_G)	SNP(9623_G)
2149136	T > C	SNP	SNP(2149136_C)	SNP(2149136_C)	SNP(2149136_C)	SNP(2149136_C)	SNP(2149136_C)	SNP(2149136_C)	SNP(2149136_C)	SNP(2149136_C)	SNP(2149136_C)	SNP(2149136_C)	SNP(2149136_C)	SNP(2149136_C)	SNP(2149136_C)
3086501	A > C	SNP	SNP(3086501_C)	SNP(3086379_T)	SNP(3086501_C)	notFound	SNP(3086501_C)	SNP(3086501_C)	SNP(3086501_C)	SNP(3086501_C)	SNP(3086501_C)	SNP(3086501_C)	SNP(3086501_C)	SNP(3086501_C)	SNP(3086501_C)
2327712	T > C	SNP	SNP(2327712_C)	SNP(2327712_C)	SNP(2327712_C)	SNP(2327712_C)	SNP(2327712_C)	SNP(2327712_C)	SNP(2327712_C)	SNP(2327712_C)	SNP(2327712_C)	SNP(2327712_C)	SNP(2327712_C)	SNP(2327712_C)	SNP(2327712_C)
400139	C > T	SNP	SNP(400137_A)	SNP(400139_T)	SNP(400139_T)	SNP(400139_T)	SNP(400139_T)	SNP(400139_T)	SNP(400139_T)	SNP(400139_T)	SNP(400139_T)	SNP(400139_T)	SNP(400139_T)	SNP(400139_T)	SNP(400139_T)
1467239	C > A	SNP	SNP(1467239_A)	SNP(1467221_G)	SNP(1467239_A)	SNP(1467239_A)	SNP(1467239_A)	SNP(1467239_A)	SNP(1467239_A)	SNP(1467239_A)	SNP(1467239_A)	SNP(1467239_A)	SNP(1467239_A)	SNP(1467239_A)	SNP(1467239_A)
1222699	C > G	SNP	SNP(1222699_G)	SNP(1222860_A)	SNP(1222699_G)	SNP(1222699_G)	SNP(1222699_G)	SNP(1222699_G)	SNP(1222699_G)	SNP(1222699_G)	SNP(1222699_G)	SNP(1222699_G)	SNP(1222699_G)	SNP(1222699_G)	SNP(1222699_G)
3221465	A > G	SNP	SNP(3221465_G)	notFound	SNP(3221465_G)	SNP(3221465_G)	SNP(3221465_G)	SNP(3221465_G)	SNP(3221465_G)	SNP(3221465_G)	SNP(3221465_G)	SNP(3221465_G)	SNP(3221465_G)	SNP(3221465_G)	SNP(3221465_G)
4344160	G > A	SNP	SNP(4344160_A)	SNP(4344160_A)	SNP(4344160_A)	SNP(4344160_A)	SNP(4344160_A)	SNP(4344160_A)	SNP(4344160_A)	SNP(4344160_A)	SNP(4344160_A)	SNP(4344160_A)	SNP(4344160_A)	SNP(4344160_A)	SNP(4344160_A)
3918235	G > A	SNP	SNP(3918235_A)	SNP(3918235_A)	SNP(3918235_A)	SNP(3918242_C)	SNP(3918235_A)	SNP(3918235_A)	SNP(3918235_A)	SNP(3918235_A)	SNP(3918235_A)	SNP(3918235_A)	SNP(3918235_A)	SNP(3918235_A)	SNP(3918235_A)
4519713	A > T	SNP	SNP(4519713_T)	SNP(4519713_T)	SNP(4519713_T)	notFound	SNP(4519713_T)	SNP(4519713_T)	SNP(4519713_T)	SNP(4519713_T)	SNP(4519713_T)	SNP(4519713_T)	SNP(4519713_T)	SNP(4519713_T)	SNP(4519713_T)
329695	A > T	SNP	SNP(329695_T)	SNP(329695_T)	SNP(329695_T)	SNP(329627_A)	SNP(329695_T)	SNP(329695_T)	SNP(329695_T)	SNP(329695_T)	SNP(329695_T)	SNP(329695_T)	SNP(329695_T)	SNP(329695_T)	SNP(329695_T)
2613981	G > T	SNP	SNP(2613981_T)	SNP(2613981_T)	SNP(2613981_T)	notFound	SNP(2613981_T)	SNP(2613981_T)	SNP(2613981_T)	SNP(2613981_T)	SNP(2613981_T)	SNP(2613981_T)	SNP(2613981_T)	SNP(2613981_T)	SNP(2613981_T)
2350199	A > G	SNP	SNP(2350199_G)	SNP(2350199_G)	SNP(2350199_G)	SNP(2350199_G)	SNP(2350199_G)	SNP(2350199_G)	SNP(2350199_G)	SNP(2350199_G)	SNP(2350199_G)	SNP(2350199_G)	SNP(2350199_G)	SNP(2350199_G)	SNP(2350199_G)
3724281	T > G	SNP	SNP(3724281_G)	SNP(3724281_G)	SNP(3724281_G)	SNP(3724281_G)	SNP(3724281_G)	SNP(3724281_G)	SNP(3724281_G)	SNP(3724281_G)	SNP(3724281_G)	SNP(3724281_G)	SNP(3724281_G)	SNP(3724281_G)	SNP(3724281_G)
3286667	A > G	SNP	SNP(3286667_G)	SNP(3286667_G)	SNP(3286667_G)	SNP(3286667_G)	SNP(3286667_G)	SNP(3286667_G)	SNP(3286667_G)	SNP(3286667_G)	SNP(3286667_G)	SNP(3286667_G)	SNP(3286667_G)	SNP(3286667_G)	SNP(3286667_G)
4047325	G > C	SNP	SNP(4047325_C)	SNP(4047325_C)	SNP(4047325_C)	SNP(4047325_C)	SNP(4047325_C)	SNP(4047325_C)	SNP(4047325_C)	SNP(4047325_C)	SNP(4047325_C)	SNP(4047325_C)	SNP(4047325_C)	SNP(4047325_C)	SNP(4047325_C)
3398051	C > A	SNP	SNP(3398051_A)	SNP(3398051_A)	SNP(3398051_A)	SNP(3398051_A)	SNP(3398051_A)	SNP(3398051_A)	SNP(3398051_A)	SNP(3398051_A)	SNP(3398051_A)	SNP(3398051_A)	SNP(3398051_A)	SNP(3398051_A)	SNP(3398051_A)
2352748	A > C	SNP	SNP(2352748_C)	SNP(2352748_C)	SNP(2352748_C)	SNP(2352748_C)	SNP(2352748_C)	SNP(2352748_C)	SNP(2352748_C)	SNP(2352748_C)	SNP(2352748_C)	SNP(2352748_C)	SNP(2352748_C)	SNP(2352748_C)	SNP(2352748_C)
1874767	C > A	SNP	SNP(1874767_A)	SNP(1874767_A)	SNP(1874767_A)	SNP(1874931_T)	SNP(1874767_A)	SNP(1874767_A)	SNP(1874767_A)	SNP(1874767_A)	SNP(1874767_A)	SNP(1874767_A)	SNP(1874767_A)	SNP(1874767_A)	SNP(1874767_A)
4002717	A > T	SNP	SNP(4002717_G)	SNP(4002660_A)	SNP(4002712_C)	SNP(4002657_A)	SNP(4002664_G)	SNP(4002713_T)	SNP(4002712_C)	SNP(4002712_C)	SNP(4002712_C)	SNP(4002664_G)	SNP(4002712_C)	SNP(4002712_C)	SNP(4002712_C)
1358264	G > C	SNP	SNP(1358264_C)	SNP(1358264_C)	SNP(1358264_C)	SNP(1358264_C)	SNP(1358264_C)	SNP(1358264_C)	SNP(1358264_C)	SNP(1358264_C)	SNP(1358264_C)	SNP(1358264_C)	SNP(1358264_C)	SNP(1358264_C)	SNP(1358264_C)
1836504	G > C	SNP	SNP(1836504_C)	SNP(1836637_A)	SNP(1836504_C)	notFound	SNP(1836504_C)	SNP(1836504_C)	SNP(1836504_C)	SNP(1836504_C)	SNP(1836504_C)	SNP(1836504_C)	SNP(1836504_C)	SNP(1836504_C)	SNP(1836504_C)
1115078	C > T	SNP	SNP(1115078_T)	SNP(1115078_T)	SNP(1115078_T)	SNP(1115017_A)	SNP(1115078_T)	SNP(1115078_T)	SNP(1115078_T)	SNP(1115078_T)	SNP(1115078_T)	SNP(1115078_T)	SNP(1115078_T)	SNP(1115078_T)	SNP(1115078_T)
270364	C > G	SNP	SNP(270364_G)	SNP(270364_G)	SNP(270364_G)	SNP(270364_G)	SNP(270364_G)	SNP(270364_G)	SNP(270364_G)	SNP(270364_G)	SNP(270364_G)	SNP(270364_G)	SNP(270364_G)	SNP(270364_G)	SNP(270364_G)
4206138	G > A	SNP	SNP(4206138_A)	SNP(4206138_A)	notFound	SNP(4206138_A)	SNP(4206138_A)	SNP(4206138_A)	SNP(4206138_A)	SNP(4206138_A)	SNP(4206138_A)	SNP(4206138_A)	SNP(4206138_A)	SNP(4206138_A)	SNP(4206138_A)
1326090	G > T	SNP	SNP(1326090_T)	SNP(1326090_T)	SNP(1326090_T)	SNP(1326005_A)	SNP(1326090_T)	SNP(1326090_T)	SNP(1326090_T)	SNP(1326090_T)	SNP(1326090_T)	SNP(1326090_T)	SNP(1326090_T)	SNP(1326090_T)	SNP(1326090_T)
205655	A > C	SNP	SNP(205655_C)	SNP(205655_C)	SNP(205655_C)	SNP(205655_C)	SNP(205655_C)	SNP(205655_C)	SNP(205655_C)	SNP(205655_C)	SNP(205655_C)	SNP(205655_C)	SNP(205655_C)	SNP(205655_C)	SNP(205655_C)
2952528	G > T	SNP	SNP(2952528_T)	SNP(2952528_T)	SNP(2952528_T)	SNP(2952528_T)	SNP(2952528_T)	SNP(2952528_T)	SNP(2952528_T)	SNP(2952528_T)	SNP(2952528_T)	SNP(2952528_T)	SNP(2952528_T)	SNP(2952528_T)	SNP(2952528_T)
2846022	G > C	SNP	SNP(2846022_C)	SNP(2846022_C)	SNP(2846022_C)	SNP(2846022_C)	SNP(2846022_C)	SNP(2846022_C)	SNP(2846022_C)	SNP(2846022_C)	SNP(2846022_C)	SNP(2846022_C)	SNP(2846022_C)	SNP(2846022_C)	SNP(2846022_C)
4079525	T > C	SNP	notFound	notFound	notFound	notFound	SNP(4079525_A)	notFound	notFound	notFound	notFound	SNP(4079525_A)	notFound	notFound	SNP(4079525_A)
3526977	A > T	SNP	SNP(3526977_T)	notFound	SNP(3526977_T)	SNP(3526977_T)	SNP(3527007_G)	SNP(3526977_T)	SNP(3526977_T)	SNP(3526977_T)	SNP(3526977_T)	SNP(3526977_T)	SNP(3526977_T)	SNP(3526977_T)	SNP(3526977_T)
117751	T > C	SNP	SNP(117751_C)	SNP(117751_C)	SNP(117751_C)	SNP(117751_C)	SNP(117751_C)	SNP(117751_C)	SNP(117751_C)	SNP(117751_C)	SNP(117751_C)	SNP(117751_C)	SNP(117751_C)	SNP(117751_C)	SNP(117751_C)
3960485	G > C	SNP	SNP(3960485_C)	notFound	SNP(3960485_C)	SNP(3960485_C)	SNP(3960485_C)	SNP(3960485_C)	SNP(3960485_C)	SNP(3960485_C)	SNP(3960485_C)	SNP(3960485_C)	SNP(3960485_C)	SNP(3960485_C)	SNP(3960485_C)
3643575	T > A	SNP	SNP(3643575_A)	SNP(3643575_A)	SNP(3643575_A)	SNP(3643575_A)	SNP(3643575_A)	SNP(3643575_A)	SNP(3643575_A)	SNP(3643575_A)	SNP(3643575_A)	SNP(3643575_A)	SNP(3643575_A)	SNP(3643575_A)	SNP(3643575_A)
2762426	T > C	SNP	SNP(2762426_C)	SNP(2762426_C)	SNP(2762426_C)	SNP(2762282_A)	SNP(2762426_C)	SNP(2762426_C)	SNP(2762426_C)	SNP(2762426_C)	SNP(2762426_C)	SNP(2762426_C)	SNP(2762426_C)	SNP(2762426_C)	SNP(2762426_C)
2369483	T > G	SNP	SNP(2369483_G)	notFound	SNP(2369483_G)	SNP(2369483_G)	SNP(2369483_G)	SNP(2369483_G)	SNP(2369483_G)	SNP(2369483_G)	SNP(2369483_G)	SNP(2369483_G)	SNP(2369483_G)	SNP(2369483_G)	SNP(2369483_G)
2057581	G > T	SNP	SNP(2057581_T)	SNP(2057581_T)	SNP(2057581_T)	SNP(2057581_T)	SNP(2057581_T)	SNP(2057581_T)	SNP(2057581_T)	SNP(2057581_T)	SNP(2057581_T)	SNP(2057581_T)	SNP(2057581_T)	SNP(2057581_T)	SNP(2057581_T)
402752	C > A	SNP	SNP(402752_A)	SNP(402752_A)	SNP(402752_A)	SNP(402752_A)	SNP(402752_A)	SNP(402752_A)	SNP(402752_A)	SNP(402752_A)	SNP(402752_A)	SNP(402752_A)	SNP(402752_A)	SNP(402752_A)	SNP(402752_A)
1498402	A > T	SNP	SNP(1498402_T)	SNP(1498402_T)	SNP(1498402_T)	notFound	SNP(1498402_T)	SNP(1498402_T)	SNP(1498402_T)	SNP(1498402_T)	SNP(1498402_T)	SNP(1498402_T)	SNP(1498402_T)	SNP(1498402_T)	SNP(1498402_T)
1186150	G > A	SNP	SNP(1186150_A)	SNP(1186150_A)	SNP(1186150_A)	SNP(1186150_A)	SNP(1186150_A)	SNP(1186150_A)	SNP(1186150_A)	SNP(1186150_A)	SNP(1186150_A)	SNP(1186150_A)	SNP(1186150_A)	SNP(1186150_A)	SNP(1186150_A)
1276858	A > G	SNP	SNP(1276858_G)	SNP(1276858_G)	SNP(1276858_G)	notFound	SNP(1276858_G)	SNP(1276858_G)	SNP(1276858_G)	SNP(1276858_G)	SNP(1276858_G)	SNP(1276858_G)	SNP(1276858_G)	SNP(1276858_G)	SNP(1276858_G)
2107179	C > T	SNP	SNP(2107179_T)	SNP(2107179_T)	SNP(2107179_T)	SNP(2107179_T)	SNP(2107179_T)	SNP(2107179_T)	SNP(2107179_T)	SNP(2107179_T)	SNP(2107179_T)	SNP(2107179_T)	SNP(2107179_T)	SNP(2107179_T)	SNP(2107179_T)
170448	T > C	SNP	SNP(170448_C)	SNP(170306_C)	SNP(170448_C)	notFound	SNP(170448_C)	SNP(170448_C)	SNP(170448_C)	SNP(170448_C)	SNP(170448_C)	SNP(170448_C)	SNP(170448_C)	SNP(170448_C)	SNP(170448_C)
2824800	A > C	SNP	SNP(2824800_C)	SNP(2824800_C)	SNP(2824800_C)	SNP(2824800_C)	SNP(2824800_C)	SNP(2824800_C)	SNP(2824800_C)	SNP(2824800_C)	SNP(2824800_C)	SNP(2824800_C)	SNP(2824800_C)	SNP(2824800_C)	SNP(2824800_C)
12026	T > A	SNP	SNP(12026_A)	SNP(11855_T)	SNP(12026_A)	notFound	SNP(12026_A)	SNP(12026_A)	SNP(12026_A)	SNP(12026_A)	SNP(12026_A)	SNP(12026_A)	SNP(12026_A)	SNP(12026_A)	SNP(12026_A)
2638288	T > C	SNP	SNP(2638288_C)	SNP(2638288_C)	SNP(2638288_C)	SNP(2638424_C)	SNP(2638288_C)	SNP(2638288_C)	SNP(2638288_C)	SNP(2638288_C)	SNP(2638288_C)	SNP(2638288_C)	SNP(2638288_C)	SNP(2638288_C)	SNP(2638288_C)
2143715	T > C	SNP	SNP(2143715_C)	notFound	SNP(2143715_C)	SNP(2143715_A)	SNP(2143715_C)	SNP(2143715_C)	SNP(2143715_C)	SNP(2143715_C)	SNP(2143715_C)	SNP(2143715_C)	SNP(2143715_C)	SNP(2143715_C)	SNP(2143715_C)
191495	A > T	SNP	SNP(191495_T)	notFound	SNP(191495_T)	notFound	SNP(191495_T)	SNP(191495_T)	SNP(191495_T)	SNP(191495_T)	SNP(191495_T)	SNP(191495_T)	SNP(191495_T)	SNP(191495_T)	SNP(191495_T)
4084394	A > T	SNP	SNP(4084394_T)	SNP(4084394_T)	SNP(4084394_T)	notFound	SNP(4084394_T)	SNP(4084394_T)	SNP(4084394_T)	SNP(4084394_T)	SNP(4084394_T)	SNP(4084394_T)	SNP(4084394_T)	SNP(4084394_T)	SNP(4084394_T)
2200315	G > A	SNP	SNP(2200315_A)	SNP(2200315_A)	SNP(2200315_A)	SNP(2200289_G)	SNP(2200315_A)	SNP(2200315_A)	SNP(2200315_A)	SNP(2200315_A)	SNP(2200315_A)	SNP(2200315_A)	SNP(2200315_A)	SNP(2200315_A)	SNP(2200315_A)
1401326	A > T	SNP	SNP(1401326_T)	notFound	SNP(1401326_T)	notFound	SNP(1401326_T)	SNP(1401326_T)	SNP(1401326_T)	SNP(1401326_T)	SNP(1401326_T)	SNP(1401326_T)	SNP(1401326_T)	SNP(1401326_T)	SNP(1401326_T)
3681042	G > C	SNP	notFound	SNP(3681042_C)	SNP(3681042_C)	notFound	SNP(3681042_C)	SNP(3681042_C)	SNP(3681042_C)	SNP(3681042_C)	SNP(3681042_C)	SNP(3681042_C)	SNP(3681042_C)	SNP(3681042_C)	SNP(3681042_C)
1061681	T > C	SNP	SNP(1061681_C)	SNP(1061681_C)	SNP(1061681_C)	SNP(1061681_C)	SNP(1061681_C)	SNP(1061681_C)	SNP(1061681_C)	SNP(1061681_C)	SNP(1061681_C)	SNP(1061681_C)	SNP(1061681_C)	SNP(1061681_C)	SNP(1061681_C)
3895720	T > A	SNP	SNP(3895720_A)	SNP(3895720_A)	SNP(3895720_A)	notFound	SNP(3895720_A)	SNP(3895720_A)	SNP(3895720_A)	SNP(3895720_A)	SNP(3895720_A)	SNP(3895720_A)	SNP(3895720_A)	SNP(3895720_A)	SNP(3895720_A)
2002356	A > G	SNP	SNP(2002356_G)	SNP(2002356_G)	SNP(2002356_G)	SNP(2002356_G)	SNP(2002356_G)	SNP(2002356_G)	SNP(2002356_G)	SNP(2002356_G)	SNP(2002356_G)	SNP(2002356_G)	SNP(2002356_G)	SNP(2002356_G)	SNP(2002356_G)
1770512	T > A	SNP	SNP(1770512_A)	SNP(1770512_A)	SNP(1770512_A)	SNP(1770512_A)	SNP(1770512_A)	SNP(1770512_A)	SNP(1770512_A)	SNP(1770512_A)	SNP(1770512_A)	SNP(1770512_A)	SNP(1770512_A)	SNP(1770512_A)	SNP(1770512_A)
2165762	C > G	SNP	SNP(2165762_G)	SNP(2165762_G)	SNP(2165762_G)	SNP(2165925_C)	SNP(2165762_G)	SNP(2165762_G)	SNP(2165762_G)	SNP(2165762_G)	SNP(2165762_G)	SNP(2165762_G)	SNP(2165762_G)	SNP(2165762_G)	SNP(2165762_G)
2600099	T > G	SNP	SNP(2600099_G)	SNP(2600099_G)	SNP(2600099_G)	SNP(2600105_T)	SNP(2600099_G)	SNP(2600099_G)	SNP(2600099_G)	SNP(2600099_G)	SNP(2600099_G)	SNP(2600099_G)	SNP(2600099_G)	SNP(2600099_G)	SNP(2600099_G)
3094835	C > G	SNP	SNP(3094835_G)	SNP(3094835_G)	SNP(3094835_G)	notFound	SNP(3094835_G)	SNP(3094835_G)	SNP(3094835_G)	SNP(3094835_G)	SNP(3094835_G)	SNP(3094835_G)	SNP(3094835_G)	SNP(3094835_G)	SNP(3094835_G)
1564834	T > C	SNP	SNP(1564834_C)	SNP(1564834_C)	SNP(1564834_C)	SNP(1564834_C)	SNP(1564834_C)	SNP(1564834_C)	SNP(1564834_C)	SNP(1564834_C)	SNP(1564834_C)	SNP(1564834_C)	SNP(1564834_C)	SNP(1564834_C)	SNP(1564834_C)
2191303	G > A	SNP	SNP(2191303_A)	SNP(2191303_A)	SNP(2191303_A)	notFound	SNP(2191303_A)	SNP(2191303_A)	SNP(2191303_A)	SNP(2191303_A)	SNP(2191303_A)	SNP(2191303_A)	SNP(2191303_A)	SNP(2191303_A)	SNP(2191303_A)
1885483	T > A	SNP	SNP(1885483_A)	SNP(1885483_A)	SNP(1885483_A)	notFound	SNP(1885483_A)	SNP(1885483_A)	SNP(1885483_A)	SNP(1885483_A)	SNP(1885483_A)	SNP(1885483_A)	SNP(1885483_A)	SNP(1885483_A)	SNP(1885483_A)
1392700	A > C	SNP	SNP(1392700_C)	SNP(1392700_C)	SNP(1392700_C)	notFound	SNP(1392700_C)	SNP(1392700_C)	SNP(1392700_C)	SNP(1392700_C)	SNP(1392700_C)	SNP(1392700_C)	SNP(1392700_C)	SNP(1392700_C)	SNP(1392700_C)
2828905	A > G	SNP	SNP(2828905_G)	SNP(2828905_G)	SNP(2828905_G)	SNP(2828905_G)	SNP(2828905_G)	SNP(2828905_G)	SNP(2828905_G)	SNP(2828905_G)	SNP(2828905_G)	SNP(2828905_G)	SNP(2828905_G)	SNP(2828905_G)	SNP(2828905_G)
3805196	G > T	SNP	SNP(3805196_T)	SNP(3805082_A)	SNP(3805196_T)	SNP(3805196_T)	SNP(3805196_T)	SNP(3805196_T)	SNP(3805196_T)	SNP(3805196_T)	SNP(3805196_T)	SNP(3805196_T)	SNP(3805196_T)	SNP(3805196_T)	SNP(3805196_T)
2199607	C > G	SNP	SNP(2199607_G)	SNP(2199607_G)	SNP(2199607_G)	notFound	SNP(2199607_G)	SNP(2199607_G)	SNP(2199607_G)	SNP(2199607_G)	SNP(2199607_G)	SNP(2199607_G)	SNP(2199607_G)	SNP(2199607_G)	SNP(2199607_G)
4369208	C > G	SNP	notFound	SNP(4369208_G)	notFound	notFound	notFound	SNP(4369208_G)	SNP(4369208_G)	SNP(4369208_G)	SNP(4369208_G)	SNP(4369208_G)	SNP(4369208_G)	SNP(4369208_G)	SNP(4369208_G)
2625356	T > A	SNP	SNP(2625356_A)	SNP(2625356_A)	SNP(2625356_A)	notFound	SNP(2625356_A)	SNP(2625356_A)	SNP(2625356_A)	SNP(2625356_A)	SNP(2625356_A)	SNP(2625356_A)	SNP(2625356_A)	SNP(2625356_A)	SNP(2625356_A)
832937	T > G	SNP	SNP(832937_G)	SNP(832937_G)	SNP(832937_G)	SNP(832937_G)	SNP(832937_G)	SNP(832937_G)	SNP(832937_G)	SNP(832937_G)	SNP(832937_G)	SNP(832937_G)	SNP(832937_G)	SNP(832937_G)	SNP(832937_G)
3663320	T > A	SNP	SNP(3663320_A)	SNP(3663320_A)	SNP(3663320_A)	SNP(3663320_A)	SNP(3663320_A)	SNP(3663320_A)	SNP(3663320_A)	SNP(3663320_A)	SNP(3663320_A)	SNP(3663320_A)	SNP(3663320_A)	SNP(3663320_A)	SNP(3663320_A)
3489003	G > T	SNP	notFound	SNP(3489003_T)	notFound	SNP(3489003_T)	SNP(3489003_T)	SNP(3489003_T)	SNP(3489003_T)	SNP(3489003_T)	SNP(3489003_T)	SNP(3489003_T)	SNP(3489003_T)	SNP(3489003_T)	SNP(3489003_T)
3244436	A > C	SNP	SNP(3244436_C)	SNP(3244436_C)	SNP(3244436_C)	notFound	SNP(3244436_C)	SNP(3244436_C)	SNP(3244436_C)	SNP(3244436_C)	SNP(3244436_C)	SNP(3244436_C)	SNP(3244436_C)	SNP(3244436_C)	SNP(3244436_C)
4020786	G > A	SNP	SNP(4020786_A)	SNP(4020786_A)	SNP(4020786_A)	SNP(4020786_A)	SNP(4020786_A)	SNP(4020786_A)	SNP(4020786_A)	SNP(4020786_A)	SNP(4020786_A)	SNP(4020786_A)	SNP(4020786_A)	SNP(4020786_A)	SNP(4020786_A)
3020351	G > A	SNP	SNP(3020351_A)	SNP(3020351_A)	SNP(3020351_A)	notFound	SNP(3020351_A)	SNP(3020351_A)	SNP(3020351_A)	SNP(3020351_A)	SNP(3020351_A)	SNP(3020351_A)	SNP(3020351_A)	SNP(3020351_A)	SNP(3020351_A)
608974	G > C	SNP	SNP(608974_C)	SNP(608974_C)	SNP(608974_C)	notFound	SNP(608974_C)	SNP(608974_C)	SNP(608974_C)	SNP(608974_C)	SNP(608974_C)	SNP(608974_C)	SNP(608974_C)	SNP(608974_C)	SNP(608974_C)
3715762	T > A	SNP	SNP(3715762_A)	SNP(3715762_A)	SNP(3715762_A)	notFound	SNP(3715762_A)	SNP(3715762_A)	SNP(3715762_A)	SNP(3715762_A)	SNP(3715762_A)	SNP(3715762_A)	SNP(3715762_A)	SNP(3715762_A)	SNP(3715762_A)
965425	G > A	SNP	SNP(965425_A)	SNP(965338_G)	SNP(965425_A)	SNP(965322_C)	SNP(965425_A)	SNP(965425_A)	SNP(965425_A)	SNP(965425_A)	SNP(965425_A)	SNP(965425_A)	SNP(965425_A)	SNP(965425_A)	SNP(965425_A)
749390	A > C	SNP	SNP(749390_C)	SNP(749390_C)	SNP(749390_C)	SNP(749390_C)	SNP(749390_C)	SNP(749390_C)	SNP(749390_C)	SNP(749390_C)	SNP(749390_C)	SNP(749390_C)	SNP(749390_C)	SNP(749390_C)	SNP(749390_C)
3330022	A > G	SNP	SNP(3330022_G)	SNP(3330022_G)	SNP(3330022_G)	SNP(3330022_G)	SNP(3330022_G)	SNP(3330022_G)	SNP(3330022_G)	SNP(3330022_G)	SNP(3330022_G)	SNP(3330022_G)	SNP(3330022_G)	SNP(3330022_G)	SNP(3330022_G)
620079	G > A	SNP	SNP(620079_A)	SNP(620079_A)	notFound	SNP(620079_A)	SNP(620079_A)	SNP(620079_A)	SNP(620079_A)	SNP(620079_A)	SNP(620079_A)	SNP(620079_A)	SNP(620079_A)	SNP(620079_A)	SNP(620079_A)
256408	T > G	SNP	SNP(256408_G)	SNP(256408_G)	SNP(256408_G)	SNP(256305_C)	SNP(256408_G)	SNP(256408_G)	SNP(256408_G)	SNP(256408_G)	SNP(256408_G)	SNP(256408_G)	SNP(256408_G)	SNP(256408_G)	SNP(256408_G)
3871245	T > G	SNP	SNP(3871245_G)	SNP(3871245_G)	SNP(3871245_G)	SNP(3871245_G)	SNP(3871245_G)	SNP(3871245_G)	SNP(3871245_G)	SNP(3871245_G)	SNP(3871245_G)	SNP(3871245_G)	SNP(3871245_G)	SNP(3871245_G)	SNP(3871245_G)
4577042	A > G	SNP	SNP(4577042_G)	SNP(4577042_G)	SNP(4577042_G)	SNP(4577042_G)	SNP(4577042_G)	SNP(4577042_G)	SNP(4577042_G)	SNP(4577042_G)	SNP(4577042_G)	SNP(4577042_G)	SNP(4577042_G)	SNP(4577042_G)	SNP(4577042_G)
2355579	C > G	SNP	SNP(2355579_G)	SNP(2355579_G)	SNP(2355579_G)	SNP(2355579_G)	SNP(2355579_G)	SNP(2355579_G)	SNP(2355579_G)	SNP(2355579_G)	SNP(2355579_G)	SNP(2355579_G)	SNP(2355579_G)	SNP(2355579_G)	SNP(2355579_G)
3311622	T > A	SNP	SNP(3311622_A)	SNP(3311622_A)	SNP(3311622_A)	SNP(3311622_A)	SNP(3311622_A)	SNP(3311622_A)	SNP(3311622_A)	SNP(3311622_A)	SNP(3311622_A)	SNP(3311622_A)	SNP(3311622_A)	SNP(3311622_A)	SNP(3311622_A)
1900844	C > A	SNP	SNP(1900844_A)	SNP(1900844_A)	SNP(1900844_A)	SNP(1900789_C)	SNP(1900844_A)	SNP(1900844_A)	SNP(1900844_A)	SNP(1900844_A)	SNP(1900844_A)	SNP(1900844_A)	SNP(1900844_A)	SNP(1900844_A)	SNP(1900844_A)
558913	C > G	SNP	SNP(558913_G)	SNP(558913_G)	SNP(558913_G)	notFound	SNP(558913_G)	SNP(558913_G)	SNP(558913_G)	SNP(558913_G)	SNP(558913_G)	SNP(558913_G)	SNP(558913_G)	SNP(558913_G)	SNP(558913_G)
1382256	C > A	SNP	SNP(1382256_A)	SNP(1382256_A)	notFound	SNP(1382063_C)	SNP(1382256_A)	SNP(1382256_A)	SNP(1382256_A)	SNP(1382256_A)	SNP(1382256_A)	SNP(1382256_A)	SNP(1382256_A)	SNP(1382256_A)	SNP(1382256_A)
516443	G > C	SNP	SNP(516443_C)	SNP(516443_C)	SNP(516443_C)	SNP(516443_C)	SNP(516443_C)	SNP(516443_C)	SNP(516443_C)	SNP(516443_C)	SNP(516443_C)	SNP(516443_C)	SNP(516443_C)	SNP(516443_C)	SNP(516443_C)
3788621	A > T	SNP	SNP(3788621_T)	SNP(3788621_T)	SNP(3788621_T)	notFound	SNP(3788621_T)	SNP(3788621_T)	SNP(3788621_T)	SNP(3788621_T)	SNP(3788621_T)	SNP(3788621_T)	SNP(3788621_T)	SNP(3788621_T)	SNP(3788621_T)
2941515	A > G	SNP	SNP(2941515_G)	SNP(2941515_G)	SNP(2941515_G)	SNP(2941515_G)	SNP(2941515_G)	SNP(2941515_G)	SNP(2941515_G)	SNP(2941515_G)	SNP(2941515_G)	SNP(2941515_G)	SNP(2941515_G)	SNP(2941515_G)	SNP(2941515_G)
1821561	G > T	SNP	SNP(1821561_T)	SNP(1821561_T)	SNP(1821561_T)	SNP(1821561_T)	SNP(1821561_T)	SNP(1821561_T)	SNP(1821561_T)	SNP(1821561_T)	SNP(1821561_T)	SNP(1821561_T)	SNP(1821561_T)	SNP(1821561_T)	SNP(1821561_T)
3857736	C > G	SNP	SNP(3857736_G)	SNP(3857736_G)	SNP(3857736_G)	SNP(3857736_G)	SNP(3857736_G)	SNP(3857736_G)	SNP(3857736_G)	SNP(3857736_G)	SNP(3857736_G)	SNP(3857736_G)	SNP(3857736_G)	SNP(3857736_G)	SNP(3857736_G)
4145514	C > A	SNP	SNP(4145514_A)	SNP(4145514_A)	SNP(4145514_A)	SNP(4145514_A)	SNP(4145514_A)	SNP(4145514_A)	SNP(4145514_A)	SNP(4145514_A)	SNP(4145514_A)	SNP(4145514_A)	SNP(4145514_A)	SNP(4145514_A)	SNP(4145514_A)
3295695	T > C	SNP	SNP(3295695_C)	notFound	SNP(3295695_C)	SNP(3295808_G)	SNP(3295695_C)	SNP(3295695_C)	SNP(3295695_C)	SNP(3295695_C)	SNP(3295695_C)	SNP(3295695_C)	SNP(3295695_C)	SNP(3295695_C)	SNP(3295695_C)
3130589	T > A	SNP	SNP(3130589_A)	SNP(3130589_A)	SNP(3130589_A)	SNP(3130589_A)	SNP(3130589_A)	SNP(3130589_A)	SNP(3130589_A)	SNP(3130589_A)	SNP(3130589_A)	SNP(3130589_A)	SNP(3130589_A)	SNP(3130589_A)	SNP(3130589_A)
2060474	C > G	SNP	SNP(2060474_G)	SNP(2060474_G)	SNP(2060474_G)	SNP(2060474_G)	SNP(2060474_G)	SNP(2060474_G)	SNP(2060474_G)	SNP(2060474_G)	SNP(2060474_G)	SNP(2060474_G)	SNP(2060474_G)	SNP(2060474_G)	SNP(2060474_G)
3172647	G > A	SNP	SNP(3172647_A)	SNP(3172647_A)	SNP(3172647_A)	SNP(3172644_G)	SNP(3172647_A)	SNP(3172647_A)	SNP(3172647_A)	SNP(3172647_A)	SNP(3172647_A)	SNP(3172647_A)	SNP(3172647_A)	SNP(3172647_A)	SNP(3172647_A)
4658148	C > T	SNP	SNP(4658148_T)	SNP(4658114_C)	SNP(4658148_T)	SNP(4657990_C)	SNP(4658148_T)	SNP(4658148_T)	SNP(4658148_T)	SNP(4658148_T)	SNP(4658148_T)	SNP(4658148_T)	SNP(4658148_T)	SNP(4658148_T)	SNP(4658148_T)
1337766	G > C	SNP	SNP(1337591_A)	SNP(1337766_C)	SNP(1337766_C)	SNP(1337766_C)	SNP(1337766_C)	SNP(1337766_C)	SNP(1337766_C)	SNP(1337766_C)	SNP(1337766_C)	SNP(1337766_C)	SNP(1337766_C)	SNP(1337766_C)	SNP(1337766_C)
997163	C > G	SNP	SNP(997163_G)	SNP(997163_G)	SNP(997163_G)	SNP(997284_C)	SNP(997163_G)	SNP(997163_G)	SNP(997163_G)	SNP(997163_G)	SNP(997163_G)	SNP(997163_G)	SNP(997163_G)	SNP(997163_G)	SNP(997163_G)
1935667	A > G	SNP	SNP(1935667_G)	SNP(1935672_A)	SNP(1935667_G)	SNP(1935667_C)	SNP(1935667_G)	SNP(1935667_G)	SNP(1935667_G)	SNP(1935667_G)	SNP(1935667_G)	SNP(1935667_G)	SNP(1935667_G)	SNP(1935667_G)	SNP(1935667_G)
239501	C > A	SNP	SNP(239501_A)	SNP(239501_A)	SNP(239501_A)	SNP(239501_G)	SNP(239501_A)	SNP(239501_A)	SNP(239501_A)	SNP(239501_A)	SNP(239501_A)	SNP(239501_A)	SNP(239501_A)	SNP(239501_A)	SNP(239501_A)
3628738	T > G	SNP	SNP(3628738_G)	SNP(3628738_G)	SNP(3628738_G)	SNP(3628913_C)	SNP(3628738_G)	SNP(3628738_G)	SNP(3628738_G)	SNP(3628738_G)	SNP(3628738_G)	SNP(3628738_G)	SNP(3628738_G)	SNP(3628738_G)	SNP(3628738_G)
354909	G > T	SNP	SNP(354909_T)	notFound	SNP(354909_T)	notFound	SNP(354909_T)	SNP(354909_T)	SNP(354909_T)	SNP(354909_T)	SNP(354909_T)	SNP(354909_T)	SNP(354909_T)	SNP(354909_T)	SNP(354909_T)
3183030	A > C	SNP	SNP(3183030_C)	SNP(3183030_C)	SNP(3183030_C)	notFound	SNP(3183030_C)	SNP(3183030_C)	SNP(3183030_C)	SNP(3183030_C)	SNP(3183030_C)	SNP(3183030_C)	SNP(3183030_C)	SNP(3183030_C)	SNP(3183030_C)
4274278	C > T	SNP	SNP(4274278_T)	SNP(4274278_T)	SNP(4274278_T)	SNP(4274115_A)	SNP(4274278_T)	SNP(4274278_T)	SNP(4274278_T)	SNP(4274278_T)	SNP(4274278_T)	SNP(4274278_T)	SNP(4274278_T)	SNP(4274278_T)	SNP(4274278_T)
1344504	G > T	SNP	SNP(1344504_T)	SNP(1344504_T)	SNP(1344504_T)	notFound	SNP(1344504_T)	SNP(1344504_T)	SNP(1344504_T)	SNP(1344504_T)	SNP(1344504_T)	SNP(1344504_T)	SNP(1344504_T)	SNP(1344504_T)	SNP(1344504_T)
3672441	T > C	SNP	SNP(3672441_C)	SNP(3672441_C)	SNP(3672441_C)	SNP(3672441_C)	SNP(3672441_C)	SNP(3672441_C)	SNP(3672441_C)	SNP(3672441_C)	SNP(3672441_C)	SNP(3672441_C)	SNP(3672441_C)	SNP(3672441_C)	SNP(3672441_C)
3385471	C > T	SNP	SNP(3385471_T)	notFound	SNP(3385471_T)	SNP(3385471_T)	SNP(3385471_T)	SNP(3385471_T)	SNP(3385471_T)	SNP(3385471_T)	SNP(3385471_T)	SNP(3385471_T)	SNP(3385471_T)	SNP(3385471_T)	SNP(3385471_T)
3775562	T > A	SNP	SNP(3775562_A)	SNP(3775562_A)	SNP(3775562_A)	SNP(3775562_A)	SNP(3775562_A)	SNP(3775562_A)	SNP(3775562_A)	SNP(3775562_A)	SNP(3775562_A)	SNP(3775562_A)	SNP(3775562_A)	SNP(3775562_A)	SNP(3775562_A)
2233635	A > G	SNP	SNP(2233635_G)	SNP(2233635_G)	SNP(2233635_G)	SNP(2233635_G)	SNP(2233635_G)	SNP(2233635_G)	SNP(2233635_G)	SNP(2233635_G)	SNP(2233635_G)	SNP(2233635_G)	SNP(2233635_G)	SNP(2233635_G)	SNP(2233635_G)
4203790	T > G	SNP	SNP(4203790_G)	SNP(4203790_G)	SNP(4203790_G)	SNP(4203790_G)	SNP(4203790_G)	SNP(4203790_G)	SNP(4203790_G)	SNP(4203790_G)	SNP(4203790_G)	SNP(4203790_G)	SNP(4203790_G)	SNP(4203790_G)	SNP(4203790_G)
1028264	T > A	SNP	SNP(1028264_A)	SNP(1028264_A)	SNP(1028264_A)	SNP(1028069_G)	SNP(1028264_A)	SNP(1028264_A)	SNP(1028264_A)	SNP(1028264_A)	SNP(1028264_A)	SNP(1028264_A)	SNP(1028264_A)	SNP(1028264_A)	SNP(1028264_A)
4092673	C > T	SNP	SNP(4092673_T)	SNP(4092673_T)	notFound	SNP(4092673_T)	SNP(4092673_T)	SNP(4092673_T)	SNP(4092673_T)	SNP(4092673_T)	SNP(4092673_T)	SNP(4092673_T)	SNP(4092673_T)	SNP(4092673_T)	SNP(4092673_T)
2577717	C > T	SNP	SNP(2577717_T)	SNP(2577717_T)	SNP(2577717_T)	SNP(2577878_C)	SNP(2577717_T)	SNP(2577717_T)	SNP(2577717_T)	SNP(2577717_T)	SNP(2577717_T)	SNP(2577717_T)	SNP(2577717_T)	SNP(2577717_T)	SNP(2577717_T)
1150414	A > C	SNP	SNP(1150414_C)	SNP(1150414_C)	SNP(1150414_C)	notFound	SNP(1150414_C)	SNP(1150414_C)	SNP(1150414_C)	SNP(1150414_C)	SNP(1150414_C)	SNP(1150414_C)	SNP(1150414_C)	SNP(1150414_C)	SNP(1150414_C)
300115	T > G	SNP	SNP(300115_G)	SNP(300115_G)	SNP(300115_G)	SNP(300115_G)	SNP(300115_G)	SNP(300115_G)	SNP(300115_G)	SNP(300115_G)	SNP(300115_G)	SNP(300115_G)	SNP(300115_G)	SNP(300115_G)	SNP(300115_G)
2179699	A > T	SNP	SNP(2179699_T)	SNP(2179699_T)	SNP(2179699_T)	SNP(2179699_T)	SNP(2179699_T)	SNP(2179699_T)	SNP(2179699_T)	SNP(2179699_T)	SNP(2179699_T)	SNP(2179699_T)	SNP(2179699_T)	SNP(2179699_T)	SNP(2179699_T)
2654558	G > A	SNP	SNP(2654558_A)	SNP(2654558_A)	SNP(2654558_A)	notFound	SNP(2654558_A)	SNP(2654558_A)	SNP(2654558_A)	SNP(2654558_A)	SNP(2654558_A)	SNP(2654558_A)	SNP(2654558_A)	SNP(2654558_A)	SNP(2654558_A)
2323606	G > T	SNP	SNP(2323606_T)	SNP(2323606_T)	SNP(2323606_T)	SNP(2323606_T)	SNP(2323606_T)	SNP(2323606_T)	SNP(2323606_T)	SNP(2323606_T)	SNP(2323606_T)	SNP(2323606_T)	SNP(2323606_T)	SNP(2323606_T)	SNP(2323606_T)
1168262	A > T	SNP	SNP(1168262_T)	SNP(1168262_T)	SNP(1168262_T)	SNP(1168294_C)	SNP(1168262_T)	SNP(1168262_T)	SNP(1168262_T)	SNP(1168262_T)	SNP(1168262_T)	SNP(1168262_T)	SNP(1168262_T)	SNP(1168262_T)	SNP(1168262_T)
3206208	C > A	SNP	SNP(3206208_A)	SNP(3206208_A)	SNP(3206208_A)	notFound	SNP(3206208_A)	SNP(3206208_A)	SNP(3206208_A)	SNP(3206208_A)	SNP(3206208_A)	SNP(3206208_A)	SNP(3206208_A)	SNP(3206208_A)	SNP(3206208_A)
2773956	C > T	SNP	SNP(2773956_T)	SNP(2773956_T)	SNP(2773956_T)	SNP(2773956_T)	SNP(2773956_T)	SNP(2773956_T)	SNP(2773956_T)	SNP(2773956_T)	SNP(2773956_T)	SNP(2773956_T)	SNP(2773956_T)	SNP(2773956_T)	SNP(2773956_T)
256975	T > C	SNP	SNP(256975_C)	SNP(256975_C)	SNP(256975_C)	notFound	SNP(256975_C)	SNP(256975_C)	SNP(256975_C)	SNP(256975_C)	SNP(256975_C)	SNP(256975_C)	SNP(256975_C)	SNP(256975_C)	SNP(256975_C)
607558	G > T	SNP	SNP(607558_T)	SNP(607558_T)	SNP(607546_G)	SNP(607543_G)	SNP(607558_T)	SNP(607558_T)	SNP(607558_T)	SNP(607558_T)	SNP(607558_T)	SNP(607558_T)	SNP(607558_T)	SNP(607558_T)	SNP(607558_T)
794112	C > G	SNP	SNP(794112_G)	SNP(794112_G)	SNP(794112_G)	notFound	SNP(794112_G)	SNP(794112_G)	SNP(794112_G)	SNP(794112_G)	SNP(794112_G)	SNP(794112_G)	SNP(794112_G)	SNP(794112_G)	SNP(794112_G)
2559264	C > A	SNP	SNP(2559264_A)	SNP(2559262_C)	notFound	SNP(2559418_C)	SNP(2559264_A)	SNP(2559264_A)	SNP(2559264_A)	SNP(2559264_A)	SNP(2559264_A)	SNP(2559264_A)	SNP(2559264_A)	SNP(2559264_A)	SNP(2559264_A)
2811429	A > T	SNP	SNP(2811429_T)	SNP(2811277_T)	SNP(2811429_T)	SNP(2811326_A)	SNP(2811429_T)	SNP(2811429_T)	SNP(2811429_T)	SNP(2811429_T)	SNP(2811429_T)	SNP(2811429_T)	SNP(2811429_T)	SNP(2811429_T)	SNP(2811429_T)
2855165	G > C	SNP	SNP(2855165_C)	SNP(2855342_C)	SNP(2855165_C)	notFound	SNP(2855165_C)	SNP(2855165_C)	SNP(2855165_C)	SNP(2855165_C)	SNP(2855165_C)	SNP(2855165_C)	SNP(2855165_C)	SNP(2855165_C)	SNP(2855165_C)
1082499	G > T	SNP	SNP(1082499_T)	SNP(1082636_T)	SNP(1082499_T)	SNP(1082499_T)	SNP(1082499_T)	SNP(1082499_T)	SNP(1082499_T)	SNP(1082499_T)	SNP(1082499_T)	SNP(1082499_T)	SNP(1082499_T)	SNP(1082499_T)	SNP(1082499_T)
64647	T > G	SNP	SNP(64647_G)	SNP(64647_G)	SNP(64647_G)	SNP(64647_G)	SNP(64647_G)	SNP(64647_G)	SNP(64647_G)	SNP(64647_G)	SNP(64647_G)	SNP(64647_G)	SNP(64647_G)	SNP(64647_G)	SNP(64647_G)
4042697	C > A	SNP	SNP(4042697_A)	SNP(4042697_A)	SNP(4042697_A)	SNP(4042697_A)	SNP(4042697_A)	SNP(4042697_A)	SNP(4042697_A)	SNP(4042697_A)	SNP(4042697_A)	SNP(4042697_A)	SNP(4042697_A)	SNP(4042697_A)	SNP(4042697_A)
513187	T > G	SNP	SNP(513187_G)	SNP(513132_T)	SNP(513187_G)	SNP(513187_G)	SNP(513187_G)	SNP(513187_G)	SNP(513187_G)	SNP(513187_G)	SNP(513187_G)	SNP(513187_G)	SNP(513187_G)	SNP(513187_G)	SNP(513187_G)
2644034	C > A	SNP	SNP(2644034_A)	SNP(2644034_A)	notFound	notFound	SNP(2644034_A)	SNP(2644034_A)	SNP(2644034_A)	SNP(2644034_A)	SNP(2644034_A)	SNP(2644034_A)	SNP(2644034_A)	SNP(2644034_A)	SNP(2644034_A)
3787205	C > T	SNP	SNP(3787205_T)	SNP(3787205_T)	SNP(3787205_T)	notFound	SNP(3787205_T)	SNP(3787205_T)	SNP(3787205_T)	SNP(3787205_T)	SNP(3787205_T)	SNP(3787205_T)	SNP(3787205_T)	SNP(3787205_T)	SNP(3787205_T)
550180	T > A	SNP	SNP(550180_A)	SNP(550280_T)	SNP(550180_A)	SNP(550368_G)	SNP(550180_A)	SNP(550180_A)	SNP(550180_A)	SNP(550180_A)	SNP(550180_A)	SNP(550180_A)	SNP(550180_A)	SNP(550180_A)	SNP(550180_A)
2661452	A > T	SNP	SNP(2661504_G)	SNP(2661452_T)	SNP(2661452_T)	notFound	SNP(2661452_T)	SNP(2661452_T)	SNP(2661452_T)	SNP(2661452_T)	SNP(2661452_T)	SNP(2661452_T)	SNP(2661452_T)	SNP(2661452_T)	SNP(2661452_T)
1956149	A > T	SNP	notFound	SNP(1956331_G)	SNP(1956149_T)	SNP(1956149_T)	SNP(1956149_T)	SNP(1956149_T)	SNP(1956149_T)	SNP(1956149_T)	SNP(1956149_T)	SNP(1956149_T)	SNP(1956149_T)	SNP(1956149_T)	SNP(1956149_T)
2035630	A > C	SNP	SNP(2035630_C)	SNP(2035630_C)	SNP(2035630_C)	SNP(2035630_C)	SNP(2035630_C)	SNP(2035630_C)	SNP(2035630_C)	SNP(2035630_C)	SNP(2035630_C)	SNP(2035630_C)	SNP(2035630_C)	SNP(2035630_C)	SNP(2035630_C)
3712513	G > A	SNP	SNP(3712513_A)	SNP(3712513_A)	SNP(3712513_A)	SNP(3712513_A)	SNP(3712513_A)	SNP(3712513_A)	SNP(3712513_A)	SNP(3712513_A)	SNP(3712513_A)	SNP(3712513_A)	SNP(3712513_A)	SNP(3712513_A)	SNP(3712513_A)
2965636	T > A	SNP	SNP(2965636_A)	SNP(2965636_A)	SNP(2965636_A)	notFound	SNP(2965636_A)	SNP(2965636_A)	SNP(2965636_A)	SNP(2965636_A)	SNP(2965636_A)	SNP(2965636_A)	SNP(2965636_A)	SNP(2965636_A)	SNP(2965636_A)
3306042	G > T	SNP	SNP(3306042_T)	SNP(3306042_T)	SNP(3306042_T)	SNP(3306042_T)	SNP(3306042_T)	SNP(3306042_T)	SNP(3306042_T)	SNP(3306042_T)	SNP(3306042_T)	SNP(3306042_T)	SNP(3306042_T)	SNP(3306042_T)	SNP(3306042_T)
1160477	A > G	SNP	SNP(1160477_G)	SNP(1160477_G)	SNP(1160477_G)	notFound	SNP(1160477_G)	SNP(1160477_G)	SNP(1160477_G)	SNP(1160477_G)	SNP(1160477_G)	SNP(1160477_G)	SNP(1160477_G)	SNP(1160477_G)	SNP(1160477_G)
542670	T > C	SNP	SNP(542717_T)	notFound	SNP(542670_C)	SNP(542529_C)	SNP(542670_C)	SNP(542670_C)	SNP(542670_C)	SNP(542670_C)	SNP(542670_C)	SNP(542670_C)	SNP(542670_C)	SNP(542670_C)	SNP(542670_C)
3316485	T > C	SNP	SNP(3316485_C)	SNP(3316485_C)	SNP(3316485_C)	SNP(3316485_C)	SNP(3316485_C)	SNP(3316485_C)	SNP(3316485_C)	SNP(3316485_C)	SNP(3316485_C)	SNP(3316485_C)	SNP(3316485_C)	SNP(3316485_C)	SNP(3316485_C)
449824	A > G	SNP	SNP(449824_G)	SNP(449824_G)	SNP(449824_G)	SNP(449824_G)	SNP(449824_G)	SNP(449824_G)	SNP(449824_G)	SNP(449824_G)	SNP(449824_G)	SNP(449824_G)	SNP(449824_G)	SNP(449824_G)	SNP(449824_G)
2852333	C > A	SNP	SNP(2852333_A)	SNP(2852333_A)	SNP(2852333_A)	SNP(2852356_A)	SNP(2852333_A)	SNP(2852333_A)	SNP(2852333_A)	SNP(2852333_A)	SNP(2852333_A)	SNP(2852333_A)	SNP(2852333_A)	SNP(2852333_A)	SNP(2852333_A)
2310316	G > T	SNP	SNP(2310316_T)	SNP(2310316_T)	SNP(2310316_T)	notFound	SNP(2310316_T)	SNP(2310316_T)	SNP(2310316_T)	SNP(2310316_T)	SNP(2310316_T)	SNP(2310316_T)	SNP(2310316_T)	SNP(2310316_T)	SNP(2310316_T)
4251272	G > A	SNP	notFound	notFound	notFound	notFound	notFound	notFound	SNP(4251272_C)	SNP(4251272_C)	notFound	SNP(4251272_C)	SNP(4251272_C)	SNP(4251272_C)	SNP(4251272_C)
4267632	T > G	SNP	SNP(4267632_G)	SNP(4267632_G)	SNP(4267632_G)	notFound	SNP(4267632_G)	SNP(4267632_G)	SNP(4267632_G)	SNP(4267632_G)	SNP(4267632_G)	SNP(4267632_G)	SNP(4267632_G)	SNP(4267632_G)	SNP(4267632_G)
56286	C > A	SNP	SNP(56286_A)	SNP(56286_A)	SNP(56286_A)	notFound	SNP(56286_A)	SNP(56286_A)	SNP(56286_A)	SNP(56286_A)	SNP(56286_A)	SNP(56286_A)	SNP(56286_A)	SNP(56286_A)	SNP(56286_A)
3729881	G > A	SNP	SNP(3729881_A)	SNP(3729881_A)	SNP(3729881_A)	SNP(3729881_A)	SNP(3729881_A)	SNP(3729881_A)	SNP(3729881_A)	SNP(3729881_A)	SNP(3729881_A)	SNP(3729881_A)	SNP(3729881_A)	SNP(3729881_A)	SNP(3729881_A)
3801232	T > C	SNP	SNP(3801230_C)	SNP(3801232_A)	SNP(3801232_A)	notFound	SNP(3801232_G)	notFound	notFound	SNP(3801232_G)	notFound	notFound	notFound	notFound	notFound
4263667	C > G	SNP	SNP(4263667_G)	SNP(4263667_G)	SNP(4263667_G)	SNP(4263667_G)	SNP(4263667_G)	SNP(4263667_G)	SNP(4263667_G)	SNP(4263667_G)	SNP(4263667_G)	SNP(4263667_G)	SNP(4263667_G)	SNP(4263667_G)	SNP(4263667_G)
729297	T > C	SNP	SNP(729297_C)	SNP(729297_C)	notFound	SNP(729119_G)	SNP(729297_C)	SNP(729297_C)	SNP(729297_C)	SNP(729297_C)	SNP(729297_C)	SNP(729297_C)	SNP(729297_C)	SNP(729297_C)	SNP(729297_C)
4515324	T > A	SNP	SNP(4515324_A)	SNP(4515324_A)	SNP(4515324_A)	SNP(4515324_A)	SNP(4515324_A)	SNP(4515324_A)	SNP(4515324_A)	SNP(4515324_A)	SNP(4515324_A)	SNP(4515324_A)	SNP(4515324_A)	SNP(4515324_A)	SNP(4515324_A)
3957998	G > A	SNP	SNP(3957998_A)	SNP(3957998_A)	SNP(3957998_A)	notFound	SNP(3957998_A)	SNP(3957998_A)	SNP(3957998_A)	SNP(3957998_A)	SNP(3957998_A)	SNP(3957998_A)	SNP(3957998_A)	SNP(3957998_A)	SNP(3957998_A)
3296117	C > A	SNP	SNP(3296117_A)	SNP(3296117_A)	SNP(3296117_A)	notFound	SNP(3296117_A)	SNP(3296117_A)	SNP(3296117_A)	SNP(3296117_A)	SNP(3296117_A)	SNP(3296117_A)	SNP(3296117_A)	SNP(3296117_A)	SNP(3296117_A)
2949983	G > T	SNP	SNP(2949983_T)	SNP(2949983_T)	SNP(2949983_T)	notFound	SNP(2949983_T)	SNP(2949983_T)	SNP(2949983_T)	SNP(2949983_T)	SNP(2949983_T)	SNP(2949983_T)	SNP(2949983_T)	SNP(2949983_T)	SNP(2949983_T)
1044159	T > G	SNP	SNP(1044159_G)	SNP(1044159_G)	SNP(1044159_G)	SNP(1044159_G)	SNP(1044159_G)	SNP(1044159_G)	SNP(1044159_G)	SNP(1044159_G)	SNP(1044159_G)	SNP(1044159_G)	SNP(1044159_G)	SNP(1044159_G)	SNP(1044159_G)
1311358	G > C	SNP	SNP(1311358_C)	SNP(1311358_C)	SNP(1311358_C)	SNP(1311516_G)	SNP(1311358_C)	SNP(1311358_C)	SNP(1311358_C)	SNP(1311358_C)	SNP(1311358_C)	SNP(1311358_C)	SNP(1311358_C)	SNP(1311358_C)	SNP(1311358_C)
3682456	A > G	SNP	SNP(3682456_G)	SNP(3682456_G)	SNP(3682456_G)	SNP(3682456_G)	SNP(3682456_G)	SNP(3682456_G)	SNP(3682456_G)	SNP(3682456_G)	SNP(3682456_G)	SNP(3682456_G)	SNP(3682456_G)	SNP(3682456_G)	SNP(3682456_G)
1093846	C > A	SNP	SNP(1093846_A)	SNP(1093820_T)	SNP(1093846_A)	notFound	SNP(1093846_A)	SNP(1093846_A)	SNP(1093846_A)	SNP(1093846_A)	SNP(1093846_A)	SNP(1093846_A)	SNP(1093846_A)	SNP(1093846_A)	SNP(1093846_A)
4396742	G > T	SNP	SNP(4396866_C)	SNP(4396742_T)	SNP(4396742_T)	notFound	SNP(4396742_T)	SNP(4396742_T)	SNP(4396742_T)	SNP(4396742_T)	SNP(4396742_T)	SNP(4396742_T)	SNP(4396742_T)	SNP(4396742_T)	SNP(4396742_T)
4065509	A > G	SNP	SNP(4065509_G)	SNP(4065509_G)	SNP(4065509_G)	SNP(4065509_G)	SNP(4065509_G)	SNP(4065509_G)	SNP(4065509_G)	SNP(4065509_G)	SNP(4065509_G)	SNP(4065509_G)	SNP(4065509_G)	SNP(4065509_G)	SNP(4065509_G)
915955	G > T	SNP	SNP(915955_T)	SNP(915955_T)	SNP(915955_T)	notFound	SNP(915955_T)	SNP(915955_T)	SNP(915955_T)	SNP(915955_T)	SNP(915955_T)	SNP(915955_T)	SNP(915955_T)	SNP(915955_T)	SNP(915955_T)
4306218	C > T	SNP	SNP(4306218_T)	SNP(4306218_T)	SNP(4306218_T)	SNP(4306218_T)	SNP(4306218_T)	SNP(4306218_T)	SNP(4306218_T)	SNP(4306218_T)	SNP(4306218_T)	SNP(4306218_T)	SNP(4306218_T)	SNP(4306218_T)	SNP(4306218_T)
383064	G > C	SNP	SNP(383064_C)	SNP(383064_C)	SNP(383064_C)	SNP(383064_C)	SNP(383064_C)	SNP(383064_C)	SNP(383064_C)	SNP(383064_C)	SNP(383064_C)	SNP(383064_C)	SNP(383064_C)	SNP(383064_C)	SNP(383064_C)
412144	G > T	SNP	SNP(412144_T)	SNP(412241_T)	SNP(412144_T)	SNP(412144_T)	SNP(412144_T)	SNP(412144_T)	SNP(412144_T)	SNP(412144_T)	SNP(412144_T)	SNP(412144_T)	SNP(412144_T)	SNP(412144_T)	SNP(412144_T)
3757128	G > T	SNP	SNP(3757128_T)	SNP(3757128_T)	SNP(3757128_T)	SNP(3757128_T)	SNP(3757128_T)	SNP(3757128_T)	SNP(3757128_T)	SNP(3757128_T)	SNP(3757128_T)	SNP(3757128_T)	SNP(3757128_T)	SNP(3757128_T)	SNP(3757128_T)
1656855	C > A	SNP	SNP(1656855_A)	SNP(1656855_A)	SNP(1656855_A)	notFound	SNP(1656855_A)	SNP(1656855_A)	SNP(1656855_A)	SNP(1656855_A)	SNP(1656855_A)	SNP(1656855_A)	SNP(1656855_A)	SNP(1656855_A)	SNP(1656855_A)
1559983	T > A	SNP	SNP(1559983_A)	SNP(1559983_A)	SNP(1559983_A)	SNP(1559983_A)	SNP(1559983_A)	SNP(1559983_A)	SNP(1559983_A)	SNP(1559983_A)	SNP(1559983_A)	SNP(1559983_A)	SNP(1559983_A)	SNP(1559983_A)	SNP(1559983_A)
152341	A > C	SNP	SNP(152341_C)	SNP(152341_C)	SNP(152341_C)	SNP(152341_C)	SNP(152341_C)	SNP(152341_C)	SNP(152341_C)	SNP(152341_C)	SNP(152341_C)	SNP(152341_C)	SNP(152341_C)	SNP(152341_C)	SNP(152341_C)
994015	A > C	SNP	SNP(994015_C)	SNP(994015_C)	SNP(994015_C)	SNP(994015_C)	SNP(994015_C)	SNP(994015_C)	SNP(994015_C)	SNP(994015_C)	SNP(994015_C)	SNP(994015_C)	SNP(994015_C)	SNP(994015_C)	SNP(994015_C)
539270	T > C	SNP	SNP(539270_C)	SNP(539270_C)	SNP(539270_C)	SNP(539270_C)	SNP(539270_C)	SNP(539270_C)	SNP(539270_C)	SNP(539270_C)	SNP(539270_C)	SNP(539270_C)	SNP(539270_C)	SNP(539270_C)	SNP(539270_C)
3753306	A > G	SNP	SNP(3753306_G)	SNP(3753306_G)	SNP(3753306_G)	SNP(3753306_G)	SNP(3753306_G)	SNP(3753306_G)	SNP(3753306_G)	SNP(3753306_G)	SNP(3753306_G)	SNP(3753306_G)	SNP(3753306_G)	SNP(3753306_G)	SNP(3753306_G)
4248159	C > A	SNP	SNP(4248159_A)	SNP(4248159_A)	SNP(4248159_A)	SNP(4248137_A)	SNP(4248159_A)	SNP(4248159_A)	SNP(4248159_A)	SNP(4248159_A)	SNP(4248159_A)	SNP(4248159_A)	SNP(4248159_A)	SNP(4248159_A)	SNP(4248159_A)
1455983	T > G	SNP	SNP(1455983_G)	SNP(1456028_T)	SNP(1455983_G)	SNP(1455983_G)	SNP(1455983_G)	SNP(1455983_G)	SNP(1455983_G)	SNP(1455983_G)	SNP(1455983_G)	SNP(1455983_G)	SNP(1455983_G)	SNP(1455983_G)	SNP(1455983_G)
2371215	T > A	SNP	SNP(2371215_A)	SNP(2371215_A)	SNP(2371215_A)	notFound	SNP(2371215_A)	SNP(2371215_A)	SNP(2371215_A)	SNP(2371215_A)	SNP(2371215_A)	SNP(2371215_A)	SNP(2371215_A)	SNP(2371215_A)	SNP(2371215_A)
1737741	G > C	SNP	SNP(1737741_C)	SNP(1737741_C)	SNP(1737741_C)	notFound	SNP(1737741_C)	SNP(1737741_C)	SNP(1737741_C)	SNP(1737741_C)	SNP(1737741_C)	SNP(1737741_C)	SNP(1737741_C)	SNP(1737741_C)	SNP(1737741_C)
734677	T > C	SNP	SNP(734677_C)	SNP(734677_C)	SNP(734677_C)	SNP(734677_C)	SNP(734677_C)	SNP(734677_C)	SNP(734677_C)	SNP(734677_C)	SNP(734677_C)	SNP(734677_C)	SNP(734677_C)	SNP(734677_C)	SNP(734677_C)
1948980	C > G	SNP	SNP(1948980_G)	SNP(1948980_G)	SNP(1948980_G)	SNP(1948980_G)	SNP(1948980_G)	SNP(1948980_G)	SNP(1948980_G)	SNP(1948980_G)	SNP(1948980_G)	SNP(1948980_G)	SNP(1948980_G)	SNP(1948980_G)	SNP(1948980_G)
4662632	T > C	SNP	SNP(4662632_C)	SNP(4662632_C)	SNP(4662632_C)	SNP(4662632_C)	SNP(4662632_C)	SNP(4662632_C)	SNP(4662632_C)	SNP(4662632_C)	SNP(4662632_C)	SNP(4662632_C)	SNP(4662632_C)	SNP(4662632_C)	SNP(4662632_C)
3179246	T > C	SNP	SNP(3179246_C)	SNP(3179246_C)	SNP(3179246_C)	SNP(3179246_C)	SNP(3179246_C)	SNP(3179246_C)	SNP(3179246_C)	SNP(3179246_C)	SNP(3179246_C)	SNP(3179246_C)	SNP(3179246_C)	SNP(3179246_C)	SNP(3179246_C)
1070900	C > T	SNP	SNP(1070900_T)	SNP(1070900_T)	SNP(1070900_T)	SNP(1070900_T)	SNP(1070900_T)	SNP(1070900_T)	SNP(1070900_T)	SNP(1070900_T)	SNP(1070900_T)	SNP(1070900_T)	SNP(1070900_T)	SNP(1070900_T)	SNP(1070900_T)
311102	T > G	SNP	SNP(311102_G)	SNP(311102_G)	SNP(311102_G)	SNP(311102_G)	SNP(311102_G)	SNP(311102_G)	SNP(311102_G)	SNP(311102_G)	SNP(311102_G)	SNP(311102_G)	SNP(311102_G)	SNP(311102_G)	SNP(311102_G)
1330619	G > C	SNP	SNP(1330619_C)	SNP(1330619_C)	SNP(1330619_C)	SNP(1330619_C)	SNP(1330619_C)	SNP(1330619_C)	SNP(1330619_C)	SNP(1330619_C)	SNP(1330619_C)	SNP(1330619_C)	SNP(1330619_C)	SNP(1330619_C)	SNP(1330619_C)
3308650	G > T	SNP	SNP(3308650_T)	SNP(3308650_T)	SNP(3308650_T)	notFound	SNP(3308650_T)	SNP(3308650_T)	SNP(3308650_T)	SNP(3308650_T)	SNP(3308650_T)	SNP(3308650_T)	SNP(3308650_T)	SNP(3308650_T)	SNP(3308650_T)
4413083	G > C	SNP	SNP(4413083_C)	SNP(4413083_C)	SNP(4413083_C)	SNP(4413083_C)	SNP(4413083_C)	SNP(4413083_C)	SNP(4413083_C)	SNP(4413083_C)	SNP(4413083_C)	SNP(4413083_C)	SNP(4413083_C)	SNP(4413083_C)	SNP(4413083_C)
2024122	A > T	SNP	SNP(2024122_T)	SNP(2024122_T)	SNP(2024122_T)	SNP(2024122_T)	SNP(2024122_T)	SNP(2024122_T)	SNP(2024122_T)	SNP(2024122_T)	SNP(2024122_T)	SNP(2024122_T)	SNP(2024122_T)	SNP(2024122_T)	SNP(2024122_T)
4686745	C > G	SNP	SNP(4686745_G)	SNP(4686745_G)	SNP(4686745_G)	SNP(4686745_G)	SNP(4686745_G)	SNP(4686745_G)	SNP(4686745_G)	SNP(4686745_G)	SNP(4686745_G)	SNP(4686745_G)	SNP(4686745_G)	SNP(4686745_G)	SNP(4686745_G)
28272	G > C	SNP	SNP(28272_C)	SNP(28272_C)	SNP(28272_C)	SNP(28272_C)	SNP(28272_C)	SNP(28272_C)	SNP(28272_C)	SNP(28272_C)	SNP(28272_C)	SNP(28272_C)	SNP(28272_C)	SNP(28272_C)	SNP(28272_C)
2322191	G > A	SNP	SNP(2322191_A)	SNP(2322191_A)	SNP(2322191_A)	SNP(2322081_C)	SNP(2322191_A)	SNP(2322191_A)	SNP(2322191_A)	SNP(2322191_A)	SNP(2322191_A)	SNP(2322191_A)	SNP(2322191_A)	SNP(2322191_A)	SNP(2322191_A)
1627239	T > G	SNP	SNP(1627239_G)	SNP(1627239_G)	SNP(1627239_G)	SNP(1627060_G)	SNP(1627239_G)	SNP(1627239_G)	SNP(1627239_G)	SNP(1627239_G)	SNP(1627239_G)	SNP(1627239_G)	SNP(1627239_G)	SNP(1627239_G)	SNP(1627239_G)
45860	A > C	SNP	SNP(45860_C)	SNP(45860_C)	SNP(45860_C)	SNP(45860_C)	SNP(45860_C)	SNP(45860_C)	SNP(45860_C)	SNP(45860_C)	SNP(45860_C)	SNP(45860_C)	SNP(45860_C)	SNP(45860_C)	SNP(45860_C)
2574319	C > A	SNP	SNP(2574319_A)	SNP(2574319_A)	SNP(2574319_A)	SNP(2574319_A)	SNP(2574319_A)	SNP(2574319_A)	SNP(2574319_A)	SNP(2574319_A)	SNP(2574319_A)	SNP(2574319_A)	SNP(2574319_A)	SNP(2574319_A)	SNP(2574319_A)
459203	C > T	SNP	SNP(459203_T)	SNP(459203_T)	SNP(459203_T)	SNP(459384_T)	SNP(459203_T)	SNP(459203_T)	SNP(459203_T)	SNP(459203_T)	SNP(459203_T)	SNP(459203_T)	SNP(459203_T)	SNP(459203_T)	SNP(459203_T)
4563267	A > G	SNP	SNP(4563267_G)	SNP(4563267_G)	SNP(4563267_G)	notFound	SNP(4563267_G)	SNP(4563267_G)	SNP(4563267_G)	SNP(4563267_G)	SNP(4563267_G)	SNP(4563267_G)	SNP(4563267_G)	SNP(4563267_G)	SNP(4563267_G)
1704104	G > C	SNP	SNP(1704104_C)	SNP(1704104_C)	SNP(1704104_C)	SNP(1704091_A)	SNP(1704104_C)	SNP(1704104_C)	SNP(1704104_C)	SNP(1704104_C)	SNP(1704104_C)	SNP(1704104_C)	SNP(1704104_C)	SNP(1704104_C)	SNP(1704104_C)
915251	A > T	SNP	SNP(915251_T)	notFound	SNP(915251_T)	SNP(915251_T)	SNP(915251_T)	SNP(915251_T)	SNP(915251_T)	SNP(915251_T)	SNP(915251_T)	SNP(915251_T)	SNP(915251_T)	SNP(915251_T)	SNP(915251_T)
1029114	A > G	SNP	SNP(1029114_G)	SNP(1029114_G)	SNP(1029114_G)	SNP(1029114_G)	SNP(1029114_G)	SNP(1029114_G)	SNP(1029114_G)	SNP(1029114_G)	SNP(1029114_G)	SNP(1029114_G)	SNP(1029114_G)	SNP(1029114_G)	SNP(1029114_G)
388157	A > C	SNP	SNP(388157_C)	SNP(388157_C)	SNP(388157_C)	SNP(388157_C)	SNP(388157_C)	SNP(388157_C)	SNP(388157_C)	SNP(388157_C)	SNP(388157_C)	SNP(388157_C)	SNP(388157_C)	SNP(388157_C)	SNP(388157_C)
4027750	T > A	SNP	SNP(4027750_A)	SNP(4027750_A)	SNP(4027750_A)	SNP(4027750_A)	SNP(4027750_A)	SNP(4027750_A)	SNP(4027750_A)	SNP(4027750_A)	SNP(4027750_A)	SNP(4027750_A)	SNP(4027750_A)	SNP(4027750_A)	SNP(4027750_A)
3717910	C > G	SNP	SNP(3717910_G)	SNP(3717910_G)	SNP(3717910_G)	SNP(3717910_G)	SNP(3717910_G)	SNP(3717910_G)	SNP(3717910_G)	SNP(3717910_G)	SNP(3717910_G)	SNP(3717910_G)	SNP(3717910_G)	SNP(3717910_G)	SNP(3717910_G)
2213181	G > C	SNP	SNP(2213051_C)	SNP(2213181_C)	SNP(2213181_C)	SNP(2213181_C)	SNP(2213181_C)	SNP(2213181_C)	SNP(2213181_C)	SNP(2213181_C)	SNP(2213181_C)	SNP(2213181_C)	SNP(2213181_C)	SNP(2213181_C)	SNP(2213181_C)
4535259	T > A	SNP	SNP(4535259_A)	SNP(4535259_A)	SNP(4535259_A)	notFound	SNP(4535259_A)	SNP(4535259_A)	SNP(4535259_A)	SNP(4535259_A)	SNP(4535259_A)	SNP(4535259_A)	SNP(4535259_A)	SNP(4535259_A)	SNP(4535259_A)
1102062	T > C	SNP	SNP(1102062_C)	SNP(1102062_C)	SNP(1102062_C)	notFound	SNP(1102062_C)	SNP(1102062_C)	SNP(1102062_C)	SNP(1102062_C)	SNP(1102062_C)	SNP(1102062_C)	SNP(1102062_C)	SNP(1102062_C)	SNP(1102062_C)
4225764	T > G	SNP	SNP(4225764_G)	SNP(4225764_G)	SNP(4225764_G)	SNP(4225764_G)	SNP(4225764_G)	SNP(4225764_G)	SNP(4225764_G)	SNP(4225764_G)	SNP(4225764_G)	SNP(4225764_G)	SNP(4225764_G)	SNP(4225764_G)	SNP(4225764_G)
523798	G > C	SNP	SNP(523798_C)	SNP(523798_C)	SNP(523798_C)	notFound	SNP(523798_C)	SNP(523798_C)	SNP(523798_C)	SNP(523798_C)	SNP(523798_C)	SNP(523798_C)	SNP(523798_C)	SNP(523798_C)	SNP(523798_C)
4581327	G > T	SNP	SNP(4581327_T)	SNP(4581327_T)	SNP(4581327_T)	notFound	SNP(4581327_T)	SNP(4581327_T)	SNP(4581327_T)	SNP(4581327_T)	SNP(4581327_T)	SNP(4581327_T)	SNP(4581327_T)	SNP(4581327_T)	SNP(4581327_T)
4622540	G > T	SNP	SNP(4622540_T)	SNP(4622540_T)	SNP(4622540_T)	SNP(4622696_G)	SNP(4622540_T)	SNP(4622540_T)	SNP(4622540_T)	SNP(4622540_T)	SNP(4622540_T)	SNP(4622540_T)	SNP(4622540_T)	SNP(4622540_T)	SNP(4622540_T)
643929	T > A	SNP	SNP(643929_A)	SNP(643929_A)	SNP(643929_A)	SNP(644071_G)	SNP(643929_A)	SNP(643929_A)	SNP(643929_A)	SNP(643929_A)	SNP(643929_A)	SNP(643929_A)	SNP(643929_A)	SNP(643929_A)	SNP(643929_A)
794535	A > G	SNP	SNP(794535_G)	SNP(794535_G)	SNP(794535_G)	SNP(794535_G)	SNP(794535_G)	SNP(794535_G)	SNP(794535_G)	SNP(794535_G)	SNP(794535_G)	SNP(794535_G)	SNP(794535_G)	SNP(794535_G)	SNP(794535_G)
3177547	C > G	SNP	SNP(3177547_G)	SNP(3177547_G)	SNP(3177547_G)	SNP(3177547_G)	SNP(3177547_G)	SNP(3177547_G)	SNP(3177547_G)	SNP(3177547_G)	SNP(3177547_G)	SNP(3177547_G)	SNP(3177547_G)	SNP(3177547_G)	SNP(3177547_G)
3772306	G > C	SNP	SNP(3772306_C)	SNP(3772306_C)	SNP(3772306_C)	SNP(3772306_C)	SNP(3772306_C)	SNP(3772306_C)	SNP(3772306_C)	SNP(3772306_C)	SNP(3772306_C)	SNP(3772306_C)	SNP(3772306_C)	SNP(3772306_C)	SNP(3772306_C)
697458	T > G	SNP	SNP(697458_G)	SNP(697458_G)	SNP(697458_G)	SNP(697458_G)	SNP(697458_G)	SNP(697458_G)	SNP(697458_G)	SNP(697458_G)	SNP(697458_G)	SNP(697458_G)	SNP(697458_G)	SNP(697458_G)	SNP(697458_G)
956028	T > G	SNP	SNP(956028_G)	SNP(956028_G)	SNP(956028_G)	SNP(956028_G)	SNP(956028_G)	SNP(956028_G)	SNP(956028_G)	SNP(956028_G)	SNP(956028_G)	SNP(956028_G)	SNP(956028_G)	SNP(956028_G)	SNP(956028_G)
2982476	A > C	SNP	SNP(2982476_C)	SNP(2982476_C)	SNP(2982476_C)	SNP(2982476_C)	SNP(2982476_C)	SNP(2982476_C)	SNP(2982476_C)	SNP(2982476_C)	SNP(2982476_C)	SNP(2982476_C)	SNP(2982476_C)	SNP(2982476_C)	SNP(2982476_C)
3037789	G > A	SNP	SNP(3037789_A)	SNP(3037844_A)	SNP(3037789_A)	SNP(3037678_A)	SNP(3037789_A)	SNP(3037789_A)	SNP(3037789_A)	SNP(3037789_A)	SNP(3037789_A)	SNP(3037789_A)	SNP(3037789_A)	SNP(3037789_A)	SNP(3037789_A)
995289	T > G	SNP	SNP(995289_G)	SNP(995289_G)	SNP(995289_G)	SNP(995289_G)	SNP(995289_G)	SNP(995289_G)	SNP(995289_G)	SNP(995289_G)	SNP(995289_G)	SNP(995289_G)	SNP(995289_G)	SNP(995289_G)	SNP(995289_G)
3191798	G > C	SNP	SNP(3191798_C)	SNP(3191798_C)	SNP(3191798_C)	SNP(3191798_C)	SNP(3191798_C)	SNP(3191798_C)	SNP(3191798_C)	SNP(3191798_C)	SNP(3191798_C)	SNP(3191798_C)	SNP(3191798_C)	SNP(3191798_C)	SNP(3191798_C)
3898264	G > C	SNP	SNP(3898264_C)	SNP(3898264_C)	SNP(3898264_C)	SNP(3898264_C)	SNP(3898264_C)	SNP(3898264_C)	SNP(3898264_C)	SNP(3898264_C)	SNP(3898264_C)	SNP(3898264_C)	SNP(3898264_C)	SNP(3898264_C)	SNP(3898264_C)
2010279	G > C	SNP	SNP(2010279_C)	SNP(2010279_C)	SNP(2010279_C)	SNP(2010279_C)	SNP(2010279_C)	SNP(2010279_C)	SNP(2010279_C)	SNP(2010279_C)	SNP(2010279_C)	SNP(2010279_C)	SNP(2010279_C)	SNP(2010279_C)	SNP(2010279_C)
2137970	T > G	SNP	SNP(2137970_G)	SNP(2137970_G)	SNP(2137970_G)	SNP(2137970_G)	SNP(2137970_G)	SNP(2137970_G)	SNP(2137970_G)	SNP(2137970_G)	SNP(2137970_G)	SNP(2137970_G)	SNP(2137970_G)	SNP(2137970_G)	SNP(2137970_G)
4576759	G > T	SNP	SNP(4576759_T)	SNP(4576759_T)	SNP(4576759_T)	SNP(4576759_T)	SNP(4576759_T)	SNP(4576759_T)	SNP(4576759_T)	SNP(4576759_T)	SNP(4576759_T)	SNP(4576759_T)	SNP(4576759_T)	SNP(4576759_T)	SNP(4576759_T)
3233404	A > C	SNP	SNP(3233404_C)	SNP(3233404_C)	SNP(3233404_C)	SNP(3233404_C)	SNP(3233404_C)	SNP(3233404_C)	SNP(3233404_C)	SNP(3233404_C)	SNP(3233404_C)	SNP(3233404_C)	SNP(3233404_C)	SNP(3233404_C)	SNP(3233404_C)
1552708	G > C	SNP	SNP(1552708_C)	SNP(1552708_C)	SNP(1552708_C)	SNP(1552708_C)	SNP(1552708_C)	SNP(1552708_C)	SNP(1552708_C)	SNP(1552708_C)	SNP(1552708_C)	SNP(1552708_C)	SNP(1552708_C)	SNP(1552708_C)	SNP(1552708_C)
3309500	T > A	SNP	SNP(3309500_A)	SNP(3309500_A)	SNP(3309500_A)	SNP(3309368_T)	SNP(3309500_A)	SNP(3309500_A)	SNP(3309500_A)	SNP(3309500_A)	SNP(3309500_A)	SNP(3309500_A)	SNP(3309500_A)	SNP(3309500_A)	SNP(3309500_A)
30441	T > G	SNP	SNP(30441_G)	SNP(30441_G)	SNP(30441_G)	SNP(30601_T)	SNP(30441_G)	SNP(30441_G)	SNP(30441_G)	SNP(30441_G)	SNP(30441_G)	SNP(30441_G)	SNP(30441_G)	SNP(30441_G)	SNP(30441_G)
3486721	G > T	SNP	notFound	SNP(3486721_T)	SNP(3486721_T)	SNP(3486674_T)	SNP(3486721_T)	SNP(3486721_T)	SNP(3486721_T)	SNP(3486721_T)	SNP(3486721_T)	SNP(3486721_T)	SNP(3486721_T)	SNP(3486721_T)	SNP(3486721_T)
3535398	C > T	SNP	SNP(3535398_T)	SNP(3535398_T)	SNP(3535398_T)	SNP(3535398_T)	SNP(3535398_T)	SNP(3535398_T)	SNP(3535398_T)	SNP(3535398_T)	SNP(3535398_T)	SNP(3535398_T)	SNP(3535398_T)	SNP(3535398_T)	SNP(3535398_T)
4502989	C > A	SNP	SNP(4502989_A)	SNP(4502989_A)	SNP(4502989_A)	SNP(4502989_A)	SNP(4502989_A)	SNP(4502989_A)	SNP(4502989_A)	SNP(4502989_A)	SNP(4502989_A)	SNP(4502989_A)	SNP(4502989_A)	SNP(4502989_A)	SNP(4502989_A)
2254408	T > G	SNP	SNP(2254408_G)	SNP(2254408_G)	SNP(2254408_G)	SNP(2254408_G)	SNP(2254408_G)	SNP(2254408_G)	SNP(2254408_G)	SNP(2254408_G)	SNP(2254408_G)	SNP(2254408_G)	SNP(2254408_G)	SNP(2254408_G)	SNP(2254408_G)
4306784	C > T	SNP	SNP(4306784_T)	SNP(4306784_T)	SNP(4306784_T)	SNP(4306784_T)	SNP(4306784_T)	SNP(4306784_T)	SNP(4306784_T)	SNP(4306784_T)	SNP(4306784_T)	SNP(4306784_T)	SNP(4306784_T)	SNP(4306784_T)	SNP(4306784_T)
4103542	T > C	SNP	SNP(4103542_C)	SNP(4103542_C)	SNP(4103542_C)	SNP(4103542_C)	SNP(4103542_C)	SNP(4103542_C)	SNP(4103542_C)	SNP(4103542_C)	SNP(4103542_C)	SNP(4103542_C)	SNP(4103542_C)	SNP(4103542_C)	SNP(4103542_C)
2284258	A > C	SNP	SNP(2284258_C)	SNP(2284181_A)	SNP(2284258_C)	SNP(2284258_C)	SNP(2284258_C)	SNP(2284258_C)	SNP(2284258_C)	SNP(2284258_C)	SNP(2284258_C)	SNP(2284258_C)	SNP(2284258_C)	SNP(2284258_C)	SNP(2284258_C)
3662471	T > C	SNP	SNP(3662471_C)	SNP(3662471_C)	SNP(3662471_C)	SNP(3662471_C)	SNP(3662471_C)	SNP(3662471_C)	SNP(3662471_C)	SNP(3662471_C)	SNP(3662471_C)	SNP(3662471_C)	SNP(3662471_C)	SNP(3662471_C)	SNP(3662471_C)
2073561	G > C	SNP	SNP(2073561_C)	SNP(2073561_C)	SNP(2073561_C)	SNP(2073702_G)	SNP(2073561_C)	SNP(2073561_C)	SNP(2073561_C)	SNP(2073561_C)	SNP(2073561_C)	SNP(2073561_C)	SNP(2073561_C)	SNP(2073561_C)	SNP(2073561_C)
3958423	A > C	SNP	SNP(3958423_C)	SNP(3958423_C)	SNP(3958423_C)	notFound	SNP(3958423_C)	SNP(3958423_C)	SNP(3958423_C)	SNP(3958423_C)	SNP(3958423_C)	SNP(3958423_C)	SNP(3958423_C)	SNP(3958423_C)	SNP(3958423_C)
2554253	T > A	SNP	SNP(2554253_A)	SNP(2554253_A)	SNP(2554253_A)	notFound	SNP(2554253_A)	SNP(2554253_A)	SNP(2554253_A)	SNP(2554253_A)	SNP(2554253_A)	SNP(2554253_A)	SNP(2554253_A)	SNP(2554253_A)	SNP(2554253_A)
2187765	G > C	SNP	SNP(2187765_C)	SNP(2187765_C)	SNP(2187765_C)	SNP(2187765_C)	SNP(2187765_C)	SNP(2187765_C)	SNP(2187765_C)	SNP(2187765_C)	SNP(2187765_C)	SNP(2187765_C)	SNP(2187765_C)	SNP(2187765_C)	SNP(2187765_C)
1777907	T > A	SNP	SNP(1777907_A)	SNP(1777907_A)	notFound	notFound	SNP(1777907_A)	SNP(1777907_A)	SNP(1777907_A)	SNP(1777907_A)	SNP(1777907_A)	SNP(1777907_A)	SNP(1777907_A)	SNP(1777907_A)	SNP(1777907_A)
2805258	C > G	SNP	SNP(2805258_G)	SNP(2805258_G)	SNP(2805258_G)	notFound	SNP(2805258_G)	SNP(2805258_G)	SNP(2805258_G)	SNP(2805258_G)	SNP(2805258_G)	SNP(2805258_G)	SNP(2805258_G)	SNP(2805258_G)	SNP(2805258_G)
3431059	G > C	SNP	SNP(3431059_C)	SNP(3431059_C)	SNP(3431059_C)	SNP(3431058_T)	SNP(3431059_C)	SNP(3431059_C)	SNP(3431059_C)	SNP(3431059_C)	SNP(3431059_C)	SNP(3431059_C)	SNP(3431059_C)	SNP(3431059_C)	SNP(3431059_C)
1876749	C > A	SNP	SNP(1876749_A)	SNP(1876749_A)	SNP(1876749_A)	notFound	SNP(1876749_A)	SNP(1876749_A)	SNP(1876749_A)	SNP(1876749_A)	SNP(1876749_A)	SNP(1876749_A)	SNP(1876749_A)	SNP(1876749_A)	SNP(1876749_A)
3715344	T > C	SNP	SNP(3715344_C)	SNP(3715167_T)	SNP(3715344_C)	notFound	SNP(3715344_C)	SNP(3715344_C)	SNP(3715344_C)	SNP(3715344_C)	SNP(3715344_C)	SNP(3715344_C)	SNP(3715344_C)	SNP(3715344_C)	SNP(3715344_C)
1423579	C > T	SNP	SNP(1423579_T)	SNP(1423541_T)	SNP(1423579_T)	SNP(1423579_T)	SNP(1423579_T)	SNP(1423579_T)	SNP(1423579_T)	SNP(1423579_T)	SNP(1423579_T)	SNP(1423579_T)	SNP(1423579_T)	SNP(1423579_T)	SNP(1423579_T)
4496907	T > G	SNP	SNP(4496907_G)	SNP(4496907_G)	SNP(4496907_G)	SNP(4496907_G)	SNP(4496907_G)	SNP(4496907_G)	SNP(4496907_G)	SNP(4496907_G)	SNP(4496907_G)	SNP(4496907_G)	SNP(4496907_G)	SNP(4496907_G)	SNP(4496907_G)
2369059	T > A	SNP	SNP(2369059_A)	SNP(2369059_A)	SNP(2369059_A)	SNP(2369241_A)	SNP(2369059_A)	SNP(2369059_A)	SNP(2369059_A)	SNP(2369059_A)	SNP(2369059_A)	SNP(2369059_A)	SNP(2369059_A)	SNP(2369059_A)	SNP(2369059_A)
2475084	A > G	SNP	SNP(2475084_G)	SNP(2475084_G)	SNP(2475084_G)	SNP(2475178_G)	SNP(2475084_G)	SNP(2475084_G)	SNP(2475084_G)	SNP(2475084_G)	SNP(2475084_G)	SNP(2475084_G)	SNP(2475084_G)	SNP(2475084_G)	SNP(2475084_G)
1979191	C > G	SNP	SNP(1979191_G)	SNP(1979191_G)	SNP(1979191_G)	notFound	SNP(1979191_G)	SNP(1979191_G)	SNP(1979191_G)	SNP(1979191_G)	SNP(1979191_G)	SNP(1979191_G)	SNP(1979191_G)	SNP(1979191_G)	SNP(1979191_G)
223150	T > C	SNP	SNP(223150_C)	SNP(223150_C)	SNP(223150_C)	SNP(223150_C)	SNP(223150_C)	SNP(223150_C)	SNP(223150_C)	SNP(223150_C)	SNP(223150_C)	SNP(223150_C)	SNP(223150_C)	SNP(223150_C)	SNP(223150_C)
669260	C > A	SNP	SNP(669260_A)	SNP(669081_C)	SNP(669260_A)	SNP(669260_A)	SNP(669260_A)	SNP(669260_A)	SNP(669260_A)	SNP(669260_A)	SNP(669260_A)	SNP(669260_A)	SNP(669260_A)	SNP(669260_A)	SNP(669260_A)
2923546	G > C	SNP	SNP(2923546_C)	SNP(2923546_C)	SNP(2923546_C)	notFound	SNP(2923546_C)	SNP(2923546_C)	SNP(2923546_C)	SNP(2923546_C)	SNP(2923546_C)	SNP(2923546_C)	SNP(2923546_C)	SNP(2923546_C)	SNP(2923546_C)
1886899	G > A	SNP	SNP(1886899_A)	SNP(1886899_A)	SNP(1886899_A)	SNP(1886899_A)	SNP(1886899_A)	SNP(1886899_A)	SNP(1886899_A)	SNP(1886899_A)	SNP(1886899_A)	SNP(1886899_A)	SNP(1886899_A)	SNP(1886899_A)	SNP(1886899_A)
4450551	T > G	SNP	SNP(4450551_G)	notFound	SNP(4450551_G)	notFound	SNP(4450551_G)	SNP(4450551_G)	SNP(4450551_G)	SNP(4450551_G)	SNP(4450551_G)	SNP(4450551_G)	SNP(4450551_G)	SNP(4450551_G)	SNP(4450551_G)
1585476	C > T	SNP	SNP(1585476_G)	SNP(1585482_A)	SNP(1585476_G)	notFound	notFound	notFound	notFound	notFound	SNP(1585476_G)	notFound	SNP(1585476_T)	notFound	notFound
1984854	T > C	SNP	SNP(1984854_C)	SNP(1984847_C)	SNP(1984854_C)	notFound	SNP(1984854_C)	SNP(1984854_C)	SNP(1984854_C)	SNP(1984854_C)	SNP(1984854_C)	SNP(1984854_C)	SNP(1984854_C)	SNP(1984854_C)	SNP(1984854_C)
189513	G > C	SNP	SNP(189513_C)	SNP(189513_C)	SNP(189513_C)	SNP(189513_C)	SNP(189513_C)	SNP(189513_C)	SNP(189513_C)	SNP(189513_C)	SNP(189513_C)	SNP(189513_C)	SNP(189513_C)	SNP(189513_C)	SNP(189513_C)
1960425	A > G	SNP	SNP(1960425_G)	notFound	SNP(1960425_G)	SNP(1960425_G)	SNP(1960425_G)	SNP(1960425_G)	SNP(1960425_G)	SNP(1960425_G)	SNP(1960425_G)	SNP(1960425_G)	SNP(1960425_G)	SNP(1960425_G)	SNP(1960425_G)
3182606	T > C	SNP	notFound	SNP(3182606_C)	SNP(3182606_C)	SNP(3182606_C)	SNP(3182606_C)	SNP(3182606_C)	SNP(3182606_C)	SNP(3182606_C)	SNP(3182606_C)	SNP(3182606_C)	SNP(3182606_C)	SNP(3182606_C)	SNP(3182606_C)
3523862	A > G	SNP	SNP(3523862_G)	SNP(3523862_G)	SNP(3523862_G)	SNP(3523849_G)	SNP(3523862_G)	SNP(3523862_G)	SNP(3523862_G)	SNP(3523862_G)	SNP(3523862_G)	SNP(3523862_G)	SNP(3523862_G)	SNP(3523862_G)	SNP(3523862_G)
3218072	C > G	SNP	notFound	notFound	notFound	notFound	SNP(3218072_T)	notFound	SNP(3218072_A)	notFound	notFound	notFound	notFound	notFound	notFound
1892213	T > G	SNP	SNP(1892213_G)	SNP(1892318_T)	SNP(1892213_G)	SNP(1892213_G)	SNP(1892213_G)	SNP(1892213_G)	SNP(1892213_G)	SNP(1892213_G)	SNP(1892213_G)	SNP(1892213_G)	SNP(1892213_G)	SNP(1892213_G)	SNP(1892213_G)
3090958	G > C	SNP	SNP(3090958_C)	SNP(3090958_C)	SNP(3090958_C)	SNP(3090958_A)	SNP(3090958_C)	SNP(3090958_C)	SNP(3090958_C)	SNP(3090958_C)	SNP(3090958_C)	SNP(3090958_C)	SNP(3090958_C)	SNP(3090958_C)	SNP(3090958_C)
3663887	T > C	SNP	SNP(3663887_C)	SNP(3663887_C)	SNP(3663887_C)	SNP(3663887_C)	SNP(3663887_C)	SNP(3663887_C)	SNP(3663887_C)	SNP(3663887_C)	SNP(3663887_C)	SNP(3663887_C)	SNP(3663887_C)	SNP(3663887_C)	SNP(3663887_C)
2954652	C > A	SNP	SNP(2954652_A)	SNP(2954652_A)	SNP(2954652_A)	SNP(2954652_A)	SNP(2954652_A)	SNP(2954652_A)	SNP(2954652_A)	SNP(2954652_A)	SNP(2954652_A)	SNP(2954652_A)	SNP(2954652_A)	SNP(2954652_A)	SNP(2954652_A)
1976218	A > C	SNP	SNP(1976218_C)	SNP(1976218_C)	SNP(1976218_C)	SNP(1976218_C)	SNP(1976218_C)	SNP(1976218_C)	SNP(1976218_C)	SNP(1976218_C)	SNP(1976218_C)	SNP(1976218_C)	SNP(1976218_C)	SNP(1976218_C)	SNP(1976218_C)
2847241	G > C	SNP	SNP(2847241_C)	SNP(2847241_C)	SNP(2847241_C)	SNP(2847241_A)	SNP(2847241_C)	SNP(2847241_C)	SNP(2847241_C)	SNP(2847241_C)	SNP(2847241_C)	SNP(2847241_C)	SNP(2847241_C)	SNP(2847241_C)	SNP(2847241_C)
437481	T > G	SNP	SNP(437481_G)	SNP(437481_G)	SNP(437481_G)	SNP(437470_G)	SNP(437481_G)	SNP(437481_G)	SNP(437481_G)	SNP(437481_G)	SNP(437481_G)	SNP(437481_G)	SNP(437481_G)	SNP(437481_G)	SNP(437481_G)
3693285	C > G	SNP	SNP(3693285_G)	SNP(3693198_T)	SNP(3693285_G)	SNP(3693285_G)	SNP(3693285_G)	SNP(3693285_G)	SNP(3693285_G)	SNP(3693285_G)	SNP(3693285_G)	SNP(3693285_G)	SNP(3693285_G)	SNP(3693285_G)	SNP(3693285_G)
4560577	C > G	SNP	SNP(4560577_G)	SNP(4560577_G)	SNP(4560577_G)	SNP(4560577_G)	SNP(4560577_G)	SNP(4560577_G)	SNP(4560577_G)	SNP(4560577_G)	SNP(4560577_G)	SNP(4560577_G)	SNP(4560577_G)	SNP(4560577_G)	SNP(4560577_G)
1650784	A > G	SNP	SNP(1650784_G)	SNP(1650784_G)	SNP(1650784_G)	SNP(1650784_G)	SNP(1650784_G)	SNP(1650784_G)	SNP(1650784_G)	SNP(1650784_G)	SNP(1650784_G)	SNP(1650784_G)	SNP(1650784_G)	SNP(1650784_G)	SNP(1650784_G)
165071	G > A	SNP	SNP(165071_A)	SNP(165071_A)	SNP(165071_A)	notFound	SNP(165071_A)	SNP(165071_A)	SNP(165071_A)	SNP(165071_A)	SNP(165071_A)	SNP(165071_A)	SNP(165071_A)	SNP(165071_A)	SNP(165071_A)
1139114	G > C	SNP	SNP(1139114_C)	SNP(1139114_C)	SNP(1139114_C)	SNP(1139114_C)	SNP(1139114_C)	SNP(1139114_C)	SNP(1139114_C)	SNP(1139114_C)	SNP(1139114_C)	SNP(1139114_C)	SNP(1139114_C)	SNP(1139114_C)	SNP(1139114_C)
1508165	T > C	SNP	SNP(1508165_C)	SNP(1508165_C)	SNP(1508165_C)	SNP(1508165_C)	SNP(1508165_C)	SNP(1508165_C)	SNP(1508165_C)	SNP(1508165_C)	SNP(1508165_C)	SNP(1508165_C)	SNP(1508165_C)	SNP(1508165_C)	SNP(1508165_C)
3931628	C > T	SNP	SNP(3931628_T)	SNP(3931628_T)	SNP(3931628_T)	SNP(3931628_T)	SNP(3931628_T)	SNP(3931628_T)	SNP(3931628_T)	SNP(3931628_T)	SNP(3931628_T)	SNP(3931628_T)	SNP(3931628_T)	SNP(3931628_T)	SNP(3931628_T)
1145424	G > T	SNP	SNP(1145424_T)	SNP(1145424_T)	SNP(1145424_T)	SNP(1145439_C)	SNP(1145424_T)	SNP(1145424_T)	SNP(1145424_T)	SNP(1145424_T)	SNP(1145424_T)	SNP(1145424_T)	SNP(1145424_T)	SNP(1145424_T)	SNP(1145424_T)
4330490	C > T	SNP	SNP(4330490_T)	SNP(4330490_T)	SNP(4330490_T)	SNP(4330601_A)	SNP(4330490_T)	SNP(4330490_T)	SNP(4330490_T)	SNP(4330490_T)	SNP(4330490_T)	SNP(4330490_T)	SNP(4330490_T)	SNP(4330490_T)	SNP(4330490_T)
2702711	G > A	SNP	SNP(2702711_A)	SNP(2702643_C)	SNP(2702711_A)	SNP(2702711_A)	SNP(2702711_A)	SNP(2702711_A)	SNP(2702711_A)	SNP(2702711_A)	SNP(2702711_A)	SNP(2702711_A)	SNP(2702711_A)	SNP(2702711_A)	SNP(2702711_A)
4058306	C > A	SNP	SNP(4058306_A)	SNP(4058306_A)	SNP(4058306_A)	SNP(4058306_A)	SNP(4058306_A)	SNP(4058306_A)	SNP(4058306_A)	SNP(4058306_A)	SNP(4058306_A)	SNP(4058306_A)	SNP(4058306_A)	SNP(4058306_A)	SNP(4058306_A)
1362707	A > G	SNP	SNP(1362707_G)	SNP(1362707_G)	SNP(1362707_G)	notFound	SNP(1362707_G)	SNP(1362707_G)	SNP(1362707_G)	SNP(1362707_G)	SNP(1362707_G)	SNP(1362707_G)	SNP(1362707_G)	SNP(1362707_G)	SNP(1362707_G)
1887646	A > T	SNP	SNP(1887646_T)	SNP(1887537_G)	SNP(1887646_T)	notFound	SNP(1887646_T)	SNP(1887646_T)	SNP(1887646_T)	SNP(1887646_T)	SNP(1887646_T)	SNP(1887646_T)	SNP(1887646_T)	SNP(1887646_T)	SNP(1887646_T)
4210032	T > A	SNP	notFound	SNP(4210016_A)	SNP(4210032_C)	notFound	SNP(4210032_A)	notFound	notFound	notFound	notFound	notFound	SNP(4210032_C)	notFound	notFound
4445703	A > T	SNP	SNP(4445703_T)	SNP(4445703_T)	SNP(4445703_T)	SNP(4445703_T)	SNP(4445703_T)	SNP(4445703_T)	SNP(4445703_T)	SNP(4445703_T)	SNP(4445703_T)	SNP(4445703_T)	SNP(4445703_T)	SNP(4445703_T)	SNP(4445703_T)
2091202	G > T	SNP	SNP(2091202_T)	SNP(2091202_T)	SNP(2091202_T)	notFound	SNP(2091202_T)	SNP(2091202_T)	SNP(2091202_T)	SNP(2091202_T)	SNP(2091202_T)	SNP(2091202_T)	SNP(2091202_T)	SNP(2091202_T)	SNP(2091202_T)
3854708	C > G	SNP	SNP(3854708_G)	SNP(3854708_G)	SNP(3854708_G)	notFound	SNP(3854708_G)	SNP(3854708_G)	SNP(3854708_G)	SNP(3854708_G)	SNP(3854708_G)	SNP(3854708_G)	SNP(3854708_G)	SNP(3854708_G)	SNP(3854708_G)
3893219	T > C	SNP	SNP(3893219_C)	SNP(3893219_C)	SNP(3893219_C)	SNP(3893219_C)	SNP(3893219_C)	SNP(3893219_C)	SNP(3893219_C)	SNP(3893219_C)	SNP(3893219_C)	SNP(3893219_C)	SNP(3893219_C)	SNP(3893219_C)	SNP(3893219_C)
1442051	G > A	SNP	SNP(1442051_A)	SNP(1442051_A)	SNP(1442051_A)	SNP(1441880_T)	SNP(1442051_A)	SNP(1442051_A)	SNP(1442051_A)	SNP(1442051_A)	SNP(1442051_A)	SNP(1442051_A)	SNP(1442051_A)	SNP(1442051_A)	SNP(1442051_A)
2714059	A > C	SNP	SNP(2714059_C)	SNP(2714059_C)	SNP(2714059_C)	SNP(2714059_C)	SNP(2714059_C)	SNP(2714059_C)	SNP(2714059_C)	SNP(2714059_C)	SNP(2714059_C)	SNP(2714059_C)	SNP(2714059_C)	SNP(2714059_C)	SNP(2714059_C)
4440803	T > C	SNP	SNP(4440803_C)	SNP(4440803_C)	SNP(4440803_C)	SNP(4440803_C)	SNP(4440803_C)	SNP(4440803_C)	SNP(4440803_C)	SNP(4440803_C)	SNP(4440803_C)	SNP(4440803_C)	SNP(4440803_C)	SNP(4440803_C)	SNP(4440803_C)
3560877	A > T	SNP	SNP(3560877_T)	SNP(3560877_T)	SNP(3560877_T)	SNP(3560877_T)	SNP(3560877_T)	SNP(3560877_T)	SNP(3560877_T)	SNP(3560877_T)	SNP(3560877_T)	SNP(3560877_T)	SNP(3560877_T)	SNP(3560877_T)	SNP(3560877_T)
4605495	A > T	SNP	SNP(4605495_T)	SNP(4605495_T)	SNP(4605495_T)	SNP(4605495_T)	SNP(4605495_T)	SNP(4605495_T)	SNP(4605495_T)	SNP(4605495_T)	SNP(4605495_T)	SNP(4605495_T)	SNP(4605495_T)	SNP(4605495_T)	SNP(4605495_T)
819783	A > C	SNP	SNP(819783_C)	SNP(819783_C)	SNP(819783_C)	SNP(819625_T)	SNP(819783_C)	SNP(819783_C)	SNP(819783_C)	SNP(819783_C)	SNP(819783_C)	SNP(819783_C)	SNP(819783_C)	SNP(819783_C)	SNP(819783_C)
1587880	G > T	SNP	SNP(1587880_T)	SNP(1587880_T)	SNP(1587880_T)	SNP(1587880_T)	SNP(1587880_T)	SNP(1587880_T)	SNP(1587880_T)	SNP(1587880_T)	SNP(1587880_T)	SNP(1587880_T)	SNP(1587880_T)	SNP(1587880_T)	SNP(1587880_T)
2314442	G > T	SNP	SNP(2314442_T)	SNP(2314442_T)	SNP(2314442_T)	SNP(2314388_C)	SNP(2314442_T)	SNP(2314442_T)	SNP(2314442_T)	SNP(2314442_T)	SNP(2314442_T)	SNP(2314442_T)	SNP(2314442_T)	SNP(2314442_T)	SNP(2314442_T)
323628	G > C	SNP	SNP(323628_C)	SNP(323630_A)	SNP(323628_C)	SNP(323628_C)	SNP(323628_C)	SNP(323628_C)	SNP(323628_C)	SNP(323628_C)	SNP(323628_C)	SNP(323628_C)	SNP(323628_C)	SNP(323628_C)	SNP(323628_C)
2248473	G > C	SNP	SNP(2248473_C)	SNP(2248473_C)	SNP(2248473_C)	notFound	SNP(2248473_C)	SNP(2248473_C)	SNP(2248473_C)	SNP(2248473_C)	SNP(2248473_C)	SNP(2248473_C)	SNP(2248473_C)	SNP(2248473_C)	SNP(2248473_C)
3072753	C > T	SNP	SNP(3072753_T)	SNP(3072706_A)	SNP(3072753_T)	SNP(3072753_T)	SNP(3072753_T)	SNP(3072753_T)	SNP(3072753_T)	SNP(3072753_T)	SNP(3072753_T)	SNP(3072753_T)	SNP(3072753_T)	SNP(3072753_T)	SNP(3072753_T)
4551316	G > T	SNP	SNP(4551316_T)	SNP(4551454_C)	SNP(4551316_T)	SNP(4551485_T)	SNP(4551316_T)	SNP(4551316_T)	SNP(4551316_T)	SNP(4551316_T)	SNP(4551316_T)	SNP(4551316_T)	SNP(4551316_T)	SNP(4551316_T)	SNP(4551316_T)
388440	T > G	SNP	SNP(388440_G)	SNP(388440_G)	SNP(388440_G)	SNP(388440_G)	SNP(388440_G)	SNP(388440_G)	SNP(388440_G)	SNP(388440_G)	SNP(388440_G)	SNP(388440_G)	SNP(388440_G)	SNP(388440_G)	SNP(388440_G)
3606316	G > T	SNP	SNP(3606316_T)	SNP(3606332_G)	notFound	SNP(3606316_T)	SNP(3606316_T)	SNP(3606316_T)	SNP(3606316_T)	SNP(3606316_T)	SNP(3606316_T)	SNP(3606316_T)	SNP(3606316_T)	SNP(3606316_T)	SNP(3606316_T)
376467	G > C	SNP	SNP(376467_C)	SNP(376467_C)	notFound	SNP(376377_G)	notFound	SNP(376467_C)	SNP(376467_C)	SNP(376467_C)	SNP(376467_C)	SNP(376467_C)	SNP(376467_C)	SNP(376467_C)	SNP(376467_C)
431941	T > G	SNP	SNP(431941_G)	SNP(431941_G)	SNP(431941_G)	SNP(432027_G)	SNP(431941_G)	SNP(431941_G)	SNP(431941_G)	SNP(431941_G)	SNP(431941_G)	SNP(431941_G)	SNP(431941_G)	SNP(431941_G)	SNP(431941_G)
2102006	A > C	SNP	SNP(2102006_C)	SNP(2102006_C)	SNP(2102006_C)	notFound	SNP(2102006_C)	SNP(2102006_C)	SNP(2102006_C)	SNP(2102006_C)	SNP(2102006_C)	SNP(2102006_C)	SNP(2102006_C)	SNP(2102006_C)	SNP(2102006_C)
3495222	T > G	SNP	SNP(3495222_G)	SNP(3495222_G)	SNP(3495222_G)	SNP(3495222_G)	SNP(3495222_G)	SNP(3495222_G)	SNP(3495222_G)	SNP(3495222_G)	SNP(3495222_G)	SNP(3495222_G)	SNP(3495222_G)	SNP(3495222_G)	SNP(3495222_G)
4075703	G > C	SNP	notFound	SNP(4075703_A)	notFound	notFound	notFound	notFound	notFound	SNP(4075703_A)	SNP(4075703_A)	SNP(4075703_A)	notFound	notFound	notFound
3170527	T > G	SNP	SNP(3170527_G)	SNP(3170527_G)	SNP(3170527_G)	SNP(3170527_G)	SNP(3170527_G)	SNP(3170527_G)	SNP(3170527_G)	SNP(3170527_G)	SNP(3170527_G)	SNP(3170527_G)	SNP(3170527_G)	SNP(3170527_G)	SNP(3170527_G)
522668	C > G	SNP	SNP(522668_G)	SNP(522668_G)	SNP(522668_G)	SNP(522668_G)	SNP(522668_G)	SNP(522668_G)	SNP(522668_G)	SNP(522668_G)	SNP(522668_G)	SNP(522668_G)	SNP(522668_G)	SNP(522668_G)	SNP(522668_G)
253714	A > T	SNP	SNP(253714_T)	SNP(253802_C)	SNP(253714_T)	SNP(253714_T)	SNP(253714_T)	SNP(253714_T)	SNP(253714_T)	SNP(253714_T)	SNP(253714_T)	SNP(253714_T)	SNP(253714_T)	SNP(253714_T)	SNP(253714_T)
142542	A > C	SNP	SNP(142542_C)	SNP(142542_C)	SNP(142542_C)	SNP(142542_C)	SNP(142542_C)	SNP(142542_C)	SNP(142542_C)	SNP(142542_C)	SNP(142542_C)	SNP(142542_C)	SNP(142542_C)	SNP(142542_C)	SNP(142542_C)
2553264	G > A	SNP	SNP(2553264_A)	SNP(2553264_A)	SNP(2553264_A)	SNP(2553264_A)	SNP(2553264_A)	SNP(2553264_A)	SNP(2553264_A)	SNP(2553264_A)	SNP(2553264_A)	SNP(2553264_A)	SNP(2553264_A)	SNP(2553264_A)	SNP(2553264_A)
1303250	G > A	SNP	SNP(1303250_A)	SNP(1303250_A)	SNP(1303250_A)	notFound	SNP(1303250_A)	SNP(1303250_A)	SNP(1303250_A)	SNP(1303250_A)	SNP(1303250_A)	SNP(1303250_A)	SNP(1303250_A)	SNP(1303250_A)	SNP(1303250_A)
4356526	C > G	SNP	SNP(4356526_G)	SNP(4356526_G)	SNP(4356526_G)	SNP(4356526_G)	SNP(4356526_G)	SNP(4356526_G)	SNP(4356526_G)	SNP(4356526_G)	SNP(4356526_G)	SNP(4356526_G)	SNP(4356526_G)	SNP(4356526_G)	SNP(4356526_G)
567012	C > G	SNP	SNP(567012_G)	SNP(567012_G)	SNP(567012_G)	SNP(566838_T)	SNP(567012_G)	SNP(567012_G)	SNP(567012_G)	SNP(567012_G)	SNP(567012_G)	SNP(567012_G)	SNP(567012_G)	SNP(567012_G)	SNP(567012_G)
3400881	C > A	SNP	SNP(3400881_A)	SNP(3400881_A)	notFound	notFound	SNP(3400881_A)	SNP(3400881_A)	SNP(3400881_A)	SNP(3400881_A)	SNP(3400881_A)	SNP(3400881_A)	SNP(3400881_A)	SNP(3400881_A)	SNP(3400881_A)
1298203	T > G	SNP	SNP(1298203_G)	SNP(1298203_G)	SNP(1298203_G)	SNP(1298203_G)	SNP(1298203_G)	SNP(1298203_G)	SNP(1298203_G)	SNP(1298203_G)	SNP(1298203_G)	SNP(1298203_G)	SNP(1298203_G)	SNP(1298203_G)	SNP(1298203_G)
4522682	C > T	SNP	SNP(4522682_T)	SNP(4522682_T)	SNP(4522682_T)	SNP(4522682_T)	SNP(4522682_T)	SNP(4522682_T)	SNP(4522682_T)	SNP(4522682_T)	SNP(4522682_T)	SNP(4522682_T)	SNP(4522682_T)	SNP(4522682_T)	SNP(4522682_T)
823317	A > C	SNP	SNP(823317_C)	SNP(823317_C)	SNP(823317_C)	notFound	SNP(823317_C)	SNP(823317_C)	SNP(823317_C)	SNP(823317_C)	SNP(823317_C)	SNP(823317_C)	SNP(823317_C)	SNP(823317_C)	SNP(823317_C)
3692821	G > A	SNP	SNP(3692821_A)	SNP(3692821_A)	SNP(3692821_A)	SNP(3692821_A)	SNP(3692821_A)	SNP(3692821_A)	SNP(3692821_A)	SNP(3692821_A)	SNP(3692821_A)	SNP(3692821_A)	SNP(3692821_A)	SNP(3692821_A)	SNP(3692821_A)
2572198	C > A	SNP	SNP(2572198_A)	SNP(2572198_A)	SNP(2572198_A)	notFound	SNP(2572198_A)	SNP(2572198_A)	SNP(2572198_A)	SNP(2572198_A)	SNP(2572198_A)	SNP(2572198_A)	SNP(2572198_A)	SNP(2572198_A)	SNP(2572198_A)
31854	A > T	SNP	SNP(31854_T)	SNP(32016_G)	SNP(31854_T)	notFound	SNP(31854_T)	SNP(31854_T)	SNP(31854_T)	SNP(31854_T)	SNP(31854_T)	SNP(31854_T)	SNP(31854_T)	SNP(31854_T)	SNP(31854_T)
3546149	T > C	SNP	SNP(3546149_C)	SNP(3546149_C)	SNP(3546149_C)	SNP(3546149_C)	SNP(3546149_C)	SNP(3546149_C)	SNP(3546149_C)	SNP(3546149_C)	SNP(3546149_C)	SNP(3546149_C)	SNP(3546149_C)	SNP(3546149_C)	SNP(3546149_C)
1395613	C > T	SNP	SNP(1395613_T)	SNP(1395613_T)	SNP(1395613_T)	notFound	SNP(1395613_T)	SNP(1395613_T)	SNP(1395613_T)	SNP(1395613_T)	SNP(1395613_T)	SNP(1395613_T)	SNP(1395613_T)	SNP(1395613_T)	SNP(1395613_T)
3553652	G > T	SNP	SNP(3553652_T)	SNP(3553652_T)	SNP(3553652_T)	SNP(3553507_G)	SNP(3553652_T)	SNP(3553652_T)	SNP(3553652_T)	SNP(3553652_T)	SNP(3553652_T)	SNP(3553652_T)	SNP(3553652_T)	SNP(3553652_T)	SNP(3553652_T)
816246	A > T	SNP	SNP(816246_T)	SNP(816246_T)	SNP(816246_T)	SNP(816246_T)	SNP(816246_T)	SNP(816246_T)	SNP(816246_T)	SNP(816246_T)	SNP(816246_T)	SNP(816246_T)	SNP(816246_T)	SNP(816246_T)	SNP(816246_T)
604021	T > A	SNP	SNP(604021_A)	SNP(604021_A)	SNP(604021_A)	SNP(604021_A)	SNP(604021_A)	SNP(604021_A)	SNP(604021_A)	SNP(604021_A)	SNP(604021_A)	SNP(604021_A)	SNP(604021_A)	SNP(604021_A)	SNP(604021_A)
1878444	G > T	SNP	SNP(1878444_T)	SNP(1878444_T)	SNP(1878444_T)	notFound	SNP(1878444_T)	SNP(1878444_T)	SNP(1878444_T)	SNP(1878444_T)	SNP(1878444_T)	SNP(1878444_T)	SNP(1878444_T)	SNP(1878444_T)	SNP(1878444_T)
157371	G > T	SNP	SNP(157371_T)	SNP(157273_T)	SNP(157371_T)	notFound	SNP(157371_T)	SNP(157371_T)	SNP(157371_T)	SNP(157371_T)	SNP(157371_T)	SNP(157371_T)	SNP(157371_T)	SNP(157371_T)	SNP(157371_T)
12877	T > C	SNP	SNP(12877_C)	SNP(12877_C)	SNP(12877_C)	SNP(12877_C)	SNP(12877_C)	SNP(12877_C)	SNP(12877_C)	SNP(12877_C)	SNP(12877_C)	SNP(12877_C)	SNP(12877_C)	SNP(12877_C)	SNP(12877_C)
2633627	C > T	SNP	SNP(2633627_T)	SNP(2633627_T)	SNP(2633627_T)	SNP(2633454_C)	SNP(2633627_T)	SNP(2633627_T)	SNP(2633627_T)	SNP(2633627_T)	SNP(2633627_T)	SNP(2633627_T)	SNP(2633627_T)	SNP(2633627_T)	SNP(2633627_T)
3419148	A > G	SNP	SNP(3419148_G)	SNP(3419151_T)	SNP(3419148_G)	SNP(3419148_G)	SNP(3419148_G)	SNP(3419148_G)	SNP(3419148_G)	SNP(3419148_G)	SNP(3419148_G)	SNP(3419148_G)	SNP(3419148_G)	SNP(3419148_G)	SNP(3419148_G)
1823345	T > A	SNP	SNP(1823345_A)	SNP(1823345_A)	SNP(1823393_G)	SNP(1823538_A)	SNP(1823345_A)	notFound	SNP(1823345_A)	SNP(1823345_A)	SNP(1823345_A)	SNP(1823345_A)	SNP(1823345_A)	SNP(1823345_A)	SNP(1823345_A)
2204628	G > T	SNP	SNP(2204628_T)	SNP(2204628_T)	SNP(2204628_T)	notFound	SNP(2204628_T)	SNP(2204628_T)	SNP(2204628_T)	SNP(2204628_T)	SNP(2204628_T)	SNP(2204628_T)	SNP(2204628_T)	SNP(2204628_T)	SNP(2204628_T)
2345201	C > A	SNP	SNP(2345201_A)	SNP(2345201_A)	SNP(2345201_A)	SNP(2345201_A)	SNP(2345201_A)	SNP(2345201_A)	SNP(2345201_A)	SNP(2345201_A)	SNP(2345201_A)	SNP(2345201_A)	SNP(2345201_A)	SNP(2345201_A)	SNP(2345201_A)
4287365	A > G	SNP	SNP(4287365_G)	SNP(4287365_G)	SNP(4287365_G)	SNP(4287237_A)	SNP(4287365_G)	SNP(4287365_G)	SNP(4287365_G)	SNP(4287365_G)	SNP(4287365_G)	SNP(4287365_G)	SNP(4287365_G)	SNP(4287365_G)	SNP(4287365_G)
2886488	C > A	SNP	SNP(2886488_A)	SNP(2886488_A)	SNP(2886488_A)	SNP(2886460_G)	SNP(2886488_A)	SNP(2886488_A)	SNP(2886488_A)	SNP(2886488_A)	SNP(2886488_A)	SNP(2886488_A)	SNP(2886488_A)	SNP(2886488_A)	SNP(2886488_A)
1814873	C > G	SNP	SNP(1814873_G)	SNP(1814873_G)	SNP(1814873_G)	SNP(1814888_C)	SNP(1814873_G)	SNP(1814873_G)	SNP(1814873_G)	SNP(1814873_G)	SNP(1814873_G)	SNP(1814873_G)	SNP(1814873_G)	SNP(1814873_G)	SNP(1814873_G)
613909	C > T	SNP	SNP(613909_T)	SNP(613909_T)	SNP(613909_T)	SNP(613909_T)	SNP(613909_T)	SNP(613909_T)	SNP(613909_T)	SNP(613909_T)	SNP(613909_T)	SNP(613909_T)	SNP(613909_T)	SNP(613909_T)	SNP(613909_T)
4622257	T > C	SNP	SNP(4622257_C)	SNP(4622257_C)	SNP(4622257_C)	SNP(4622257_C)	SNP(4622257_C)	SNP(4622257_C)	SNP(4622257_C)	SNP(4622257_C)	SNP(4622257_C)	SNP(4622257_C)	SNP(4622257_C)	SNP(4622257_C)	SNP(4622257_C)
2852900	A > G	SNP	SNP(2852900_G)	SNP(2852900_G)	SNP(2852900_G)	notFound	SNP(2852900_G)	SNP(2852900_G)	SNP(2852900_G)	SNP(2852900_G)	SNP(2852900_G)	SNP(2852900_G)	SNP(2852900_G)	SNP(2852900_G)	SNP(2852900_G)
3727395	C > T	SNP	SNP(3727395_T)	SNP(3727395_T)	SNP(3727395_T)	SNP(3727395_T)	SNP(3727395_T)	SNP(3727395_T)	SNP(3727395_T)	SNP(3727395_T)	SNP(3727395_T)	SNP(3727395_T)	SNP(3727395_T)	SNP(3727395_T)	SNP(3727395_T)
65818	G > C	SNP	SNP(65818_C)	notFound	SNP(65818_C)	SNP(65677_G)	SNP(65818_C)	SNP(65818_C)	SNP(65818_C)	SNP(65818_C)	SNP(65818_C)	SNP(65818_C)	SNP(65818_C)	SNP(65818_C)	SNP(65818_C)
1907460	T > G	SNP	SNP(1907460_G)	SNP(1907460_G)	SNP(1907460_G)	SNP(1907648_A)	SNP(1907460_G)	SNP(1907460_G)	SNP(1907460_G)	SNP(1907460_G)	SNP(1907460_G)	SNP(1907460_G)	SNP(1907460_G)	SNP(1907460_G)	SNP(1907460_G)
3954039	C > T	SNP	SNP(3954039_T)	SNP(3954039_T)	SNP(3954039_T)	SNP(3954039_T)	SNP(3954039_T)	SNP(3954039_T)	SNP(3954039_T)	SNP(3954039_T)	SNP(3954039_T)	SNP(3954039_T)	SNP(3954039_T)	SNP(3954039_T)	SNP(3954039_T)
3619445	G > T	SNP	SNP(3619445_T)	SNP(3619417_A)	SNP(3619445_T)	SNP(3619445_T)	SNP(3619445_T)	SNP(3619445_T)	SNP(3619445_T)	SNP(3619445_T)	SNP(3619445_T)	SNP(3619445_T)	SNP(3619445_T)	SNP(3619445_T)	SNP(3619445_T)
122918	A > C	SNP	SNP(122918_C)	SNP(122776_T)	SNP(122918_C)	notFound	SNP(122918_C)	SNP(122918_C)	SNP(122918_C)	SNP(122918_C)	SNP(122918_C)	SNP(122918_C)	SNP(122918_C)	SNP(122918_C)	SNP(122918_C)
2668248	C > A	SNP	SNP(2668248_A)	SNP(2668248_A)	SNP(2668248_A)	SNP(2668114_T)	SNP(2668248_A)	SNP(2668248_A)	SNP(2668248_A)	SNP(2668248_A)	SNP(2668248_A)	SNP(2668248_A)	SNP(2668248_A)	SNP(2668248_A)	SNP(2668248_A)
2274078	T > G	SNP	SNP(2274078_G)	SNP(2274078_G)	SNP(2274078_G)	SNP(2274085_T)	SNP(2274078_G)	SNP(2274078_G)	SNP(2274078_G)	SNP(2274078_G)	SNP(2274078_G)	SNP(2274078_G)	SNP(2274078_G)	SNP(2274078_G)	SNP(2274078_G)
2317049	T > G	SNP	SNP(2317049_G)	SNP(2317049_G)	SNP(2317049_G)	SNP(2317043_G)	SNP(2317049_G)	SNP(2317049_G)	SNP(2317049_G)	SNP(2317049_G)	SNP(2317049_G)	SNP(2317049_G)	SNP(2317049_G)	SNP(2317049_G)	SNP(2317049_G)
4258834	G > A	SNP	SNP(4258834_A)	SNP(4258834_A)	SNP(4258834_A)	SNP(4258834_A)	SNP(4258834_A)	SNP(4258834_A)	SNP(4258834_A)	SNP(4258834_A)	SNP(4258834_A)	SNP(4258834_A)	SNP(4258834_A)	SNP(4258834_A)	SNP(4258834_A)
163948	C > T	SNP	SNP(163948_T)	SNP(163948_T)	SNP(163948_T)	SNP(163948_T)	SNP(163948_T)	SNP(163948_T)	SNP(163948_T)	SNP(163948_T)	SNP(163948_T)	SNP(163948_T)	SNP(163948_T)	SNP(163948_T)	SNP(163948_T)
2550805	C > G	SNP	SNP(2550805_G)	SNP(2550805_G)	SNP(2550805_G)	SNP(2550805_G)	SNP(2550805_G)	SNP(2550805_G)	SNP(2550805_G)	SNP(2550805_G)	SNP(2550805_G)	SNP(2550805_G)	SNP(2550805_G)	SNP(2550805_G)	SNP(2550805_G)
379807	T > G	SNP	SNP(379807_G)	SNP(379807_G)	SNP(379807_G)	SNP(379807_G)	SNP(379807_G)	SNP(379807_G)	SNP(379807_G)	SNP(379807_G)	SNP(379807_G)	SNP(379807_G)	SNP(379807_G)	SNP(379807_G)	SNP(379807_G)
103685	G > A	SNP	SNP(103685_A)	SNP(103685_A)	SNP(103685_A)	notFound	SNP(103685_A)	SNP(103685_A)	SNP(103685_A)	SNP(103685_A)	SNP(103685_A)	SNP(103685_A)	SNP(103685_A)	SNP(103685_A)	SNP(103685_A)
755327	A > T	SNP	SNP(755327_T)	SNP(755327_T)	SNP(755327_T)	notFound	SNP(755327_T)	SNP(755327_T)	SNP(755327_T)	SNP(755327_T)	SNP(755327_T)	SNP(755327_T)	SNP(755327_T)	SNP(755327_T)	SNP(755327_T)
2342938	A > T	SNP	SNP(2342938_T)	SNP(2342938_T)	SNP(2342938_T)	notFound	SNP(2342938_T)	SNP(2342938_T)	SNP(2342938_T)	SNP(2342938_T)	SNP(2342938_T)	SNP(2342938_T)	SNP(2342938_T)	SNP(2342938_T)	SNP(2342938_T)
358162	C > T	SNP	SNP(358162_T)	SNP(358162_T)	SNP(358162_T)	SNP(358162_T)	SNP(358162_T)	SNP(358162_T)	SNP(358162_T)	SNP(358162_T)	SNP(358162_T)	SNP(358162_T)	SNP(358162_T)	SNP(358162_T)	SNP(358162_T)
3144795	A > C	SNP	SNP(3144795_C)	SNP(3144795_C)	SNP(3144795_C)	SNP(3144795_C)	SNP(3144795_C)	SNP(3144795_C)	SNP(3144795_C)	SNP(3144795_C)	SNP(3144795_C)	SNP(3144795_C)	SNP(3144795_C)	SNP(3144795_C)	SNP(3144795_C)
2235667	G > A	SNP	SNP(2235667_A)	SNP(2235667_C)	notFound	notFound	SNP(2235667_A)	SNP(2235667_A)	SNP(2235667_A)	SNP(2235667_A)	SNP(2235667_A)	SNP(2235667_A)	SNP(2235667_A)	SNP(2235667_A)	SNP(2235667_A)
94051	C > T	SNP	SNP(94051_T)	SNP(94051_T)	SNP(94051_T)	SNP(94044_G)	SNP(94051_T)	SNP(94051_T)	SNP(94051_T)	SNP(94051_T)	SNP(94051_T)	SNP(94051_T)	SNP(94051_T)	SNP(94051_T)	SNP(94051_T)
1831129	A > C	SNP	SNP(1831129_C)	SNP(1831129_C)	SNP(1831130_G)	notFound	SNP(1831129_C)	SNP(1831129_C)	SNP(1831129_C)	SNP(1831129_C)	SNP(1831129_C)	SNP(1831129_C)	SNP(1831129_C)	SNP(1831129_C)	SNP(1831129_C)
3838527	T > C	SNP	SNP(3838527_C)	SNP(3838527_C)	SNP(3838527_C)	SNP(3838529_A)	SNP(3838527_C)	SNP(3838527_C)	SNP(3838527_C)	SNP(3838527_C)	SNP(3838527_C)	SNP(3838527_C)	SNP(3838527_C)	SNP(3838527_C)	SNP(3838527_C)
2099225	C > G	SNP	notFound	SNP(2099182_A)	SNP(2099225_G)	notFound	SNP(2099225_G)	SNP(2099225_G)	SNP(2099225_G)	SNP(2099225_G)	SNP(2099225_G)	SNP(2099225_G)	SNP(2099225_G)	SNP(2099225_G)	SNP(2099225_G)
1871779	C > A	SNP	notFound	SNP(1871779_A)	SNP(1871779_A)	notFound	SNP(1871779_A)	SNP(1871779_A)	SNP(1871779_A)	SNP(1871779_A)	SNP(1871779_A)	SNP(1871779_A)	SNP(1871779_A)	SNP(1871779_A)	SNP(1871779_A)
2735770	A > C	SNP	SNP(2735770_C)	SNP(2735770_C)	SNP(2735770_C)	SNP(2735770_C)	SNP(2735770_C)	SNP(2735770_C)	SNP(2735770_C)	SNP(2735770_C)	SNP(2735770_C)	SNP(2735770_C)	SNP(2735770_C)	SNP(2735770_C)	SNP(2735770_C)
3429643	C > A	SNP	notFound	SNP(3429643_A)	SNP(3429643_A)	SNP(3429638_T)	SNP(3429643_A)	SNP(3429643_A)	SNP(3429643_A)	SNP(3429643_A)	SNP(3429643_A)	SNP(3429643_A)	SNP(3429643_A)	SNP(3429643_A)	SNP(3429643_A)
2354871	T > G	SNP	SNP(2354871_G)	SNP(2354871_G)	SNP(2354871_G)	SNP(2354871_G)	SNP(2354871_G)	SNP(2354871_G)	SNP(2354871_G)	SNP(2354871_G)	SNP(2354871_G)	SNP(2354871_G)	SNP(2354871_G)	SNP(2354871_G)	SNP(2354871_G)
3954604	C > A	SNP	SNP(3954604_A)	SNP(3954604_A)	SNP(3954604_A)	notFound	SNP(3954604_A)	SNP(3954604_A)	SNP(3954604_A)	SNP(3954604_A)	SNP(3954604_A)	SNP(3954604_A)	SNP(3954604_A)	SNP(3954604_A)	SNP(3954604_A)
3186991	T > G	SNP	SNP(3186991_G)	SNP(3186991_G)	SNP(3186991_G)	SNP(3186977_G)	SNP(3186991_G)	SNP(3186991_G)	SNP(3186991_G)	SNP(3186991_G)	SNP(3186991_G)	SNP(3186991_G)	SNP(3186991_G)	SNP(3186991_G)	SNP(3186991_G)
491548	A > T	SNP	SNP(491548_T)	SNP(491548_T)	SNP(491548_T)	SNP(491548_T)	SNP(491548_T)	SNP(491548_T)	SNP(491548_T)	SNP(491548_T)	SNP(491548_T)	SNP(491548_T)	SNP(491548_T)	SNP(491548_T)	SNP(491548_T)
897188	G > A	SNP	SNP(897188_A)	SNP(897188_A)	SNP(897188_A)	notFound	SNP(897188_A)	SNP(897188_A)	SNP(897188_A)	SNP(897188_A)	SNP(897188_A)	SNP(897188_A)	SNP(897188_A)	SNP(897188_A)	SNP(897188_A)
4285751	G > A	SNP	SNP(4285575_A)	SNP(4285741_A)	SNP(4285751_A)	notFound	SNP(4285751_A)	SNP(4285751_A)	SNP(4285751_A)	SNP(4285751_A)	SNP(4285751_A)	SNP(4285751_A)	SNP(4285751_A)	SNP(4285751_A)	SNP(4285751_A)
659724	T > A	SNP	SNP(659724_A)	SNP(659724_A)	notFound	notFound	SNP(659724_A)	SNP(659724_A)	SNP(659724_A)	SNP(659724_A)	SNP(659724_A)	SNP(659724_A)	SNP(659724_A)	SNP(659724_A)	SNP(659724_A)
3835983	G > T	SNP	SNP(3835983_T)	SNP(3835983_T)	SNP(3835983_T)	SNP(3835983_T)	SNP(3835983_T)	SNP(3835983_T)	SNP(3835983_T)	SNP(3835983_T)	SNP(3835983_T)	SNP(3835983_T)	SNP(3835983_T)	SNP(3835983_T)	SNP(3835983_T)
4566618	A > G	SNP	SNP(4566618_G)	SNP(4566610_A)	SNP(4566618_G)	SNP(4566618_G)	SNP(4566618_G)	SNP(4566618_G)	SNP(4566618_G)	SNP(4566618_G)	SNP(4566618_G)	SNP(4566618_G)	SNP(4566618_G)	SNP(4566618_G)	SNP(4566618_G)
2777256	T > G	SNP	SNP(2777256_G)	SNP(2777256_G)	SNP(2777256_G)	SNP(2777451_G)	SNP(2777256_G)	SNP(2777256_G)	SNP(2777256_G)	SNP(2777256_G)	SNP(2777256_G)	SNP(2777256_G)	SNP(2777256_G)	SNP(2777256_G)	SNP(2777256_G)
2168452	C > A	SNP	SNP(2168452_A)	SNP(2168452_A)	SNP(2168452_A)	notFound	SNP(2168452_A)	SNP(2168452_A)	SNP(2168452_A)	SNP(2168452_A)	SNP(2168452_A)	SNP(2168452_A)	SNP(2168452_A)	SNP(2168452_A)	SNP(2168452_A)
1478992	C > G	SNP	SNP(1478992_G)	SNP(1478992_G)	SNP(1478992_G)	SNP(1478992_G)	SNP(1478992_G)	SNP(1478992_G)	SNP(1478992_G)	SNP(1478992_G)	SNP(1478992_G)	SNP(1478992_G)	SNP(1478992_G)	SNP(1478992_G)	SNP(1478992_G)
2940524	T > C	SNP	SNP(2940524_C)	SNP(2940524_C)	SNP(2940524_C)	notFound	SNP(2940524_C)	SNP(2940524_C)	SNP(2940524_C)	SNP(2940524_C)	SNP(2940524_C)	SNP(2940524_C)	SNP(2940524_C)	SNP(2940524_C)	SNP(2940524_C)
1495429	C > G	SNP	SNP(1495429_G)	SNP(1495429_G)	SNP(1495429_G)	SNP(1495554_G)	SNP(1495429_G)	SNP(1495429_G)	SNP(1495429_G)	SNP(1495429_G)	SNP(1495429_G)	SNP(1495429_G)	SNP(1495429_G)	SNP(1495429_G)	SNP(1495429_G)
1726201	G > C	SNP	SNP(1726173_C)	SNP(1726201_C)	notFound	SNP(1726201_C)	SNP(1726201_C)	SNP(1726201_C)	SNP(1726201_C)	SNP(1726201_C)	SNP(1726201_C)	SNP(1726201_C)	SNP(1726201_C)	SNP(1726201_C)	SNP(1726201_C)
2972733	A > G	SNP	SNP(2972733_G)	SNP(2972733_G)	SNP(2972733_G)	SNP(2972733_G)	SNP(2972733_G)	SNP(2972733_G)	SNP(2972733_G)	SNP(2972733_G)	SNP(2972733_G)	SNP(2972733_G)	SNP(2972733_G)	SNP(2972733_G)	SNP(2972733_G)
3657128	C > G	SNP	SNP(3657128_A)	notFound	notFound	notFound	notFound	notFound	SNP(3657128_T)	notFound	notFound	notFound	notFound	notFound	notFound
4663340	T > A	SNP	SNP(4663340_A)	SNP(4663340_A)	SNP(4663340_A)	SNP(4663340_A)	SNP(4663340_A)	SNP(4663340_A)	SNP(4663340_A)	SNP(4663340_A)	SNP(4663340_A)	SNP(4663340_A)	SNP(4663340_A)	SNP(4663340_A)	SNP(4663340_A)
890873	T > C	SNP	SNP(890873_C)	SNP(890873_C)	SNP(890873_C)	SNP(890873_C)	SNP(890873_C)	SNP(890873_C)	SNP(890873_C)	SNP(890873_C)	SNP(890873_C)	SNP(890873_C)	SNP(890873_C)	SNP(890873_C)	SNP(890873_C)
3582409	A > G	SNP	SNP(3582409_G)	SNP(3582409_G)	SNP(3582409_G)	SNP(3582409_G)	SNP(3582409_G)	SNP(3582409_G)	SNP(3582409_G)	SNP(3582409_G)	SNP(3582409_G)	SNP(3582409_G)	SNP(3582409_G)	SNP(3582409_G)	SNP(3582409_G)
1182051	A > C	SNP	SNP(1182051_C)	SNP(1182051_C)	SNP(1182051_C)	notFound	SNP(1182051_C)	SNP(1182051_C)	SNP(1182051_C)	SNP(1182051_C)	SNP(1182051_C)	SNP(1182051_C)	SNP(1182051_C)	SNP(1182051_C)	SNP(1182051_C)
602830	A > T	SNP	SNP(602830_C)	notFound	SNP(602830_C)	SNP(602827_T)	SNP(602830_C)	notFound	SNP(602830_G)	notFound	notFound	notFound	SNP(602830_G)	notFound	SNP(602830_C)
3950283	G > T	SNP	SNP(3950283_T)	SNP(3950283_T)	SNP(3950283_T)	SNP(3950093_T)	SNP(3950283_T)	SNP(3950283_T)	SNP(3950283_T)	SNP(3950283_T)	SNP(3950283_T)	SNP(3950283_T)	SNP(3950283_T)	SNP(3950283_T)	SNP(3950283_T)
2160547	A > C	SNP	SNP(2160547_C)	SNP(2160636_C)	SNP(2160547_C)	SNP(2160547_C)	SNP(2160547_C)	SNP(2160547_C)	SNP(2160547_C)	SNP(2160547_C)	SNP(2160547_C)	SNP(2160547_C)	SNP(2160547_C)	SNP(2160547_C)	SNP(2160547_C)
4431693	C > G	SNP	SNP(4431693_G)	SNP(4431693_G)	SNP(4431693_G)	SNP(4431693_G)	SNP(4431693_G)	SNP(4431693_G)	SNP(4431693_G)	SNP(4431693_G)	SNP(4431693_G)	SNP(4431693_G)	SNP(4431693_G)	SNP(4431693_G)	SNP(4431693_G)
2205902	G > A	SNP	SNP(2205902_A)	SNP(2205902_A)	SNP(2205902_A)	notFound	SNP(2205902_A)	SNP(2205902_A)	SNP(2205902_A)	SNP(2205902_A)	SNP(2205902_A)	SNP(2205902_A)	SNP(2205902_A)	SNP(2205902_A)	SNP(2205902_A)
3167271	C > A	SNP	SNP(3167271_A)	notFound	SNP(3167271_A)	notFound	SNP(3167271_A)	SNP(3167271_A)	SNP(3167271_A)	SNP(3167271_A)	SNP(3167271_A)	SNP(3167271_A)	SNP(3167271_A)	SNP(3167271_A)	SNP(3167271_A)
1259092	C > G	SNP	SNP(1259092_G)	SNP(1259092_G)	SNP(1259092_G)	SNP(1259092_G)	SNP(1259092_G)	SNP(1259092_G)	SNP(1259092_G)	SNP(1259092_G)	SNP(1259092_G)	SNP(1259092_G)	SNP(1259092_G)	SNP(1259092_G)	SNP(1259092_G)
1614644	C > T	SNP	SNP(1614644_T)	SNP(1614644_T)	SNP(1614644_T)	SNP(1614538_C)	SNP(1614644_T)	SNP(1614644_T)	SNP(1614644_T)	SNP(1614644_T)	SNP(1614644_T)	SNP(1614644_T)	SNP(1614644_T)	SNP(1614644_T)	SNP(1614644_T)
2214031	T > G	SNP	SNP(2214031_G)	SNP(2214031_G)	SNP(2214031_G)	SNP(2214031_G)	SNP(2214031_G)	SNP(2214031_G)	SNP(2214031_G)	SNP(2214031_G)	SNP(2214031_G)	SNP(2214031_G)	SNP(2214031_G)	SNP(2214031_G)	SNP(2214031_G)
1536782	G > T	SNP	SNP(1536782_T)	SNP(1536684_C)	SNP(1536782_T)	notFound	SNP(1536782_T)	SNP(1536782_T)	SNP(1536782_T)	SNP(1536782_T)	SNP(1536782_T)	SNP(1536782_T)	SNP(1536782_T)	SNP(1536782_T)	SNP(1536782_T)
48548	A > G	SNP	SNP(48548_G)	SNP(48548_G)	SNP(48548_G)	SNP(48548_G)	SNP(48548_G)	SNP(48548_G)	SNP(48548_G)	SNP(48548_G)	SNP(48548_G)	SNP(48548_G)	SNP(48548_G)	SNP(48548_G)	SNP(48548_G)
2653111	T > C	SNP	SNP(2653111_C)	SNP(2653111_C)	SNP(2653111_C)	SNP(2653111_G)	SNP(2653111_C)	SNP(2653111_C)	SNP(2653111_C)	SNP(2653111_C)	SNP(2653111_C)	SNP(2653111_C)	SNP(2653111_C)	SNP(2653111_C)	SNP(2653111_C)
2718441	C > G	SNP	SNP(2718441_G)	SNP(2718441_G)	SNP(2718441_G)	SNP(2718441_G)	SNP(2718441_G)	SNP(2718441_G)	SNP(2718441_G)	SNP(2718441_G)	SNP(2718441_G)	SNP(2718441_G)	SNP(2718441_G)	SNP(2718441_G)	SNP(2718441_G)
1426552	A > T	SNP	SNP(1426552_T)	SNP(1426552_T)	SNP(1426552_T)	SNP(1426552_T)	SNP(1426552_T)	SNP(1426552_T)	SNP(1426552_T)	SNP(1426552_T)	SNP(1426552_T)	SNP(1426552_T)	SNP(1426552_T)	SNP(1426552_T)	SNP(1426552_T)
2172266	C > T	SNP	notFound	SNP(2172266_T)	SNP(2172266_T)	SNP(2172138_A)	SNP(2172266_T)	SNP(2172266_T)	SNP(2172266_T)	SNP(2172266_T)	SNP(2172266_T)	SNP(2172266_T)	SNP(2172266_T)	SNP(2172266_T)	SNP(2172266_T)
4378394	T > C	SNP	SNP(4378394_C)	SNP(4378394_C)	SNP(4378394_C)	SNP(4378394_C)	SNP(4378394_C)	SNP(4378394_C)	SNP(4378394_C)	SNP(4378394_C)	SNP(4378394_C)	SNP(4378394_C)	SNP(4378394_C)	SNP(4378394_C)	SNP(4378394_C)
480759	C > T	SNP	SNP(480759_T)	SNP(480759_T)	SNP(480759_T)	SNP(480596_C)	SNP(480759_T)	SNP(480759_T)	SNP(480759_T)	SNP(480759_T)	SNP(480759_T)	SNP(480759_T)	SNP(480759_T)	SNP(480759_T)	SNP(480759_T)
468730	G > C	SNP	SNP(468730_C)	SNP(468730_C)	SNP(468730_C)	SNP(468735_T)	SNP(468730_C)	SNP(468730_C)	SNP(468730_C)	SNP(468730_C)	SNP(468730_C)	SNP(468730_C)	SNP(468730_C)	SNP(468730_C)	SNP(468730_C)
1345637	T > A	SNP	SNP(1345637_A)	SNP(1345637_A)	SNP(1345637_A)	SNP(1345615_C)	SNP(1345637_A)	SNP(1345637_A)	SNP(1345637_A)	SNP(1345637_A)	SNP(1345637_A)	SNP(1345637_A)	SNP(1345637_A)	SNP(1345637_A)	SNP(1345637_A)
3630727	A > T	SNP	SNP(3630727_T)	SNP(3630727_T)	SNP(3630727_T)	SNP(3630727_T)	SNP(3630727_T)	SNP(3630727_T)	SNP(3630727_T)	SNP(3630727_T)	SNP(3630727_T)	SNP(3630727_T)	SNP(3630727_T)	SNP(3630727_T)	SNP(3630727_T)
2736336	T > C	SNP	SNP(2736305_C)	SNP(2736279_T)	SNP(2736337_G)	notFound	notFound	SNP(2736337_G)	SNP(2736337_G)	SNP(2736337_G)	SNP(2736337_G)	SNP(2736337_G)	SNP(2736337_G)	SNP(2736337_G)	notFound
1786398	G > C	SNP	SNP(1786398_C)	SNP(1786398_C)	SNP(1786398_C)	SNP(1786398_C)	SNP(1786398_C)	SNP(1786398_C)	SNP(1786398_C)	SNP(1786398_C)	SNP(1786398_C)	SNP(1786398_C)	SNP(1786398_C)	SNP(1786398_C)	SNP(1786398_C)
3239764	A > G	SNP	SNP(3239764_G)	SNP(3239764_G)	SNP(3239764_G)	SNP(3239764_G)	SNP(3239764_G)	SNP(3239764_G)	SNP(3239764_G)	SNP(3239764_G)	SNP(3239764_G)	SNP(3239764_G)	SNP(3239764_G)	SNP(3239764_G)	SNP(3239764_G)
1076983	C > T	SNP	SNP(1076983_T)	SNP(1076983_T)	SNP(1076983_T)	SNP(1076983_T)	SNP(1076983_T)	SNP(1076983_T)	SNP(1076983_T)	SNP(1076983_T)	SNP(1076983_T)	SNP(1076983_T)	SNP(1076983_T)	SNP(1076983_T)	SNP(1076983_T)
2922130	A > C	SNP	SNP(2922130_C)	SNP(2922130_C)	SNP(2922130_C)	SNP(2922130_C)	SNP(2922130_C)	SNP(2922130_C)	SNP(2922130_C)	SNP(2922130_C)	SNP(2922130_C)	SNP(2922130_C)	SNP(2922130_C)	SNP(2922130_C)	SNP(2922130_C)
2000686	G > C	SNP	SNP(2000686_C)	SNP(2000686_A)	SNP(2000686_C)	notFound	SNP(2000686_C)	SNP(2000686_C)	SNP(2000686_C)	SNP(2000686_C)	SNP(2000686_C)	SNP(2000686_C)	SNP(2000686_C)	SNP(2000686_C)	SNP(2000686_C)
615182	G > T	SNP	notFound	SNP(615342_T)	SNP(615182_A)	notFound	notFound	notFound	notFound	notFound	notFound	notFound	notFound	notFound	notFound
4255130	C > A	SNP	notFound	notFound	notFound	notFound	notFound	notFound	notFound	notFound	notFound	notFound	notFound	notFound	notFound
1238914	C > T	SNP	SNP(1238914_T)	SNP(1238914_T)	SNP(1238914_T)	SNP(1238914_T)	SNP(1238914_T)	SNP(1238914_T)	SNP(1238914_T)	SNP(1238914_T)	SNP(1238914_T)	SNP(1238914_T)	SNP(1238914_T)	SNP(1238914_T)	SNP(1238914_T)
3548697	C > A	SNP	SNP(3548697_A)	notFound	SNP(3548697_A)	SNP(3548691_C)	SNP(3548697_A)	SNP(3548697_A)	SNP(3548697_A)	SNP(3548697_A)	SNP(3548697_A)	SNP(3548697_A)	SNP(3548697_A)	SNP(3548697_A)	SNP(3548697_A)
2272096	C > T	SNP	SNP(2272096_T)	SNP(2272096_T)	SNP(2272096_T)	SNP(2272096_T)	SNP(2272096_T)	SNP(2272096_T)	SNP(2272096_T)	SNP(2272096_T)	SNP(2272096_T)	SNP(2272096_T)	SNP(2272096_T)	SNP(2272096_T)	SNP(2272096_T)
2177432	T > A	SNP	SNP(2177432_A)	SNP(2177432_A)	SNP(2177432_A)	SNP(2177552_A)	SNP(2177432_A)	SNP(2177432_A)	SNP(2177432_A)	SNP(2177432_A)	SNP(2177432_A)	SNP(2177432_A)	SNP(2177432_A)	SNP(2177432_A)	SNP(2177432_A)
1085473	C > T	SNP	SNP(1085473_T)	SNP(1085473_T)	SNP(1085473_T)	SNP(1085550_A)	SNP(1085473_T)	SNP(1085473_T)	SNP(1085473_T)	SNP(1085473_T)	SNP(1085473_T)	SNP(1085473_T)	SNP(1085473_T)	SNP(1085473_T)	SNP(1085473_T)
1304167	C > G	SNP	SNP(1304167_G)	SNP(1304167_G)	SNP(1304167_G)	notFound	SNP(1304167_G)	SNP(1304167_G)	SNP(1304167_G)	SNP(1304167_G)	SNP(1304167_G)	SNP(1304167_G)	SNP(1304167_G)	SNP(1304167_G)	SNP(1304167_G)
1649713	A > C	SNP	notFound	notFound	notFound	notFound	notFound	notFound	notFound	notFound	notFound	notFound	notFound	notFound	notFound
1457174	C > T	SNP	SNP(1457174_T)	SNP(1457174_T)	SNP(1457174_T)	SNP(1457174_T)	SNP(1457174_T)	SNP(1457174_T)	SNP(1457174_T)	SNP(1457174_T)	SNP(1457174_T)	SNP(1457174_T)	SNP(1457174_T)	SNP(1457174_T)	SNP(1457174_T)
1381973	T > A	SNP	SNP(1381968_G)	SNP(1381973_A)	SNP(1381973_A)	SNP(1382063_C)	SNP(1381973_A)	SNP(1381973_A)	SNP(1381973_A)	SNP(1381973_A)	SNP(1381973_A)	SNP(1381973_A)	SNP(1381973_A)	SNP(1381973_A)	SNP(1381973_A)
2587088	C > A	SNP	SNP(2587088_A)	SNP(2587088_A)	SNP(2587088_A)	SNP(2587148_G)	SNP(2587088_A)	SNP(2587088_A)	SNP(2587088_A)	SNP(2587088_A)	SNP(2587088_A)	SNP(2587088_A)	SNP(2587088_A)	SNP(2587088_A)	SNP(2587088_A)
2259933	G > T	SNP	SNP(2259933_T)	SNP(2259933_T)	notFound	notFound	SNP(2259933_T)	SNP(2259933_T)	SNP(2259933_T)	SNP(2259933_T)	SNP(2259933_T)	SNP(2259933_T)	SNP(2259933_T)	SNP(2259933_T)	SNP(2259933_T)
3363819	T > C	SNP	SNP(3363819_C)	SNP(3363819_C)	SNP(3363819_C)	SNP(3363819_C)	SNP(3363819_C)	SNP(3363819_C)	SNP(3363819_C)	SNP(3363819_C)	SNP(3363819_C)	SNP(3363819_C)	SNP(3363819_C)	SNP(3363819_C)	SNP(3363819_C)
412852	C > A	SNP	SNP(412852_A)	SNP(412852_A)	SNP(412852_A)	SNP(412852_A)	SNP(412852_A)	SNP(412852_A)	SNP(412852_A)	SNP(412852_A)	SNP(412852_A)	SNP(412852_A)	SNP(412852_A)	SNP(412852_A)	SNP(412852_A)
1514390	A > C	SNP	SNP(1514390_C)	SNP(1514390_C)	SNP(1514390_C)	notFound	SNP(1514390_C)	SNP(1514390_C)	SNP(1514390_C)	SNP(1514390_C)	SNP(1514390_C)	SNP(1514390_C)	SNP(1514390_C)	SNP(1514390_C)	SNP(1514390_C)
1921848	T > C	SNP	SNP(1921848_C)	SNP(1921848_C)	SNP(1921848_C)	notFound	SNP(1921848_C)	SNP(1921848_C)	SNP(1921848_C)	SNP(1921848_C)	SNP(1921848_C)	SNP(1921848_C)	SNP(1921848_C)	SNP(1921848_C)	SNP(1921848_C)
323203	T > G	SNP	SNP(323203_G)	SNP(323219_A)	SNP(323203_G)	SNP(323203_G)	SNP(323203_G)	SNP(323203_G)	SNP(323203_G)	SNP(323203_G)	SNP(323203_G)	SNP(323203_G)	SNP(323203_G)	SNP(323203_G)	SNP(323203_G)
1740450	T > G	SNP	SNP(1740450_G)	SNP(1740450_G)	SNP(1740450_G)	SNP(1740439_G)	SNP(1740450_G)	SNP(1740450_G)	SNP(1740450_G)	SNP(1740450_G)	SNP(1740450_G)	SNP(1740450_G)	SNP(1740450_G)	SNP(1740450_G)	SNP(1740450_G)
3274698	A > G	SNP	notFound	SNP(3274698_G)	SNP(3274698_G)	SNP(3274698_G)	SNP(3274698_G)	SNP(3274698_G)	SNP(3274698_G)	SNP(3274698_G)	SNP(3274698_G)	SNP(3274698_G)	SNP(3274698_G)	SNP(3274698_G)	SNP(3274698_G)
1747502	A > C	SNP	SNP(1747502_C)	SNP(1747502_C)	SNP(1747502_C)	SNP(1747383_T)	SNP(1747502_C)	SNP(1747502_C)	SNP(1747502_C)	SNP(1747502_C)	SNP(1747502_C)	SNP(1747502_C)	SNP(1747502_C)	SNP(1747502_C)	SNP(1747502_C)
2297872	C > G	SNP	SNP(2297872_G)	notFound	SNP(2297872_G)	SNP(2297872_G)	SNP(2297872_G)	SNP(2297872_G)	SNP(2297872_G)	SNP(2297872_G)	SNP(2297872_G)	SNP(2297872_G)	SNP(2297872_G)	SNP(2297872_G)	SNP(2297872_G)
1902401	G > A	SNP	SNP(1902401_A)	SNP(1902401_A)	SNP(1902401_A)	SNP(1902311_C)	SNP(1902401_A)	SNP(1902401_A)	SNP(1902401_A)	SNP(1902401_A)	SNP(1902401_A)	SNP(1902401_A)	SNP(1902401_A)	SNP(1902401_A)	SNP(1902401_A)
2657347	C > T	SNP	SNP(2657347_T)	SNP(2657347_T)	SNP(2657347_T)	SNP(2657347_T)	SNP(2657347_T)	SNP(2657347_T)	SNP(2657347_T)	SNP(2657347_T)	SNP(2657347_T)	SNP(2657347_T)	SNP(2657347_T)	SNP(2657347_T)	SNP(2657347_T)
2664143	A > C	SNP	SNP(2664143_C)	SNP(2664143_C)	SNP(2664143_C)	notFound	SNP(2664143_C)	SNP(2664143_C)	SNP(2664143_C)	SNP(2664143_C)	SNP(2664143_C)	SNP(2664143_C)	SNP(2664143_C)	SNP(2664143_C)	SNP(2664143_C)
4547703	G > T	SNP	SNP(4547703_T)	SNP(4547703_T)	SNP(4547703_T)	SNP(4547703_T)	SNP(4547703_T)	SNP(4547703_T)	SNP(4547703_T)	SNP(4547703_T)	SNP(4547703_T)	SNP(4547703_T)	SNP(4547703_T)	SNP(4547703_T)	SNP(4547703_T)
4309268	C > A	SNP	SNP(4309268_A)	SNP(4309268_A)	SNP(4309268_A)	SNP(4309268_A)	SNP(4309268_A)	SNP(4309268_A)	SNP(4309268_A)	SNP(4309268_A)	SNP(4309268_A)	SNP(4309268_A)	SNP(4309268_A)	SNP(4309268_A)	SNP(4309268_A)
4387472	C > T	SNP	SNP(4387472_T)	SNP(4387472_T)	SNP(4387472_T)	SNP(4387472_T)	SNP(4387472_T)	SNP(4387472_T)	SNP(4387472_T)	SNP(4387472_T)	SNP(4387472_T)	SNP(4387472_T)	SNP(4387472_T)	SNP(4387472_T)	SNP(4387472_T)
3551812	A > T	SNP	SNP(3551812_T)	SNP(3551812_T)	SNP(3551812_T)	SNP(3551812_T)	SNP(3551812_T)	SNP(3551812_T)	SNP(3551812_T)	SNP(3551812_T)	SNP(3551812_T)	SNP(3551812_T)	SNP(3551812_T)	SNP(3551812_T)	SNP(3551812_T)
3500434	G > T	SNP	SNP(3500434_T)	SNP(3500434_T)	notFound	SNP(3500434_T)	SNP(3500434_T)	SNP(3500434_T)	SNP(3500434_T)	SNP(3500434_T)	SNP(3500434_T)	SNP(3500434_T)	SNP(3500434_T)	SNP(3500434_T)	SNP(3500434_T)
4424540	C > G	SNP	SNP(4424540_G)	SNP(4424540_G)	SNP(4424544_C)	SNP(4424544_C)	SNP(4424540_G)	SNP(4424540_G)	SNP(4424540_G)	SNP(4424540_G)	SNP(4424540_G)	SNP(4424540_G)	SNP(4424540_G)	SNP(4424540_G)	SNP(4424540_G)
5942	C > T	SNP	SNP(5942_T)	SNP(5942_T)	SNP(5942_T)	SNP(5942_G)	SNP(5942_T)	SNP(5942_T)	SNP(5942_T)	SNP(5942_T)	SNP(5942_T)	SNP(5942_T)	SNP(5942_T)	SNP(5942_T)	SNP(5942_T)
2701155	T > A	SNP	SNP(2701155_A)	SNP(2701155_A)	SNP(2701155_A)	SNP(2701155_A)	SNP(2701155_A)	SNP(2701155_A)	SNP(2701155_A)	SNP(2701155_A)	SNP(2701155_A)	SNP(2701155_A)	SNP(2701155_A)	SNP(2701155_A)	SNP(2701155_A)
4485555	G > T	SNP	SNP(4485555_T)	SNP(4485440_C)	SNP(4485555_T)	notFound	SNP(4485555_T)	SNP(4485555_T)	SNP(4485555_T)	SNP(4485555_T)	SNP(4485555_T)	SNP(4485555_T)	SNP(4485555_T)	SNP(4485555_T)	SNP(4485555_T)
1492410	G > A	SNP	SNP(1492410_A)	SNP(1492410_A)	SNP(1492410_A)	SNP(1492410_A)	SNP(1492410_A)	SNP(1492410_A)	SNP(1492410_A)	SNP(1492410_A)	SNP(1492410_A)	SNP(1492410_A)	SNP(1492410_A)	SNP(1492410_A)	SNP(1492410_A)
3397355	C > T	SNP	notFound	SNP(3397355_T)	notFound	notFound	SNP(3397355_T)	SNP(3397355_T)	SNP(3397355_T)	SNP(3397355_T)	SNP(3397355_T)	SNP(3397355_T)	SNP(3397355_T)	SNP(3397355_T)	SNP(3397355_T)
1914254	G > T	SNP	SNP(1914254_T)	SNP(1914254_T)	notFound	SNP(1914119_A)	SNP(1914254_T)	SNP(1914254_T)	SNP(1914254_T)	SNP(1914254_T)	SNP(1914254_T)	SNP(1914254_T)	SNP(1914254_T)	SNP(1914254_T)	SNP(1914254_T)
2810154	C > G	SNP	SNP(2810154_G)	SNP(2810289_G)	SNP(2810154_G)	SNP(2810154_G)	SNP(2810154_G)	SNP(2810154_G)	SNP(2810154_G)	SNP(2810154_G)	SNP(2810154_G)	SNP(2810154_G)	SNP(2810154_G)	SNP(2810154_G)	SNP(2810154_G)
4125092	A > C	SNP	SNP(4125092_C)	SNP(4125092_C)	SNP(4125092_C)	SNP(4125184_C)	SNP(4125092_C)	SNP(4125092_C)	SNP(4125092_C)	SNP(4125092_C)	SNP(4125092_C)	SNP(4125092_C)	SNP(4125092_C)	SNP(4125092_C)	SNP(4125092_C)
1435260	C > T	SNP	SNP(1435260_T)	SNP(1435260_T)	SNP(1435260_T)	SNP(1435282_G)	SNP(1435260_T)	SNP(1435260_T)	SNP(1435260_T)	SNP(1435260_T)	SNP(1435260_T)	SNP(1435260_T)	SNP(1435260_T)	SNP(1435260_T)	SNP(1435260_T)
137814	G > T	SNP	SNP(137814_T)	SNP(137814_T)	SNP(137814_T)	SNP(137814_T)	SNP(137814_T)	SNP(137814_T)	SNP(137814_T)	SNP(137814_T)	SNP(137814_T)	SNP(137814_T)	SNP(137814_T)	SNP(137814_T)	SNP(137814_T)
2080486	C > T	SNP	SNP(2080486_T)	SNP(2080486_T)	SNP(2080486_T)	SNP(2080486_T)	SNP(2080486_T)	SNP(2080486_T)	SNP(2080486_T)	SNP(2080486_T)	SNP(2080486_T)	SNP(2080486_T)	SNP(2080486_T)	SNP(2080486_T)	SNP(2080486_T)
3074733	G > C	SNP	SNP(3074733_C)	SNP(3074733_C)	SNP(3074733_C)	SNP(3074733_C)	SNP(3074733_C)	SNP(3074733_C)	SNP(3074733_C)	SNP(3074733_C)	SNP(3074733_C)	SNP(3074733_C)	SNP(3074733_C)	SNP(3074733_C)	SNP(3074733_C)
3978125	A > C	SNP	SNP(3978125_C)	SNP(3978125_C)	SNP(3978125_C)	notFound	SNP(3978125_C)	SNP(3978125_C)	SNP(3978125_C)	SNP(3978125_C)	SNP(3978125_C)	SNP(3978125_C)	SNP(3978125_C)	SNP(3978125_C)	SNP(3978125_C)
2651107	A > C	SNP	SNP(2651107_C)	SNP(2651107_C)	SNP(2651107_C)	SNP(2651107_C)	SNP(2651107_C)	SNP(2651107_C)	SNP(2651107_C)	SNP(2651107_C)	SNP(2651107_C)	SNP(2651107_C)	SNP(2651107_C)	SNP(2651107_C)	SNP(2651107_C)
3189254	T > C	SNP	SNP(3189254_C)	SNP(3189248_C)	SNP(3189254_C)	SNP(3189074_C)	SNP(3189254_C)	SNP(3189254_C)	SNP(3189254_C)	SNP(3189254_C)	SNP(3189254_C)	SNP(3189254_C)	SNP(3189254_C)	SNP(3189254_C)	SNP(3189254_C)
4656873	A > T	SNP	SNP(4656873_T)	SNP(4656873_T)	SNP(4656873_T)	SNP(4656873_T)	SNP(4656873_T)	SNP(4656873_T)	SNP(4656873_T)	SNP(4656873_T)	SNP(4656873_T)	SNP(4656873_T)	SNP(4656873_T)	SNP(4656873_T)	SNP(4656873_T)
1621792	G > T	SNP	SNP(1621792_T)	SNP(1621902_A)	SNP(1621792_T)	SNP(1621777_G)	SNP(1621792_T)	SNP(1621792_T)	SNP(1621792_T)	SNP(1621792_T)	SNP(1621792_T)	SNP(1621792_T)	SNP(1621792_T)	SNP(1621792_T)	SNP(1621792_T)
2377721	A > C	SNP	SNP(2377721_C)	SNP(2377721_C)	SNP(2377721_C)	notFound	SNP(2377721_C)	SNP(2377721_C)	SNP(2377721_C)	SNP(2377721_C)	SNP(2377721_C)	SNP(2377721_C)	SNP(2377721_C)	SNP(2377721_C)	SNP(2377721_C)
2038744	A > G	SNP	SNP(2038744_G)	SNP(2038744_G)	SNP(2038744_G)	SNP(2038744_G)	SNP(2038744_G)	SNP(2038744_G)	SNP(2038744_G)	SNP(2038744_G)	SNP(2038744_G)	SNP(2038744_G)	SNP(2038744_G)	SNP(2038744_G)	SNP(2038744_G)
1488215	A > C	SNP	SNP(1488215_C)	SNP(1488215_C)	SNP(1488215_C)	SNP(1488215_C)	SNP(1488215_C)	SNP(1488215_C)	SNP(1488215_C)	SNP(1488215_C)	SNP(1488215_C)	SNP(1488215_C)	SNP(1488215_C)	SNP(1488215_C)	SNP(1488215_C)
979445	C > T	SNP	SNP(979445_T)	SNP(979445_T)	SNP(979445_T)	SNP(979445_T)	SNP(979445_T)	SNP(979445_T)	SNP(979445_T)	SNP(979445_T)	SNP(979445_T)	SNP(979445_T)	SNP(979445_T)	SNP(979445_T)	SNP(979445_T)
293209	C > A	SNP	notFound	SNP(293209_A)	SNP(293209_A)	SNP(293114_A)	SNP(293209_A)	SNP(293209_A)	SNP(293209_A)	SNP(293209_A)	SNP(293209_A)	SNP(293209_A)	SNP(293209_A)	SNP(293209_A)	SNP(293209_A)
4290762	T > C	SNP	SNP(4290762_C)	SNP(4290762_C)	SNP(4290762_C)	SNP(4290762_C)	SNP(4290762_C)	SNP(4290762_C)	SNP(4290762_C)	SNP(4290762_C)	SNP(4290762_C)	SNP(4290762_C)	SNP(4290762_C)	SNP(4290762_C)	SNP(4290762_C)
2374186	G > C	SNP	SNP(2374186_C)	SNP(2374186_C)	SNP(2374186_C)	SNP(2374186_C)	SNP(2374186_C)	SNP(2374186_C)	SNP(2374186_C)	SNP(2374186_C)	SNP(2374186_C)	SNP(2374186_C)	SNP(2374186_C)	SNP(2374186_C)	SNP(2374186_C)
1542020	A > T	SNP	notFound	notFound	notFound	notFound	SNP(1542020_G)	SNP(1542020_G)	SNP(1542020_C)	notFound	SNP(1542020_G)	SNP(1542020_G)	SNP(1542020_C)	SNP(1542020_G)	notFound
3219766	T > C	SNP	SNP(3219766_C)	SNP(3219766_C)	SNP(3219766_C)	SNP(3219770_T)	SNP(3219766_C)	SNP(3219766_C)	SNP(3219766_C)	SNP(3219766_C)	SNP(3219766_C)	SNP(3219766_C)	SNP(3219766_C)	SNP(3219766_C)	SNP(3219766_C)
1516652	T > A	SNP	SNP(1516652_A)	SNP(1516652_A)	SNP(1516652_A)	SNP(1516652_A)	SNP(1516652_A)	SNP(1516652_A)	SNP(1516652_A)	SNP(1516652_A)	SNP(1516652_A)	SNP(1516652_A)	SNP(1516652_A)	SNP(1516652_A)	SNP(1516652_A)
1356951	G > C	SNP	SNP(1356951_C)	notFound	SNP(1356951_C)	notFound	SNP(1356951_C)	SNP(1356951_C)	SNP(1356951_C)	SNP(1356951_C)	SNP(1356951_C)	SNP(1356951_C)	SNP(1356951_C)	SNP(1356951_C)	SNP(1356951_C)
2840361	C > T	SNP	SNP(2840361_T)	SNP(2840361_T)	SNP(2840361_T)	SNP(2840361_T)	SNP(2840361_T)	SNP(2840361_T)	SNP(2840361_T)	SNP(2840361_T)	SNP(2840361_T)	SNP(2840361_T)	SNP(2840361_T)	SNP(2840361_T)	SNP(2840361_T)
1129057	G > C	SNP	SNP(1129057_C)	SNP(1129057_C)	SNP(1129057_C)	notFound	SNP(1129057_C)	SNP(1129057_C)	SNP(1129057_C)	SNP(1129057_C)	SNP(1129057_C)	SNP(1129057_C)	SNP(1129057_C)	SNP(1129057_C)	SNP(1129057_C)
2136413	G > A	SNP	SNP(2136413_A)	SNP(2136431_G)	SNP(2136413_A)	SNP(2136531_T)	SNP(2136413_A)	SNP(2136413_A)	SNP(2136413_A)	SNP(2136413_A)	SNP(2136413_A)	SNP(2136413_A)	SNP(2136413_A)	SNP(2136413_A)	SNP(2136413_A)
205372	A > C	SNP	SNP(205372_C)	SNP(205372_C)	SNP(205372_C)	notFound	SNP(205372_C)	SNP(205372_C)	SNP(205372_C)	SNP(205372_C)	SNP(205372_C)	SNP(205372_C)	SNP(205372_C)	SNP(205372_C)	SNP(205372_C)
3199874	A > T	SNP	SNP(3199874_T)	SNP(3199874_T)	SNP(3199874_T)	SNP(3199874_T)	SNP(3199874_T)	SNP(3199874_T)	SNP(3199874_T)	SNP(3199874_T)	SNP(3199874_T)	SNP(3199874_T)	SNP(3199874_T)	SNP(3199874_T)	SNP(3199874_T)
2401659	A > T	SNP	SNP(2401659_T)	SNP(2401659_T)	SNP(2401659_T)	SNP(2401837_T)	SNP(2401659_T)	SNP(2401659_T)	SNP(2401659_T)	SNP(2401659_T)	SNP(2401659_T)	SNP(2401659_T)	SNP(2401659_T)	SNP(2401659_T)	SNP(2401659_T)
2127300	T > A	SNP	SNP(2127300_A)	SNP(2127300_A)	SNP(2127300_A)	notFound	SNP(2127300_A)	SNP(2127300_A)	SNP(2127300_A)	SNP(2127300_A)	SNP(2127300_A)	SNP(2127300_A)	SNP(2127300_A)	SNP(2127300_A)	SNP(2127300_A)
4612509	C > G	SNP	SNP(4612509_G)	SNP(4612509_G)	SNP(4612509_G)	SNP(4612396_C)	SNP(4612509_G)	SNP(4612509_G)	SNP(4612509_G)	SNP(4612509_G)	SNP(4612509_G)	SNP(4612509_G)	SNP(4612509_G)	SNP(4612509_G)	SNP(4612509_G)
1592140	G > C	SNP	SNP(1592140_C)	SNP(1592140_C)	SNP(1592140_C)	SNP(1592236_C)	SNP(1592140_C)	SNP(1592140_C)	SNP(1592140_C)	SNP(1592140_C)	SNP(1592140_C)	SNP(1592140_C)	SNP(1592140_C)	SNP(1592140_C)	SNP(1592140_C)
1816005	A > C	SNP	SNP(1816005_C)	SNP(1816005_C)	SNP(1816005_C)	SNP(1816005_C)	SNP(1816005_C)	SNP(1816005_C)	SNP(1816005_C)	SNP(1816005_C)	SNP(1816005_C)	SNP(1816005_C)	SNP(1816005_C)	SNP(1816005_C)	SNP(1816005_C)
3781378	A > G	SNP	SNP(3781378_G)	SNP(3781378_G)	SNP(3781378_G)	notFound	SNP(3781378_G)	SNP(3781378_G)	SNP(3781378_G)	SNP(3781378_G)	SNP(3781378_G)	SNP(3781378_G)	SNP(3781378_G)	SNP(3781378_G)	SNP(3781378_G)
4261831	A > C	SNP	SNP(4261831_C)	SNP(4261831_C)	SNP(4261831_C)	notFound	SNP(4261831_C)	SNP(4261831_C)	SNP(4261831_C)	SNP(4261831_C)	SNP(4261831_C)	SNP(4261831_C)	SNP(4261831_C)	SNP(4261831_C)	SNP(4261831_C)
2222931	C > G	SNP	SNP(2222931_G)	SNP(2222931_G)	SNP(2222931_G)	SNP(2222925_A)	SNP(2222931_G)	SNP(2222931_G)	SNP(2222931_G)	SNP(2222931_G)	SNP(2222931_G)	SNP(2222931_G)	SNP(2222931_G)	SNP(2222931_G)	SNP(2222931_G)
2673414	G > T	SNP	SNP(2673414_T)	SNP(2673414_T)	SNP(2673414_T)	SNP(2673414_T)	SNP(2673414_T)	SNP(2673414_T)	SNP(2673414_T)	SNP(2673414_T)	SNP(2673414_T)	SNP(2673414_T)	SNP(2673414_T)	SNP(2673414_T)	SNP(2673414_T)
2563790	G > A	SNP	SNP(2563790_A)	SNP(2563790_A)	SNP(2563790_A)	SNP(2563790_A)	SNP(2563790_A)	SNP(2563790_A)	SNP(2563790_A)	SNP(2563790_A)	SNP(2563790_A)	SNP(2563790_A)	SNP(2563790_A)	SNP(2563790_A)	SNP(2563790_A)
1716485	T > G	SNP	SNP(1716485_G)	SNP(1716485_G)	SNP(1716485_G)	SNP(1716291_G)	SNP(1716485_G)	SNP(1716485_G)	SNP(1716485_G)	SNP(1716485_G)	SNP(1716485_G)	SNP(1716485_G)	SNP(1716485_G)	SNP(1716485_G)	SNP(1716485_G)
1538339	A > C	SNP	SNP(1538339_C)	SNP(1538339_C)	SNP(1538339_C)	SNP(1538339_C)	SNP(1538339_C)	SNP(1538339_C)	SNP(1538339_C)	SNP(1538339_C)	SNP(1538339_C)	SNP(1538339_C)	SNP(1538339_C)	SNP(1538339_C)	SNP(1538339_C)
598585	C > A	SNP	SNP(598580_G)	notFound	notFound	SNP(598585_A)	SNP(598585_A)	SNP(598585_A)	SNP(598585_A)	SNP(598585_A)	SNP(598585_A)	SNP(598585_A)	SNP(598585_A)	SNP(598585_A)	SNP(598585_A)
1021821	A > T	SNP	SNP(1021821_T)	SNP(1021821_T)	SNP(1021821_T)	SNP(1021672_T)	SNP(1021821_T)	SNP(1021821_T)	SNP(1021821_T)	SNP(1021821_T)	SNP(1021821_T)	SNP(1021821_T)	SNP(1021821_T)	SNP(1021821_T)	SNP(1021821_T)
3556066	T > G	SNP	SNP(3556066_G)	SNP(3556066_G)	SNP(3556066_G)	notFound	SNP(3556066_G)	SNP(3556066_G)	SNP(3556066_G)	SNP(3556066_G)	SNP(3556066_G)	SNP(3556066_G)	SNP(3556066_G)	SNP(3556066_G)	SNP(3556066_G)
487867	T > G	SNP	SNP(487867_G)	SNP(487867_G)	SNP(487867_G)	SNP(487867_G)	SNP(487867_G)	SNP(487867_G)	SNP(487867_G)	SNP(487867_G)	SNP(487867_G)	SNP(487867_G)	SNP(487867_G)	SNP(487867_G)	SNP(487867_G)
36239	G > A	SNP	SNP(36239_A)	SNP(36215_G)	SNP(36239_A)	notFound	SNP(36239_A)	SNP(36239_A)	SNP(36239_A)	SNP(36239_A)	SNP(36239_A)	SNP(36239_A)	SNP(36239_A)	SNP(36239_A)	SNP(36239_A)
4305085	C > T	SNP	SNP(4305085_T)	SNP(4305085_T)	SNP(4305085_T)	SNP(4305085_T)	SNP(4305085_T)	SNP(4305085_T)	SNP(4305085_T)	SNP(4305085_T)	SNP(4305085_T)	SNP(4305085_T)	SNP(4305085_T)	SNP(4305085_T)	SNP(4305085_T)
3508261	T > C	SNP	SNP(3508261_C)	SNP(3508261_C)	SNP(3508261_C)	SNP(3508261_C)	SNP(3508261_C)	SNP(3508261_C)	SNP(3508261_C)	SNP(3508261_C)	SNP(3508261_C)	SNP(3508261_C)	SNP(3508261_C)	SNP(3508261_C)	SNP(3508261_C)
1040020	G > T	SNP	SNP(1040020_T)	SNP(1039826_T)	SNP(1040020_T)	SNP(1040020_T)	SNP(1040020_T)	SNP(1040020_T)	SNP(1040020_T)	SNP(1040020_T)	SNP(1040020_T)	SNP(1040020_T)	SNP(1040020_T)	SNP(1040020_T)	SNP(1040020_T)
1055839	A > C	SNP	SNP(1055839_C)	SNP(1055839_C)	SNP(1055839_C)	SNP(1055839_C)	SNP(1055839_C)	SNP(1055839_C)	SNP(1055839_C)	SNP(1055839_C)	SNP(1055839_C)	SNP(1055839_C)	SNP(1055839_C)	SNP(1055839_C)	SNP(1055839_C)
1359539	T > C	SNP	SNP(1359539_C)	SNP(1359640_G)	SNP(1359539_C)	SNP(1359539_C)	SNP(1359539_C)	SNP(1359539_C)	SNP(1359539_C)	SNP(1359539_C)	SNP(1359539_C)	SNP(1359539_C)	SNP(1359539_C)	SNP(1359539_C)	SNP(1359539_C)
2123195	C > G	SNP	notFound	SNP(2123195_T)	notFound	notFound	notFound	notFound	notFound	notFound	notFound	notFound	notFound	notFound	notFound
2631365	T > G	SNP	SNP(2631365_G)	SNP(2631365_G)	SNP(2631359_C)	SNP(2631197_C)	SNP(2631365_G)	SNP(2631365_G)	SNP(2631365_G)	SNP(2631365_G)	SNP(2631365_G)	SNP(2631365_G)	SNP(2631365_G)	SNP(2631365_G)	SNP(2631365_G)
765411	A > G	SNP	SNP(765411_G)	SNP(765411_G)	SNP(765411_G)	notFound	SNP(765411_G)	SNP(765411_G)	SNP(765411_G)	SNP(765411_G)	SNP(765411_G)	SNP(765411_G)	SNP(765411_G)	SNP(765411_G)	SNP(765411_G)
3292016	A > G	SNP	SNP(3292016_G)	SNP(3292016_G)	SNP(3292016_G)	SNP(3292016_G)	SNP(3292016_G)	SNP(3292016_G)	SNP(3292016_G)	SNP(3292016_G)	SNP(3292016_G)	SNP(3292016_G)	SNP(3292016_G)	SNP(3292016_G)	SNP(3292016_G)
159846	T > A	SNP	SNP(159846_A)	SNP(159846_A)	SNP(159846_A)	SNP(159846_A)	SNP(159846_A)	SNP(159846_A)	SNP(159846_A)	SNP(159846_A)	SNP(159846_A)	SNP(159846_A)	SNP(159846_A)	SNP(159846_A)	SNP(159846_A)
4215267	T > G	SNP	SNP(4215267_G)	SNP(4215267_G)	SNP(4215267_G)	notFound	SNP(4215267_G)	SNP(4215267_G)	SNP(4215267_G)	SNP(4215267_G)	SNP(4215267_G)	SNP(4215267_G)	SNP(4215267_G)	SNP(4215267_G)	SNP(4215267_G)
2612990	C > G	SNP	SNP(2612990_G)	SNP(2612990_G)	SNP(2612990_G)	SNP(2612990_G)	SNP(2612990_G)	SNP(2612990_G)	SNP(2612990_G)	SNP(2612990_G)	SNP(2612990_G)	SNP(2612990_G)	SNP(2612990_G)	SNP(2612990_G)	SNP(2612990_G)
4404615	T > G	SNP	SNP(4404615_G)	SNP(4404615_G)	SNP(4404615_G)	SNP(4404615_G)	SNP(4404615_G)	SNP(4404615_G)	SNP(4404615_G)	SNP(4404615_G)	SNP(4404615_G)	SNP(4404615_G)	SNP(4404615_G)	SNP(4404615_G)	SNP(4404615_G)
140985	T > A	SNP	SNP(140985_A)	notFound	SNP(140985_A)	SNP(140985_A)	SNP(140985_A)	SNP(140985_A)	SNP(140985_A)	SNP(140985_A)	SNP(140985_A)	SNP(140985_A)	SNP(140985_A)	SNP(140985_A)	SNP(140985_A)
1721440	A > T	SNP	SNP(1721440_T)	SNP(1721440_T)	SNP(1721440_T)	notFound	SNP(1721440_T)	SNP(1721440_T)	SNP(1721440_T)	SNP(1721440_T)	SNP(1721440_T)	SNP(1721440_T)	SNP(1721440_T)	SNP(1721440_T)	SNP(1721440_T)
905906	A > C	SNP	SNP(905906_C)	SNP(905906_C)	SNP(905906_C)	SNP(905906_C)	SNP(905906_C)	SNP(905906_C)	SNP(905906_C)	SNP(905906_C)	SNP(905906_C)	SNP(905906_C)	SNP(905906_C)	SNP(905906_C)	SNP(905906_C)
2295182	G > T	SNP	SNP(2295182_T)	SNP(2295182_T)	SNP(2295182_T)	SNP(2295182_T)	SNP(2295182_T)	SNP(2295182_T)	SNP(2295182_T)	SNP(2295182_T)	SNP(2295182_T)	SNP(2295182_T)	SNP(2295182_T)	SNP(2295182_T)	SNP(2295182_T)
2596560	G > C	SNP	SNP(2596560_C)	SNP(2596560_C)	SNP(2596560_C)	SNP(2596560_C)	SNP(2596560_C)	SNP(2596560_C)	SNP(2596560_C)	SNP(2596560_C)	SNP(2596560_C)	SNP(2596560_C)	SNP(2596560_C)	SNP(2596560_C)	SNP(2596560_C)
2440603	G > T	SNP	SNP(2440603_T)	SNP(2440603_T)	SNP(2440603_T)	SNP(2440544_C)	SNP(2440603_T)	SNP(2440603_T)	SNP(2440603_T)	SNP(2440603_T)	SNP(2440603_T)	SNP(2440603_T)	SNP(2440603_T)	SNP(2440603_T)	SNP(2440603_T)
2998388	A > T	SNP	SNP(2998388_T)	SNP(2998388_T)	SNP(2998388_T)	SNP(2998388_T)	SNP(2998388_T)	SNP(2998388_T)	SNP(2998388_T)	SNP(2998388_T)	SNP(2998388_T)	SNP(2998388_T)	SNP(2998388_T)	SNP(2998388_T)	SNP(2998388_T)
806148	C > T	SNP	SNP(806148_T)	SNP(806148_T)	SNP(806148_T)	notFound	SNP(806148_T)	SNP(806148_T)	SNP(806148_T)	SNP(806148_T)	SNP(806148_T)	SNP(806148_T)	SNP(806148_T)	SNP(806148_T)	SNP(806148_T)
1160760	T > C	SNP	SNP(1160760_C)	SNP(1160760_C)	SNP(1160760_C)	SNP(1160760_C)	SNP(1160760_C)	SNP(1160760_C)	SNP(1160760_C)	SNP(1160760_C)	SNP(1160760_C)	SNP(1160760_C)	SNP(1160760_C)	SNP(1160760_C)	SNP(1160760_C)
3899960	A > G	SNP	SNP(3899960_G)	SNP(3899960_G)	SNP(3899960_G)	SNP(3899960_G)	SNP(3899960_G)	SNP(3899960_G)	SNP(3899960_G)	SNP(3899960_G)	SNP(3899960_G)	SNP(3899960_G)	SNP(3899960_G)	SNP(3899960_G)	SNP(3899960_G)
941893	A > G	SNP	SNP(941893_G)	SNP(941893_G)	SNP(941893_G)	SNP(941950_A)	SNP(941893_G)	SNP(941893_G)	SNP(941893_G)	SNP(941893_G)	SNP(941893_G)	SNP(941893_G)	SNP(941893_G)	SNP(941893_G)	SNP(941893_G)
1915953	C > G	SNP	SNP(1915953_G)	SNP(1915953_G)	SNP(1915953_G)	SNP(1916105_A)	SNP(1915953_G)	SNP(1915953_G)	SNP(1915953_G)	SNP(1915953_G)	SNP(1915953_G)	SNP(1915953_G)	SNP(1915953_G)	SNP(1915953_G)	SNP(1915953_G)
2881816	C > A	SNP	SNP(2881816_A)	SNP(2881816_A)	SNP(2881816_A)	notFound	SNP(2881816_A)	SNP(2881816_A)	SNP(2881816_A)	SNP(2881816_A)	SNP(2881816_A)	SNP(2881816_A)	SNP(2881816_A)	SNP(2881816_A)	SNP(2881816_A)
34403	T > A	SNP	SNP(34403_A)	SNP(34403_A)	SNP(34403_A)	notFound	SNP(34403_A)	SNP(34403_A)	SNP(34403_A)	SNP(34403_A)	SNP(34403_A)	SNP(34403_A)	SNP(34403_A)	SNP(34403_A)	SNP(34403_A)
594409	T > A	SNP	SNP(594409_A)	SNP(594409_A)	SNP(594409_A)	SNP(594409_A)	SNP(594409_A)	SNP(594409_A)	SNP(594409_A)	SNP(594409_A)	SNP(594409_A)	SNP(594409_A)	SNP(594409_A)	SNP(594409_A)	SNP(594409_A)
1969000	C > T	SNP	SNP(1969000_T)	SNP(1969000_T)	SNP(1969000_T)	notFound	SNP(1969000_T)	SNP(1969000_T)	SNP(1969000_T)	SNP(1969000_T)	SNP(1969000_T)	SNP(1969000_T)	SNP(1969000_T)	SNP(1969000_T)	SNP(1969000_T)
2358613	C > G	SNP	SNP(2358613_G)	SNP(2358613_G)	SNP(2358613_G)	SNP(2358613_G)	SNP(2358613_G)	SNP(2358613_G)	SNP(2358613_G)	SNP(2358613_G)	SNP(2358613_G)	SNP(2358613_G)	SNP(2358613_G)	SNP(2358613_G)	SNP(2358613_G)
2353031	A > C	SNP	SNP(2353031_C)	SNP(2353031_C)	SNP(2353031_C)	notFound	SNP(2353031_C)	SNP(2353031_C)	SNP(2353031_C)	SNP(2353031_C)	SNP(2353031_C)	SNP(2353031_C)	SNP(2353031_C)	SNP(2353031_C)	SNP(2353031_C)
158714	C > A	SNP	SNP(158714_A)	SNP(158714_A)	SNP(158714_A)	SNP(158714_A)	SNP(158714_A)	SNP(158714_A)	SNP(158714_A)	SNP(158714_A)	SNP(158714_A)	SNP(158714_A)	SNP(158714_A)	SNP(158714_A)	SNP(158714_A)
1265477	G > A	SNP	SNP(1265477_A)	SNP(1265477_A)	SNP(1265477_A)	notFound	SNP(1265477_A)	SNP(1265477_A)	SNP(1265477_A)	SNP(1265477_A)	SNP(1265477_A)	SNP(1265477_A)	SNP(1265477_A)	SNP(1265477_A)	SNP(1265477_A)
2513963	A > G	SNP	SNP(2513963_G)	SNP(2513963_G)	SNP(2513963_G)	SNP(2513963_G)	SNP(2513963_G)	SNP(2513963_G)	SNP(2513963_G)	SNP(2513963_G)	SNP(2513963_G)	SNP(2513963_G)	SNP(2513963_G)	SNP(2513963_G)	SNP(2513963_G)
306288	T > G	SNP	SNP(306288_G)	SNP(306288_G)	SNP(306288_G)	SNP(306288_G)	SNP(306288_G)	SNP(306288_G)	SNP(306288_G)	SNP(306288_G)	SNP(306288_G)	SNP(306288_G)	SNP(306288_G)	SNP(306288_G)	SNP(306288_G)
4425955	G > A	SNP	SNP(4425955_A)	SNP(4425955_A)	SNP(4425955_A)	SNP(4426001_C)	SNP(4425955_A)	SNP(4425955_A)	SNP(4425955_A)	SNP(4425955_A)	SNP(4425955_A)	SNP(4425955_A)	SNP(4425955_A)	SNP(4425955_A)	SNP(4425955_A)
501625	T > C	SNP	SNP(501625_C)	SNP(501625_C)	SNP(501625_C)	SNP(501607_G)	SNP(501625_C)	SNP(501625_C)	SNP(501625_C)	SNP(501625_C)	SNP(501625_C)	SNP(501625_C)	SNP(501625_C)	SNP(501625_C)	SNP(501625_C)
2608743	G > A	SNP	SNP(2608743_A)	SNP(2608743_A)	SNP(2608743_A)	notFound	SNP(2608743_A)	SNP(2608743_A)	SNP(2608743_A)	SNP(2608743_A)	SNP(2608743_A)	SNP(2608743_A)	SNP(2608743_A)	SNP(2608743_A)	SNP(2608743_A)
4561426	C > A	SNP	notFound	SNP(4561426_A)	SNP(4561426_A)	SNP(4561426_A)	SNP(4561426_A)	SNP(4561426_A)	SNP(4561426_A)	SNP(4561426_A)	SNP(4561426_A)	SNP(4561426_A)	SNP(4561426_A)	SNP(4561426_A)	SNP(4561426_A)
2802568	C > A	SNP	SNP(2802568_A)	SNP(2802568_A)	SNP(2802568_A)	notFound	SNP(2802568_A)	SNP(2802568_A)	SNP(2802568_A)	SNP(2802568_A)	SNP(2802568_A)	SNP(2802568_A)	SNP(2802568_A)	SNP(2802568_A)	SNP(2802568_A)
4261123	T > G	SNP	SNP(4261123_G)	SNP(4261123_G)	SNP(4261123_G)	SNP(4261123_G)	SNP(4261123_G)	SNP(4261123_G)	SNP(4261123_G)	SNP(4261123_G)	SNP(4261123_G)	SNP(4261123_G)	SNP(4261123_G)	SNP(4261123_G)	SNP(4261123_G)
1185159	G > T	SNP	SNP(1185159_T)	SNP(1185159_T)	SNP(1185159_T)	SNP(1185155_A)	SNP(1185159_T)	SNP(1185159_T)	SNP(1185159_T)	SNP(1185159_T)	SNP(1185159_T)	SNP(1185159_T)	SNP(1185159_T)	SNP(1185159_T)	SNP(1185159_T)
1746788	G > A	SNP	SNP(1746788_A)	SNP(1746788_A)	SNP(1746788_A)	notFound	SNP(1746788_A)	SNP(1746788_A)	SNP(1746788_A)	SNP(1746788_A)	SNP(1746788_A)	SNP(1746788_A)	SNP(1746788_A)	SNP(1746788_A)	SNP(1746788_A)
3868697	G > T	SNP	SNP(3868697_T)	SNP(3868697_T)	SNP(3868697_T)	SNP(3868697_T)	SNP(3868697_T)	SNP(3868697_T)	SNP(3868697_T)	SNP(3868697_T)	SNP(3868697_T)	SNP(3868697_T)	SNP(3868697_T)	SNP(3868697_T)	SNP(3868697_T)
3390280	C > G	SNP	SNP(3390280_G)	SNP(3390280_G)	SNP(3390280_G)	notFound	SNP(3390280_G)	SNP(3390280_G)	SNP(3390280_G)	SNP(3390280_G)	SNP(3390280_G)	SNP(3390280_G)	SNP(3390280_G)	SNP(3390280_G)	SNP(3390280_G)
848689	G > A	SNP	SNP(848689_A)	SNP(848689_A)	SNP(848689_A)	notFound	SNP(848689_A)	SNP(848689_A)	SNP(848689_A)	SNP(848689_A)	SNP(848689_A)	SNP(848689_A)	SNP(848689_A)	SNP(848689_A)	SNP(848689_A)
1769804	C > A	SNP	SNP(1769804_A)	SNP(1769804_A)	SNP(1769804_A)	SNP(1769769_G)	SNP(1769804_A)	SNP(1769804_A)	SNP(1769804_A)	SNP(1769804_A)	SNP(1769804_A)	SNP(1769804_A)	SNP(1769804_A)	SNP(1769804_A)	SNP(1769804_A)
2698016	T > G	SNP	SNP(2698016_G)	notFound	SNP(2698016_G)	SNP(2698016_G)	SNP(2698016_G)	SNP(2698016_G)	SNP(2698016_G)	SNP(2698016_G)	SNP(2698016_G)	SNP(2698016_G)	SNP(2698016_G)	SNP(2698016_G)	SNP(2698016_G)
504032	T > C	SNP	notFound	SNP(504032_C)	SNP(504032_C)	SNP(504041_A)	SNP(504032_C)	SNP(504032_C)	SNP(504032_C)	SNP(504032_C)	SNP(504032_C)	SNP(504032_C)	SNP(504032_C)	SNP(504032_C)	SNP(504032_C)
3977842	G > T	SNP	SNP(3977842_T)	SNP(3977842_T)	SNP(3977842_T)	notFound	SNP(3977842_T)	SNP(3977842_T)	SNP(3977842_T)	SNP(3977842_T)	SNP(3977842_T)	SNP(3977842_T)	SNP(3977842_T)	SNP(3977842_T)	SNP(3977842_T)
4531315	G > C	SNP	SNP(4531315_C)	SNP(4531315_C)	SNP(4531315_C)	SNP(4531315_C)	SNP(4531315_C)	SNP(4531315_C)	SNP(4531315_C)	SNP(4531315_C)	SNP(4531315_C)	SNP(4531315_C)	SNP(4531315_C)	SNP(4531315_C)	SNP(4531315_C)
3909794	C > T	SNP	SNP(3909794_T)	SNP(3909794_T)	SNP(3909794_T)	SNP(3909794_T)	SNP(3909794_T)	SNP(3909794_T)	SNP(3909794_T)	SNP(3909794_T)	SNP(3909794_T)	SNP(3909794_T)	SNP(3909794_T)	SNP(3909794_T)	SNP(3909794_T)
3767721	C > A	SNP	SNP(3767721_A)	SNP(3767721_A)	SNP(3767721_A)	SNP(3767721_A)	SNP(3767721_A)	SNP(3767721_A)	SNP(3767721_A)	SNP(3767721_A)	SNP(3767721_A)	SNP(3767721_A)	SNP(3767721_A)	SNP(3767721_A)	SNP(3767721_A)
1548529	C > G	SNP	SNP(1548529_G)	SNP(1548529_G)	SNP(1548529_G)	notFound	SNP(1548529_G)	SNP(1548529_G)	SNP(1548529_G)	SNP(1548529_G)	SNP(1548529_G)	SNP(1548529_G)	SNP(1548529_G)	SNP(1548529_G)	SNP(1548529_G)
1186433	T > C	SNP	SNP(1186433_C)	SNP(1186433_C)	SNP(1186433_C)	SNP(1186620_C)	SNP(1186433_C)	SNP(1186433_C)	SNP(1186433_C)	SNP(1186433_C)	SNP(1186433_C)	SNP(1186433_C)	SNP(1186433_C)	SNP(1186433_C)	SNP(1186433_C)
465615	G > C	SNP	SNP(465615_C)	SNP(465615_C)	SNP(465615_C)	SNP(465615_C)	SNP(465615_C)	SNP(465615_C)	SNP(465615_C)	SNP(465615_C)	SNP(465615_C)	SNP(465615_C)	SNP(465615_C)	SNP(465615_C)	SNP(465615_C)
2979676	G > T	SNP	SNP(2979676_T)	SNP(2979676_T)	SNP(2979676_T)	notFound	SNP(2979676_T)	SNP(2979676_T)	SNP(2979676_T)	SNP(2979676_T)	SNP(2979676_T)	SNP(2979676_T)	SNP(2979676_T)	SNP(2979676_T)	SNP(2979676_T)
1031819	G > A	SNP	SNP(1031819_A)	SNP(1031819_A)	SNP(1031819_A)	SNP(1031819_A)	SNP(1031819_A)	SNP(1031819_A)	SNP(1031819_A)	SNP(1031819_A)	SNP(1031819_A)	SNP(1031819_A)	SNP(1031819_A)	SNP(1031819_A)	SNP(1031819_A)
1875758	C > G	SNP	SNP(1875758_G)	SNP(1875758_G)	SNP(1875758_G)	SNP(1875566_G)	SNP(1875758_G)	SNP(1875758_G)	SNP(1875758_G)	SNP(1875758_G)	SNP(1875758_G)	SNP(1875758_G)	SNP(1875758_G)	SNP(1875758_G)	SNP(1875758_G)
1475454	A > T	SNP	SNP(1475454_T)	SNP(1475454_T)	SNP(1475454_T)	SNP(1475476_T)	SNP(1475454_T)	SNP(1475454_T)	SNP(1475454_T)	SNP(1475454_T)	SNP(1475454_T)	SNP(1475454_T)	SNP(1475454_T)	SNP(1475454_T)	SNP(1475454_T)
1812651	A > C	SNP	SNP(1812651_C)	SNP(1812651_C)	SNP(1812651_C)	SNP(1812651_C)	SNP(1812651_C)	SNP(1812651_C)	SNP(1812651_C)	SNP(1812651_C)	SNP(1812651_C)	SNP(1812651_C)	SNP(1812651_C)	SNP(1812651_C)	SNP(1812651_C)
798782	G > C	SNP	SNP(798782_C)	SNP(798782_C)	SNP(798782_C)	SNP(798782_C)	SNP(798782_C)	SNP(798782_C)	SNP(798782_C)	SNP(798782_C)	SNP(798782_C)	SNP(798782_C)	SNP(798782_C)	SNP(798782_C)	SNP(798782_C)
3257569	G > T	SNP	SNP(3257569_T)	SNP(3257569_T)	SNP(3257569_T)	notFound	SNP(3257569_T)	SNP(3257569_T)	SNP(3257569_T)	SNP(3257569_T)	SNP(3257569_T)	SNP(3257569_T)	SNP(3257569_T)	SNP(3257569_T)	SNP(3257569_T)
3732018	T > A	SNP	SNP(3732018_A)	SNP(3732018_A)	SNP(3732018_A)	SNP(3732018_A)	SNP(3732018_A)	SNP(3732018_A)	SNP(3732018_A)	SNP(3732018_A)	SNP(3732018_A)	SNP(3732018_A)	SNP(3732018_A)	SNP(3732018_A)	SNP(3732018_A)
2041151	A > G	SNP	SNP(2041151_G)	SNP(2041151_G)	SNP(2041151_G)	SNP(2041302_T)	SNP(2041151_G)	SNP(2041151_G)	SNP(2041151_G)	SNP(2041151_G)	SNP(2041151_G)	SNP(2041151_G)	SNP(2041151_G)	SNP(2041151_G)	SNP(2041151_G)
2071296	C > T	SNP	SNP(2071296_T)	SNP(2071296_T)	SNP(2071296_T)	SNP(2071302_T)	SNP(2071296_T)	SNP(2071296_T)	SNP(2071296_T)	SNP(2071296_T)	SNP(2071296_T)	SNP(2071296_T)	SNP(2071296_T)	SNP(2071296_T)	SNP(2071296_T)
692484	A > C	SNP	SNP(692484_C)	SNP(692484_C)	SNP(692484_C)	SNP(692484_C)	SNP(692484_C)	SNP(692484_C)	SNP(692484_C)	SNP(692484_C)	SNP(692484_C)	SNP(692484_C)	SNP(692484_C)	SNP(692484_C)	SNP(692484_C)
2857994	C > G	SNP	SNP(2857994_G)	SNP(2857994_G)	SNP(2857994_G)	SNP(2857994_G)	SNP(2857994_G)	SNP(2857994_G)	SNP(2857994_G)	SNP(2857994_G)	SNP(2857994_G)	SNP(2857994_G)	SNP(2857994_G)	SNP(2857994_G)	SNP(2857994_G)
778814	C > G	SNP	SNP(778814_G)	SNP(778814_G)	SNP(778814_G)	SNP(778814_G)	SNP(778814_G)	SNP(778814_G)	SNP(778814_G)	SNP(778814_G)	SNP(778814_G)	SNP(778814_G)	SNP(778814_G)	SNP(778814_G)	SNP(778814_G)
2785766	A > T	SNP	SNP(2785660_C)	notFound	SNP(2785766_T)	SNP(2785731_A)	SNP(2785766_T)	SNP(2785766_T)	SNP(2785766_T)	SNP(2785766_T)	SNP(2785766_T)	SNP(2785766_T)	SNP(2785766_T)	SNP(2785766_T)	SNP(2785766_T)
3344226	C > A	SNP	SNP(3344226_A)	SNP(3344226_A)	SNP(3344226_A)	SNP(3344226_A)	SNP(3344226_A)	SNP(3344226_A)	SNP(3344226_A)	SNP(3344226_A)	SNP(3344226_A)	SNP(3344226_A)	SNP(3344226_A)	SNP(3344226_A)	SNP(3344226_A)
2699431	T > A	SNP	SNP(2699431_A)	SNP(2699431_A)	SNP(2699431_A)	SNP(2699563_A)	SNP(2699431_A)	SNP(2699431_A)	SNP(2699431_A)	SNP(2699431_A)	SNP(2699431_A)	SNP(2699431_A)	SNP(2699431_A)	SNP(2699431_A)	SNP(2699431_A)
18728	A > C	SNP	SNP(18728_C)	SNP(18728_C)	SNP(18728_C)	SNP(18728_C)	SNP(18728_C)	SNP(18728_C)	SNP(18728_C)	SNP(18728_C)	SNP(18728_C)	SNP(18728_C)	SNP(18728_C)	SNP(18728_C)	SNP(18728_C)
3768428	A > G	SNP	SNP(3768428_G)	SNP(3768428_G)	SNP(3768428_G)	SNP(3768428_G)	SNP(3768428_G)	SNP(3768428_G)	SNP(3768428_G)	SNP(3768428_G)	SNP(3768428_G)	SNP(3768428_G)	SNP(3768428_G)	SNP(3768428_G)	SNP(3768428_G)
653782	C > G	SNP	SNP(653782_G)	SNP(653782_G)	SNP(653782_G)	notFound	SNP(653782_G)	SNP(653782_G)	SNP(653782_G)	SNP(653782_G)	SNP(653782_G)	SNP(653782_G)	SNP(653782_G)	SNP(653782_G)	SNP(653782_G)
4213709	A > C	SNP	SNP(4213709_C)	SNP(4213709_C)	SNP(4213709_C)	SNP(4213709_C)	SNP(4213709_C)	SNP(4213709_C)	SNP(4213709_C)	SNP(4213709_C)	SNP(4213709_C)	SNP(4213709_C)	SNP(4213709_C)	SNP(4213709_C)	SNP(4213709_C)
350385	G > C	SNP	SNP(350385_C)	SNP(350385_C)	SNP(350385_C)	notFound	SNP(350385_C)	SNP(350385_C)	SNP(350385_C)	SNP(350385_C)	SNP(350385_C)	SNP(350385_C)	SNP(350385_C)	SNP(350385_C)	SNP(350385_C)
3768712	A > T	SNP	SNP(3768712_T)	SNP(3768712_T)	SNP(3768712_T)	SNP(3768712_T)	SNP(3768712_T)	SNP(3768712_T)	SNP(3768712_T)	SNP(3768712_T)	SNP(3768712_T)	SNP(3768712_T)	SNP(3768712_T)	SNP(3768712_T)	SNP(3768712_T)
1696021	G > C	SNP	SNP(1696021_C)	SNP(1696021_C)	SNP(1696021_C)	SNP(1696117_T)	SNP(1696021_C)	SNP(1696021_C)	SNP(1696021_C)	SNP(1696021_C)	SNP(1696021_C)	SNP(1696021_C)	SNP(1696021_C)	SNP(1696021_C)	SNP(1696021_C)
1928784	C > T	SNP	SNP(1928784_T)	SNP(1928784_T)	SNP(1928784_T)	SNP(1928670_G)	SNP(1928784_T)	SNP(1928784_T)	SNP(1928784_T)	SNP(1928784_T)	SNP(1928784_T)	SNP(1928784_T)	SNP(1928784_T)	SNP(1928784_T)	SNP(1928784_T)
4438962	G > A	SNP	notFound	SNP(4438962_A)	notFound	SNP(4438962_A)	SNP(4438962_A)	SNP(4438962_A)	SNP(4438962_A)	SNP(4438962_A)	SNP(4438962_A)	SNP(4438962_A)	SNP(4438962_A)	SNP(4438962_A)	SNP(4438962_A)
4459161	T > G	SNP	SNP(4459161_G)	SNP(4459161_G)	SNP(4459161_G)	SNP(4459325_G)	SNP(4459161_G)	SNP(4459161_G)	SNP(4459161_G)	SNP(4459161_G)	SNP(4459161_G)	SNP(4459161_G)	SNP(4459161_G)	SNP(4459161_G)	SNP(4459161_G)
252440	G > C	SNP	SNP(252440_C)	SNP(252440_C)	SNP(252440_C)	notFound	SNP(252440_C)	SNP(252440_C)	SNP(252440_C)	SNP(252440_C)	SNP(252440_C)	SNP(252440_C)	SNP(252440_C)	SNP(252440_C)	SNP(252440_C)
1132172	A > C	SNP	SNP(1132172_C)	SNP(1132027_A)	SNP(1132172_C)	SNP(1132200_C)	SNP(1132172_C)	SNP(1132172_C)	SNP(1132172_C)	SNP(1132172_C)	SNP(1132172_C)	SNP(1132172_C)	SNP(1132172_C)	SNP(1132172_C)	SNP(1132172_C)
2564923	T > G	SNP	SNP(2564923_G)	SNP(2564923_G)	SNP(2564923_G)	notFound	SNP(2564923_G)	SNP(2564923_G)	SNP(2564923_G)	SNP(2564923_G)	SNP(2564923_G)	SNP(2564923_G)	SNP(2564923_G)	SNP(2564923_G)	SNP(2564923_G)
3911351	A > C	SNP	SNP(3911351_C)	SNP(3911351_C)	SNP(3911351_C)	SNP(3911245_C)	SNP(3911351_C)	SNP(3911351_C)	SNP(3911351_C)	SNP(3911351_C)	SNP(3911351_C)	SNP(3911351_C)	SNP(3911351_C)	SNP(3911351_C)	SNP(3911351_C)
1386638	G > A	SNP	SNP(1386638_A)	SNP(1386638_A)	SNP(1386638_A)	SNP(1386638_A)	SNP(1386638_A)	SNP(1386638_A)	SNP(1386638_A)	SNP(1386638_A)	SNP(1386638_A)	SNP(1386638_A)	SNP(1386638_A)	SNP(1386638_A)	SNP(1386638_A)
3017096	G > T	SNP	SNP(3017096_T)	SNP(3017096_T)	SNP(3017096_T)	SNP(3017096_T)	SNP(3017096_T)	SNP(3017096_T)	SNP(3017096_T)	SNP(3017096_T)	SNP(3017096_T)	SNP(3017096_T)	SNP(3017096_T)	SNP(3017096_T)	SNP(3017096_T)
1768393	G > A	SNP	SNP(1768393_A)	SNP(1768393_A)	SNP(1768393_A)	SNP(1768393_A)	SNP(1768393_A)	SNP(1768393_A)	SNP(1768393_A)	SNP(1768393_A)	SNP(1768393_A)	SNP(1768393_A)	SNP(1768393_A)	SNP(1768393_A)	SNP(1768393_A)
174875	A > C	SNP	SNP(174875_C)	SNP(174875_C)	SNP(174875_C)	SNP(174861_G)	SNP(174875_C)	SNP(174875_C)	SNP(174875_C)	SNP(174875_C)	SNP(174875_C)	SNP(174875_C)	SNP(174875_C)	SNP(174875_C)	SNP(174875_C)
743588	T > C	SNP	SNP(743588_C)	SNP(743491_T)	SNP(743588_C)	notFound	SNP(743588_C)	SNP(743588_C)	SNP(743588_C)	SNP(743588_C)	SNP(743588_C)	SNP(743588_C)	SNP(743588_C)	SNP(743588_C)	SNP(743588_C)
3854141	A > G	SNP	SNP(3854141_G)	SNP(3854141_G)	SNP(3854141_G)	SNP(3854100_G)	SNP(3854141_G)	SNP(3854141_G)	SNP(3854141_G)	SNP(3854141_G)	SNP(3854141_G)	SNP(3854141_G)	SNP(3854141_G)	SNP(3854141_G)	SNP(3854141_G)
1932888	A > G	SNP	SNP(1932888_G)	SNP(1932888_G)	SNP(1932888_G)	notFound	SNP(1932888_G)	SNP(1932888_G)	SNP(1932888_G)	SNP(1932888_G)	SNP(1932888_G)	SNP(1932888_G)	SNP(1932888_G)	SNP(1932888_G)	SNP(1932888_G)
2478481	G > T	SNP	SNP(2478481_T)	SNP(2478481_T)	SNP(2478481_T)	SNP(2478481_T)	SNP(2478481_T)	SNP(2478481_T)	SNP(2478481_T)	SNP(2478481_T)	SNP(2478481_T)	SNP(2478481_T)	SNP(2478481_T)	SNP(2478481_T)	SNP(2478481_T)
561884	C > G	SNP	SNP(561884_G)	SNP(561884_G)	SNP(561884_G)	SNP(561884_G)	SNP(561884_G)	SNP(561884_G)	SNP(561884_G)	SNP(561884_G)	SNP(561884_G)	SNP(561884_G)	SNP(561884_G)	SNP(561884_G)	SNP(561884_G)
4210882	T > G	SNP	notFound	notFound	notFound	notFound	SNP(4210882_A)	notFound	SNP(4210882_C)	notFound	notFound	notFound	notFound	notFound	notFound
573295	A > T	SNP	notFound	notFound	notFound	SNP(573295_C)	notFound	SNP(573391_T)	notFound	SNP(573295_T)	notFound	notFound	SNP(573295_T)	SNP(573295_T)	notFound
4616004	T > C	SNP	SNP(4616004_C)	SNP(4616004_C)	SNP(4616004_C)	SNP(4616004_C)	SNP(4616004_C)	SNP(4616004_C)	SNP(4616004_C)	SNP(4616004_C)	SNP(4616004_C)	SNP(4616004_C)	SNP(4616004_C)	SNP(4616004_C)	SNP(4616004_C)
1273361	A > C	SNP	SNP(1273361_C)	SNP(1273361_C)	SNP(1273361_C)	SNP(1273433_A)	SNP(1273361_C)	SNP(1273361_C)	SNP(1273361_C)	SNP(1273361_C)	SNP(1273361_C)	SNP(1273361_C)	SNP(1273361_C)	SNP(1273361_C)	SNP(1273361_C)
3617463	G > T	SNP	SNP(3617463_T)	SNP(3617463_T)	SNP(3617463_T)	SNP(3617463_T)	SNP(3617463_T)	SNP(3617463_T)	SNP(3617463_T)	SNP(3617463_T)	SNP(3617463_T)	SNP(3617463_T)	SNP(3617463_T)	SNP(3617463_T)	SNP(3617463_T)
1134579	G > A	SNP	SNP(1134579_A)	SNP(1134579_A)	SNP(1134579_A)	SNP(1134405_G)	SNP(1134579_A)	SNP(1134579_A)	SNP(1134579_A)	SNP(1134579_A)	SNP(1134579_A)	SNP(1134579_A)	SNP(1134579_A)	SNP(1134579_A)	SNP(1134579_A)
3348834	C > T	SNP	SNP(3348834_T)	SNP(3348834_T)	SNP(3348834_T)	SNP(3348834_T)	SNP(3348834_T)	SNP(3348834_T)	SNP(3348834_T)	SNP(3348834_T)	SNP(3348834_T)	SNP(3348834_T)	SNP(3348834_T)	SNP(3348834_T)	SNP(3348834_T)
3061016	G > T	SNP	SNP(3061016_T)	SNP(3061016_T)	SNP(3061016_T)	SNP(3061016_T)	SNP(3061016_T)	SNP(3061016_T)	SNP(3061016_T)	SNP(3061016_T)	SNP(3061016_T)	SNP(3061016_T)	SNP(3061016_T)	SNP(3061016_T)	SNP(3061016_T)
519415	C > A	SNP	notFound	notFound	notFound	SNP(519471_C)	notFound	SNP(519415_A)	SNP(519415_A)	SNP(519415_A)	notFound	SNP(519415_A)	SNP(519415_A)	SNP(519415_A)	notFound
3121161	T > C	SNP	SNP(3121161_C)	SNP(3121161_C)	SNP(3121161_C)	SNP(3121161_C)	SNP(3121161_C)	SNP(3121161_C)	SNP(3121161_C)	SNP(3121161_C)	SNP(3121161_C)	SNP(3121161_C)	SNP(3121161_C)	SNP(3121161_C)	SNP(3121161_C)
3329739	C > G	SNP	SNP(3329739_G)	SNP(3329739_G)	SNP(3329739_G)	SNP(3329739_G)	SNP(3329739_G)	SNP(3329739_G)	SNP(3329739_G)	SNP(3329739_G)	SNP(3329739_G)	SNP(3329739_G)	SNP(3329739_G)	SNP(3329739_G)	SNP(3329739_G)
4401784	G > A	SNP	SNP(4401784_A)	SNP(4401784_A)	SNP(4401784_A)	SNP(4401784_A)	SNP(4401784_A)	SNP(4401784_A)	SNP(4401784_A)	SNP(4401784_A)	SNP(4401784_A)	SNP(4401784_A)	SNP(4401784_A)	SNP(4401784_A)	SNP(4401784_A)
3358393	G > C	SNP	SNP(3358393_C)	SNP(3358393_C)	SNP(3358393_C)	SNP(3358398_T)	SNP(3358393_C)	SNP(3358393_C)	SNP(3358393_C)	SNP(3358393_C)	SNP(3358393_C)	SNP(3358393_C)	SNP(3358393_C)	SNP(3358393_C)	SNP(3358393_C)
1059699	T > C	SNP	SNP(1059699_C)	SNP(1059699_C)	SNP(1059699_C)	SNP(1059609_A)	SNP(1059699_C)	SNP(1059699_C)	SNP(1059699_C)	SNP(1059699_C)	SNP(1059699_C)	SNP(1059699_C)	SNP(1059699_C)	SNP(1059699_C)	SNP(1059699_C)
818228	G > T	SNP	SNP(818228_T)	SNP(818228_T)	SNP(818228_T)	SNP(818182_G)	SNP(818228_T)	SNP(818228_T)	SNP(818228_T)	SNP(818228_T)	SNP(818228_T)	SNP(818228_T)	SNP(818228_T)	SNP(818228_T)	SNP(818228_T)
2834913	G > A	SNP	SNP(2834913_A)	SNP(2834913_A)	SNP(2834913_A)	SNP(2834913_A)	SNP(2834913_A)	SNP(2834913_A)	SNP(2834913_A)	SNP(2834913_A)	SNP(2834913_A)	SNP(2834913_A)	SNP(2834913_A)	SNP(2834913_A)	SNP(2834913_A)
1524012	C > A	SNP	SNP(1524012_A)	SNP(1524012_A)	SNP(1524012_A)	SNP(1524012_A)	SNP(1524012_A)	SNP(1524012_A)	SNP(1524012_A)	SNP(1524012_A)	SNP(1524012_A)	SNP(1524012_A)	SNP(1524012_A)	SNP(1524012_A)	SNP(1524012_A)
3048104	C > A	SNP	SNP(3048104_A)	SNP(3048104_A)	SNP(3048104_A)	notFound	SNP(3048104_A)	SNP(3048104_A)	SNP(3048104_A)	SNP(3048104_A)	SNP(3048104_A)	SNP(3048104_A)	SNP(3048104_A)	SNP(3048104_A)	SNP(3048104_A)
63314	C > A	SNP	SNP(63314_A)	SNP(63314_A)	SNP(63314_A)	SNP(63476_T)	SNP(63314_A)	SNP(63314_A)	SNP(63314_A)	SNP(63314_A)	SNP(63314_A)	SNP(63314_A)	SNP(63314_A)	SNP(63314_A)	SNP(63314_A)
4643924	G > A	SNP	SNP(4643924_A)	SNP(4643959_A)	SNP(4643924_A)	SNP(4643924_A)	SNP(4643924_A)	SNP(4643924_A)	SNP(4643924_A)	SNP(4643924_A)	SNP(4643924_A)	SNP(4643924_A)	SNP(4643924_A)	SNP(4643924_A)	SNP(4643924_A)
365179	C > G	SNP	SNP(365179_G)	SNP(365179_G)	SNP(365179_G)	SNP(365179_G)	SNP(365179_G)	SNP(365179_G)	SNP(365179_G)	SNP(365179_G)	SNP(365179_G)	SNP(365179_G)	SNP(365179_G)	SNP(365179_G)	SNP(365179_G)
3889605	A > T	SNP	SNP(3889605_T)	SNP(3889605_T)	SNP(3889605_T)	SNP(3889605_T)	SNP(3889605_T)	SNP(3889605_T)	SNP(3889605_T)	SNP(3889605_T)	SNP(3889605_T)	SNP(3889605_T)	SNP(3889605_T)	SNP(3889605_T)	SNP(3889605_T)
3638764	A > C	SNP	SNP(3638764_C)	SNP(3638764_C)	SNP(3638764_C)	SNP(3638764_C)	SNP(3638764_C)	SNP(3638764_C)	SNP(3638764_C)	SNP(3638764_C)	SNP(3638764_C)	SNP(3638764_C)	SNP(3638764_C)	SNP(3638764_C)	SNP(3638764_C)
605433	C > G	SNP	SNP(605433_G)	SNP(605433_G)	SNP(605433_G)	SNP(605324_C)	SNP(605433_G)	SNP(605433_G)	SNP(605433_G)	SNP(605433_G)	SNP(605433_G)	SNP(605433_G)	SNP(605433_G)	SNP(605433_G)	SNP(605433_G)
2393802	C > G	SNP	SNP(2393802_G)	SNP(2393802_G)	SNP(2393802_G)	notFound	SNP(2393802_G)	SNP(2393802_G)	SNP(2393802_G)	SNP(2393802_G)	SNP(2393802_G)	SNP(2393802_G)	SNP(2393802_G)	SNP(2393802_G)	SNP(2393802_G)
4291470	T > G	SNP	SNP(4291470_G)	SNP(4291470_G)	SNP(4291470_G)	notFound	SNP(4291470_G)	SNP(4291470_G)	SNP(4291470_G)	SNP(4291470_G)	SNP(4291470_G)	SNP(4291470_G)	SNP(4291470_G)	SNP(4291470_G)	SNP(4291470_G)
1506610	T > A	SNP	SNP(1506610_A)	SNP(1506610_A)	SNP(1506610_A)	SNP(1506668_A)	SNP(1506610_A)	SNP(1506610_A)	SNP(1506610_A)	SNP(1506610_A)	SNP(1506610_A)	SNP(1506610_A)	SNP(1506610_A)	SNP(1506610_A)	SNP(1506610_A)
31149	T > A	SNP	SNP(31149_A)	SNP(31149_A)	SNP(31149_A)	SNP(31149_A)	SNP(31149_A)	SNP(31149_A)	SNP(31149_A)	SNP(31149_A)	SNP(31149_A)	SNP(31149_A)	SNP(31149_A)	SNP(31149_A)	SNP(31149_A)
198864	G > T	SNP	SNP(198864_T)	SNP(198864_T)	SNP(198864_T)	notFound	SNP(198864_T)	SNP(198864_T)	SNP(198864_T)	SNP(198864_T)	SNP(198864_T)	SNP(198864_T)	SNP(198864_T)	SNP(198864_T)	SNP(198864_T)
1956857	G > C	SNP	SNP(1956857_C)	SNP(1956857_C)	SNP(1956857_C)	SNP(1956857_C)	SNP(1956857_C)	SNP(1956857_C)	SNP(1956857_C)	SNP(1956857_C)	SNP(1956857_C)	SNP(1956857_C)	SNP(1956857_C)	SNP(1956857_C)	SNP(1956857_C)
1969850	T > C	SNP	SNP(1969850_C)	SNP(1969850_C)	notFound	SNP(1969850_C)	SNP(1969850_C)	SNP(1969850_C)	SNP(1969850_C)	SNP(1969850_C)	SNP(1969850_C)	SNP(1969850_C)	SNP(1969850_C)	SNP(1969850_C)	SNP(1969850_C)
1856834	T > C	SNP	SNP(1856834_C)	SNP(1856834_C)	SNP(1856834_C)	notFound	SNP(1856834_C)	SNP(1856834_C)	SNP(1856834_C)	SNP(1856834_C)	SNP(1856834_C)	SNP(1856834_C)	SNP(1856834_C)	SNP(1856834_C)	SNP(1856834_C)
2089645	C > T	SNP	SNP(2089645_G)	SNP(2089645_G)	notFound	notFound	notFound	notFound	notFound	SNP(2089645_G)	SNP(2089645_G)	SNP(2089645_G)	notFound	notFound	notFound
3072049	G > A	SNP	SNP(3072049_A)	SNP(3072049_A)	SNP(3072049_A)	SNP(3072049_A)	SNP(3072049_A)	SNP(3072049_A)	SNP(3072049_A)	SNP(3072049_A)	SNP(3072049_A)	SNP(3072049_A)	SNP(3072049_A)	SNP(3072049_A)	SNP(3072049_A)
3185436	T > A	SNP	SNP(3185436_A)	SNP(3185436_A)	SNP(3185436_A)	SNP(3185436_A)	SNP(3185436_A)	SNP(3185436_A)	SNP(3185436_A)	SNP(3185436_A)	SNP(3185436_A)	SNP(3185436_A)	SNP(3185436_A)	SNP(3185436_A)	SNP(3185436_A)
2580974	G > A	SNP	SNP(2580974_A)	SNP(2580974_A)	SNP(2580974_A)	SNP(2580974_A)	SNP(2580974_A)	SNP(2580974_A)	SNP(2580974_A)	SNP(2580974_A)	SNP(2580974_A)	SNP(2580974_A)	SNP(2580974_A)	SNP(2580974_A)	SNP(2580974_A)
482034	A > C	SNP	SNP(482034_C)	SNP(482034_C)	SNP(482034_C)	SNP(482034_C)	SNP(482034_C)	SNP(482034_C)	SNP(482034_C)	SNP(482034_C)	SNP(482034_C)	SNP(482034_C)	SNP(482034_C)	SNP(482034_C)	SNP(482034_C)
4616711	G > C	SNP	SNP(4616711_C)	SNP(4616711_C)	SNP(4616711_C)	SNP(4616711_C)	SNP(4616711_C)	SNP(4616711_C)	SNP(4616711_C)	SNP(4616711_C)	SNP(4616711_C)	SNP(4616711_C)	SNP(4616711_C)	SNP(4616711_C)	SNP(4616711_C)
2456345	A > C	SNP	SNP(2456345_C)	SNP(2456345_C)	SNP(2456345_C)	SNP(2456345_C)	SNP(2456345_C)	SNP(2456345_C)	SNP(2456345_C)	SNP(2456345_C)	SNP(2456345_C)	SNP(2456345_C)	SNP(2456345_C)	SNP(2456345_C)	SNP(2456345_C)
1531263	T > C	SNP	SNP(1531263_C)	SNP(1531263_C)	SNP(1531263_C)	SNP(1531320_A)	SNP(1531263_C)	SNP(1531263_C)	SNP(1531263_C)	SNP(1531263_C)	SNP(1531263_C)	SNP(1531263_C)	SNP(1531263_C)	SNP(1531263_C)	SNP(1531263_C)
349677	T > C	SNP	SNP(349677_C)	SNP(349677_C)	SNP(349677_C)	SNP(349677_C)	SNP(349677_C)	SNP(349677_C)	SNP(349677_C)	SNP(349677_C)	SNP(349677_C)	SNP(349677_C)	SNP(349677_C)	SNP(349677_C)	SNP(349677_C)
544794	G > T	SNP	SNP(544794_T)	SNP(544794_T)	SNP(544794_T)	SNP(544810_C)	SNP(544794_T)	SNP(544794_T)	SNP(544794_T)	SNP(544794_T)	SNP(544794_T)	SNP(544794_T)	SNP(544794_T)	SNP(544794_T)	SNP(544794_T)
3858584	G > C	SNP	SNP(3858584_C)	SNP(3858584_C)	SNP(3858584_C)	SNP(3858584_C)	SNP(3858584_C)	SNP(3858584_C)	SNP(3858584_C)	SNP(3858584_C)	SNP(3858584_C)	SNP(3858584_C)	SNP(3858584_C)	SNP(3858584_C)	SNP(3858584_C)
3958989	A > C	SNP	SNP(3958989_C)	SNP(3958989_C)	SNP(3958989_C)	notFound	SNP(3958989_C)	SNP(3958989_C)	SNP(3958989_C)	SNP(3958989_C)	SNP(3958989_C)	SNP(3958989_C)	SNP(3958989_C)	SNP(3958989_C)	SNP(3958989_C)
192769	G > A	SNP	SNP(192769_A)	SNP(192887_G)	SNP(192769_A)	SNP(192838_C)	SNP(192769_A)	SNP(192769_A)	SNP(192769_A)	SNP(192769_A)	SNP(192769_A)	SNP(192769_A)	SNP(192769_A)	SNP(192769_A)	SNP(192769_A)
2753887	G > C	SNP	SNP(2753891_C)	notFound	notFound	notFound	SNP(2753887_A)	notFound	SNP(2753887_A)	SNP(2753887_T)	notFound	SNP(2753887_T)	notFound	SNP(2753887_T)	notFound
691210	C > A	SNP	SNP(691210_A)	SNP(691210_A)	SNP(691210_A)	SNP(691210_A)	SNP(691210_A)	SNP(691210_A)	SNP(691210_A)	SNP(691210_A)	SNP(691210_A)	SNP(691210_A)	SNP(691210_A)	SNP(691210_A)	SNP(691210_A)
3620295	G > T	SNP	SNP(3620295_T)	SNP(3620295_T)	SNP(3620295_T)	notFound	SNP(3620295_T)	SNP(3620295_T)	SNP(3620295_T)	SNP(3620295_T)	SNP(3620295_T)	SNP(3620295_T)	SNP(3620295_T)	SNP(3620295_T)	SNP(3620295_T)
4075420	T > C	SNP	SNP(4075420_A)	notFound	SNP(4075420_A)	SNP(4075355_C)	SNP(4075420_G)	notFound	SNP(4075420_A)	notFound	SNP(4075420_A)	SNP(4075420_A)	SNP(4075420_A)	notFound	notFound
4042131	G > A	SNP	SNP(4042131_A)	SNP(4042131_A)	SNP(4042131_A)	SNP(4042131_A)	SNP(4042131_A)	SNP(4042131_A)	SNP(4042131_A)	SNP(4042131_A)	SNP(4042131_A)	SNP(4042131_A)	SNP(4042131_A)	SNP(4042131_A)	SNP(4042131_A)
3024200	T > G	SNP	SNP(3024200_G)	SNP(3024195_T)	SNP(3024200_G)	notFound	SNP(3024200_G)	SNP(3024200_G)	SNP(3024200_G)	SNP(3024200_G)	SNP(3024200_G)	SNP(3024200_G)	SNP(3024200_G)	SNP(3024200_G)	SNP(3024200_G)
1110744	T > C	SNP	SNP(1110744_C)	SNP(1110744_C)	SNP(1110744_C)	SNP(1110744_C)	SNP(1110744_C)	SNP(1110744_C)	SNP(1110744_C)	SNP(1110744_C)	SNP(1110744_C)	SNP(1110744_C)	SNP(1110744_C)	SNP(1110744_C)	SNP(1110744_C)
3765845	A > T	SNP	SNP(3765845_G)	SNP(3765845_T)	SNP(3765845_T)	SNP(3765845_T)	SNP(3765845_T)	SNP(3765845_T)	SNP(3765845_T)	SNP(3765845_T)	SNP(3765845_T)	SNP(3765845_T)	SNP(3765845_T)	SNP(3765845_T)	SNP(3765845_T)
245532	C > G	SNP	SNP(245532_G)	SNP(245532_G)	SNP(245532_G)	notFound	SNP(245532_G)	SNP(245532_G)	SNP(245532_G)	SNP(245532_G)	SNP(245532_G)	SNP(245532_G)	SNP(245532_G)	SNP(245532_G)	SNP(245532_G)
2568644	G > C	SNP	SNP(2568644_C)	SNP(2568644_C)	SNP(2568644_C)	SNP(2568644_C)	SNP(2568644_C)	SNP(2568644_C)	SNP(2568644_C)	SNP(2568644_C)	SNP(2568644_C)	SNP(2568644_C)	SNP(2568644_C)	SNP(2568644_C)	SNP(2568644_C)
1684293	T > G	SNP	SNP(1684293_G)	SNP(1684293_G)	SNP(1684293_G)	SNP(1684293_G)	SNP(1684293_G)	SNP(1684293_G)	SNP(1684293_G)	SNP(1684293_G)	SNP(1684293_G)	SNP(1684293_G)	SNP(1684293_G)	SNP(1684293_G)	SNP(1684293_G)
1319083	T > A	SNP	SNP(1319083_A)	SNP(1319083_A)	SNP(1319083_A)	notFound	SNP(1319083_A)	SNP(1319083_A)	SNP(1319083_A)	SNP(1319083_A)	SNP(1319083_A)	SNP(1319083_A)	SNP(1319083_A)	SNP(1319083_A)	SNP(1319083_A)
1241034	G > C	SNP	SNP(1241034_C)	SNP(1241095_A)	SNP(1241034_C)	notFound	SNP(1241034_C)	SNP(1241034_C)	SNP(1241034_C)	SNP(1241034_C)	SNP(1241034_C)	SNP(1241034_C)	SNP(1241034_C)	SNP(1241034_C)	SNP(1241034_C)
1397928	T > G	SNP	SNP(1397928_G)	SNP(1397928_G)	SNP(1397928_G)	SNP(1397928_G)	SNP(1397928_G)	SNP(1397928_G)	SNP(1397928_G)	SNP(1397928_G)	SNP(1397928_G)	SNP(1397928_G)	SNP(1397928_G)	SNP(1397928_G)	SNP(1397928_G)
2182953	C > G	SNP	SNP(2182953_G)	SNP(2182953_G)	SNP(2182953_G)	SNP(2182953_G)	SNP(2182953_G)	SNP(2182953_G)	SNP(2182953_G)	SNP(2182953_G)	SNP(2182953_G)	SNP(2182953_G)	SNP(2182953_G)	SNP(2182953_G)	SNP(2182953_G)
3115256	G > A	SNP	SNP(3115256_A)	SNP(3115256_A)	SNP(3115256_A)	SNP(3115159_C)	SNP(3115256_A)	SNP(3115256_A)	SNP(3115256_A)	SNP(3115256_A)	SNP(3115256_A)	SNP(3115256_A)	SNP(3115256_A)	SNP(3115256_A)	SNP(3115256_A)
2348174	A > C	SNP	SNP(2348174_C)	SNP(2348174_C)	SNP(2348174_C)	SNP(2348174_C)	SNP(2348174_C)	SNP(2348174_C)	SNP(2348174_C)	SNP(2348174_C)	SNP(2348174_C)	SNP(2348174_C)	SNP(2348174_C)	SNP(2348174_C)	SNP(2348174_C)
2880544	A > G	SNP	SNP(2880544_G)	SNP(2880544_G)	SNP(2880544_G)	SNP(2880404_T)	SNP(2880544_G)	SNP(2880544_G)	SNP(2880544_G)	SNP(2880544_G)	SNP(2880544_G)	SNP(2880544_G)	SNP(2880544_G)	SNP(2880544_G)	SNP(2880544_G)
4054980	G > C	SNP	SNP(4054980_C)	SNP(4054980_C)	SNP(4054980_C)	notFound	SNP(4054980_C)	SNP(4054980_C)	SNP(4054980_C)	SNP(4054980_C)	SNP(4054980_C)	SNP(4054980_C)	SNP(4054980_C)	SNP(4054980_C)	SNP(4054980_C)
2937320	A > C	SNP	SNP(2937320_C)	SNP(2937320_C)	notFound	SNP(2937323_C)	SNP(2937320_C)	SNP(2937320_C)	SNP(2937320_C)	SNP(2937320_C)	SNP(2937320_C)	SNP(2937320_C)	SNP(2937320_C)	SNP(2937320_C)	SNP(2937320_C)
1497977	A > T	SNP	SNP(1497977_T)	SNP(1497977_T)	SNP(1497977_T)	notFound	SNP(1497977_T)	SNP(1497977_T)	SNP(1497977_T)	SNP(1497977_T)	SNP(1497977_T)	SNP(1497977_T)	SNP(1497977_T)	SNP(1497977_T)	SNP(1497977_T)
2457903	C > G	SNP	SNP(2457903_G)	SNP(2457903_G)	SNP(2457903_G)	notFound	SNP(2457903_G)	SNP(2457903_G)	SNP(2457903_G)	SNP(2457903_G)	SNP(2457903_G)	SNP(2457903_G)	SNP(2457903_G)	SNP(2457903_G)	SNP(2457903_G)
4286601	A > G	SNP	SNP(4286601_G)	SNP(4286601_G)	SNP(4286601_G)	SNP(4286631_G)	SNP(4286601_G)	SNP(4286601_G)	SNP(4286601_G)	SNP(4286601_G)	SNP(4286601_G)	SNP(4286601_G)	SNP(4286601_G)	SNP(4286601_G)	SNP(4286601_G)
3975852	C > T	SNP	SNP(3975852_T)	SNP(3975852_T)	SNP(3975852_T)	SNP(3975852_T)	SNP(3975852_T)	SNP(3975852_T)	SNP(3975852_T)	SNP(3975852_T)	SNP(3975852_T)	SNP(3975852_T)	SNP(3975852_T)	SNP(3975852_T)	SNP(3975852_T)
2082610	T > C	SNP	SNP(2082610_C)	SNP(2082610_C)	SNP(2082610_C)	notFound	SNP(2082610_C)	SNP(2082610_C)	SNP(2082610_C)	SNP(2082610_C)	SNP(2082610_C)	SNP(2082610_C)	SNP(2082610_C)	SNP(2082610_C)	SNP(2082610_C)
424170	T > C	SNP	SNP(424170_C)	SNP(424170_C)	SNP(424170_C)	notFound	SNP(424170_C)	SNP(424170_C)	SNP(424170_C)	SNP(424170_C)	SNP(424170_C)	SNP(424170_C)	SNP(424170_C)	SNP(424170_C)	SNP(424170_C)
1890514	A > G	SNP	SNP(1890514_G)	SNP(1890514_G)	SNP(1890514_G)	SNP(1890514_G)	SNP(1890514_G)	SNP(1890514_G)	SNP(1890514_G)	SNP(1890514_G)	SNP(1890514_G)	SNP(1890514_G)	SNP(1890514_G)	SNP(1890514_G)	SNP(1890514_G)
1439219	A > T	SNP	SNP(1439209_G)	SNP(1439219_T)	SNP(1439219_T)	SNP(1439219_T)	SNP(1439219_T)	SNP(1439219_T)	SNP(1439219_T)	SNP(1439219_T)	SNP(1439219_T)	SNP(1439219_T)	SNP(1439219_T)	SNP(1439219_T)	SNP(1439219_T)
3545865	G > T	SNP	SNP(3545865_T)	SNP(3545865_T)	SNP(3545865_T)	SNP(3545865_T)	SNP(3545865_T)	SNP(3545865_T)	SNP(3545865_T)	SNP(3545865_T)	SNP(3545865_T)	SNP(3545865_T)	SNP(3545865_T)	SNP(3545865_T)	SNP(3545865_T)
1428676	A > G	SNP	SNP(1428676_G)	SNP(1428676_G)	SNP(1428676_G)	SNP(1428784_T)	SNP(1428676_G)	SNP(1428676_G)	SNP(1428676_G)	SNP(1428676_G)	SNP(1428676_G)	SNP(1428676_G)	SNP(1428676_G)	SNP(1428676_G)	SNP(1428676_G)
4033007	T > C	SNP	SNP(4033007_C)	SNP(4033007_C)	SNP(4033007_C)	SNP(4033007_C)	SNP(4033007_C)	SNP(4033007_C)	SNP(4033007_C)	SNP(4033007_C)	SNP(4033007_C)	SNP(4033007_C)	SNP(4033007_C)	SNP(4033007_C)	SNP(4033007_C)
840058	C > A	SNP	SNP(840058_A)	SNP(840058_A)	SNP(840058_A)	notFound	SNP(840058_A)	SNP(840058_A)	SNP(840058_A)	SNP(840058_A)	SNP(840058_A)	SNP(840058_A)	SNP(840058_A)	SNP(840058_A)	SNP(840058_A)
3322527	G > A	SNP	SNP(3322527_A)	SNP(3322527_A)	SNP(3322527_A)	SNP(3322388_C)	SNP(3322527_A)	SNP(3322527_A)	SNP(3322527_A)	SNP(3322527_A)	SNP(3322527_A)	SNP(3322527_A)	SNP(3322527_A)	SNP(3322527_A)	SNP(3322527_A)
4646683	A > T	SNP	SNP(4646683_T)	SNP(4646683_T)	SNP(4646683_T)	SNP(4646683_T)	SNP(4646683_T)	SNP(4646683_T)	SNP(4646683_T)	SNP(4646683_T)	SNP(4646683_T)	SNP(4646683_T)	SNP(4646683_T)	SNP(4646683_T)	SNP(4646683_T)
2509011	T > G	SNP	SNP(2509011_G)	SNP(2509011_G)	SNP(2509011_G)	SNP(2509011_G)	SNP(2509011_G)	SNP(2509011_G)	SNP(2509011_G)	SNP(2509011_G)	SNP(2509011_G)	SNP(2509011_G)	SNP(2509011_G)	SNP(2509011_G)	SNP(2509011_G)
4005264	A > C	SNP	SNP(4005264_C)	SNP(4005264_C)	SNP(4005264_C)	SNP(4005264_C)	SNP(4005264_C)	SNP(4005264_C)	SNP(4005264_C)	SNP(4005264_C)	SNP(4005264_C)	SNP(4005264_C)	SNP(4005264_C)	SNP(4005264_C)	SNP(4005264_C)
1133730	A > C	SNP	SNP(1133730_C)	SNP(1133730_C)	SNP(1133730_C)	notFound	SNP(1133730_C)	SNP(1133730_C)	SNP(1133730_C)	SNP(1133730_C)	SNP(1133730_C)	SNP(1133730_C)	SNP(1133730_C)	SNP(1133730_C)	SNP(1133730_C)
2682333	C > A	SNP	SNP(2682333_A)	SNP(2682333_A)	SNP(2682333_A)	SNP(2682258_T)	SNP(2682333_A)	SNP(2682333_A)	SNP(2682333_A)	SNP(2682333_A)	SNP(2682333_A)	SNP(2682333_A)	SNP(2682333_A)	SNP(2682333_A)	SNP(2682333_A)
631869	C > T	SNP	SNP(631869_T)	SNP(631869_T)	SNP(631869_T)	SNP(631869_T)	SNP(631869_T)	SNP(631869_T)	SNP(631869_T)	SNP(631869_T)	SNP(631869_T)	SNP(631869_T)	SNP(631869_T)	SNP(631869_T)	SNP(631869_T)
2545667	T > A	SNP	SNP(2545667_A)	notFound	SNP(2545667_A)	SNP(2545667_A)	SNP(2545667_A)	SNP(2545667_A)	SNP(2545667_A)	SNP(2545667_A)	SNP(2545667_A)	SNP(2545667_A)	SNP(2545667_A)	SNP(2545667_A)	SNP(2545667_A)
3019926	T > A	SNP	SNP(3019926_A)	SNP(3019926_A)	SNP(3019926_A)	notFound	SNP(3019926_A)	SNP(3019926_A)	SNP(3019926_A)	SNP(3019926_A)	SNP(3019926_A)	SNP(3019926_A)	SNP(3019926_A)	SNP(3019926_A)	SNP(3019926_A)
1156230	G > C	SNP	SNP(1156230_C)	SNP(1156230_C)	SNP(1156230_C)	notFound	SNP(1156230_C)	SNP(1156230_C)	SNP(1156230_C)	SNP(1156230_C)	SNP(1156230_C)	SNP(1156230_C)	SNP(1156230_C)	SNP(1156230_C)	SNP(1156230_C)
2405053	A > G	SNP	SNP(2405053_G)	SNP(2405053_G)	SNP(2405053_G)	SNP(2405053_G)	SNP(2405053_G)	SNP(2405053_G)	SNP(2405053_G)	SNP(2405053_G)	SNP(2405053_G)	SNP(2405053_G)	SNP(2405053_G)	SNP(2405053_G)	SNP(2405053_G)
798074	G > C	SNP	SNP(798074_C)	SNP(798074_C)	notFound	SNP(798068_G)	SNP(798074_C)	SNP(798074_C)	SNP(798074_C)	SNP(798074_C)	SNP(798074_C)	SNP(798074_C)	SNP(798074_C)	SNP(798074_C)	SNP(798074_C)
1750615	C > T	SNP	SNP(1750615_T)	SNP(1750615_T)	SNP(1750615_T)	SNP(1750484_A)	SNP(1750615_T)	SNP(1750615_T)	SNP(1750615_T)	SNP(1750615_T)	SNP(1750615_T)	SNP(1750615_T)	SNP(1750615_T)	SNP(1750615_T)	SNP(1750615_T)
1246203	T > G	SNP	SNP(1246203_G)	SNP(1246203_G)	SNP(1246203_G)	SNP(1246082_T)	SNP(1246203_G)	SNP(1246203_G)	SNP(1246203_G)	SNP(1246203_G)	SNP(1246203_G)	SNP(1246203_G)	SNP(1246203_G)	SNP(1246203_G)	SNP(1246203_G)
591523	A > T	SNP	SNP(591523_T)	SNP(591523_T)	SNP(591523_T)	SNP(591523_G)	SNP(591523_T)	SNP(591523_T)	SNP(591523_T)	SNP(591523_T)	SNP(591523_T)	SNP(591523_T)	SNP(591523_T)	SNP(591523_T)	SNP(591523_T)
2811853	G > T	SNP	SNP(2811853_T)	SNP(2811724_T)	SNP(2811853_T)	notFound	SNP(2811853_T)	SNP(2811853_T)	SNP(2811853_T)	SNP(2811853_T)	SNP(2811853_T)	SNP(2811853_T)	SNP(2811853_T)	SNP(2811853_T)	SNP(2811853_T)
102411	G > C	SNP	SNP(102411_C)	SNP(102411_C)	SNP(102411_C)	SNP(102411_C)	SNP(102411_C)	SNP(102411_C)	SNP(102411_C)	SNP(102411_C)	SNP(102411_C)	SNP(102411_C)	SNP(102411_C)	SNP(102411_C)	SNP(102411_C)
1617758	G > C	SNP	SNP(1617758_C)	SNP(1617758_C)	SNP(1617758_C)	SNP(1617758_C)	SNP(1617758_C)	SNP(1617758_C)	SNP(1617758_C)	SNP(1617758_C)	SNP(1617758_C)	SNP(1617758_C)	SNP(1617758_C)	SNP(1617758_C)	SNP(1617758_C)
4013273	A > C	SNP	SNP(4013273_C)	SNP(4013273_C)	SNP(4013273_C)	SNP(4013273_C)	SNP(4013273_C)	SNP(4013273_C)	SNP(4013273_C)	SNP(4013273_C)	SNP(4013273_C)	SNP(4013273_C)	SNP(4013273_C)	SNP(4013273_C)	SNP(4013273_C)
3648663	A > G	SNP	SNP(3648663_G)	SNP(3648663_G)	SNP(3648663_G)	SNP(3648663_G)	SNP(3648663_G)	SNP(3648663_G)	SNP(3648663_G)	SNP(3648663_G)	SNP(3648663_G)	SNP(3648663_G)	SNP(3648663_G)	SNP(3648663_G)	SNP(3648663_G)
844868	G > C	SNP	SNP(844868_C)	SNP(844868_C)	SNP(844868_C)	SNP(844818_C)	SNP(844868_C)	SNP(844868_C)	SNP(844868_C)	SNP(844868_C)	SNP(844868_C)	SNP(844868_C)	SNP(844868_C)	SNP(844868_C)	SNP(844868_C)
2716034	T > C	SNP	SNP(2716034_C)	SNP(2716034_C)	SNP(2716034_C)	SNP(2716034_C)	SNP(2716034_C)	SNP(2716034_C)	SNP(2716034_C)	SNP(2716034_C)	SNP(2716034_C)	SNP(2716034_C)	SNP(2716034_C)	SNP(2716034_C)	SNP(2716034_C)
2496184	A > C	SNP	SNP(2496184_C)	SNP(2496184_C)	notFound	notFound	SNP(2496184_C)	SNP(2496184_C)	SNP(2496184_C)	SNP(2496184_C)	SNP(2496184_C)	SNP(2496184_C)	SNP(2496184_C)	SNP(2496184_C)	SNP(2496184_C)
87276	G > C	SNP	SNP(87276_C)	SNP(87276_C)	SNP(87276_C)	SNP(87276_C)	SNP(87276_C)	SNP(87276_C)	SNP(87276_C)	SNP(87276_C)	SNP(87276_C)	SNP(87276_C)	SNP(87276_C)	SNP(87276_C)	SNP(87276_C)
623894	C > T	SNP	SNP(623894_T)	SNP(623894_T)	SNP(623894_T)	SNP(623894_T)	SNP(623894_T)	SNP(623894_T)	SNP(623894_T)	SNP(623894_T)	SNP(623894_T)	SNP(623894_T)	SNP(623894_T)	SNP(623894_T)	SNP(623894_T)
3559461	A > C	SNP	notFound	SNP(3559461_C)	SNP(3559461_C)	SNP(3559461_C)	SNP(3559461_C)	SNP(3559461_C)	SNP(3559461_C)	SNP(3559461_C)	SNP(3559461_C)	SNP(3559461_C)	SNP(3559461_C)	SNP(3559461_C)	SNP(3559461_C)
1807696	T > C	SNP	SNP(1807696_C)	SNP(1807696_C)	SNP(1807696_C)	SNP(1807696_C)	SNP(1807696_C)	SNP(1807696_C)	SNP(1807696_C)	SNP(1807696_C)	SNP(1807696_C)	SNP(1807696_C)	SNP(1807696_C)	SNP(1807696_C)	SNP(1807696_C)
2080769	C > G	SNP	SNP(2080769_G)	SNP(2080769_G)	SNP(2080769_G)	SNP(2080769_G)	SNP(2080769_G)	SNP(2080769_G)	SNP(2080769_G)	SNP(2080769_G)	SNP(2080769_G)	SNP(2080769_G)	SNP(2080769_G)	SNP(2080769_G)	SNP(2080769_G)
2076386	A > T	SNP	SNP(2076386_T)	SNP(2076386_T)	SNP(2076386_T)	SNP(2076386_T)	SNP(2076386_T)	SNP(2076386_T)	SNP(2076386_T)	SNP(2076386_T)	SNP(2076386_T)	SNP(2076386_T)	SNP(2076386_T)	SNP(2076386_T)	SNP(2076386_T)
1283587	T > C	SNP	SNP(1283587_C)	SNP(1283587_C)	SNP(1283587_C)	notFound	SNP(1283587_C)	SNP(1283587_C)	SNP(1283587_C)	SNP(1283587_C)	SNP(1283587_C)	SNP(1283587_C)	SNP(1283587_C)	SNP(1283587_C)	SNP(1283587_C)
1734039	T > G	SNP	SNP(1734039_G)	notFound	SNP(1734039_G)	notFound	SNP(1734039_G)	SNP(1734039_G)	SNP(1734039_G)	SNP(1734039_G)	SNP(1734039_G)	SNP(1734039_G)	SNP(1734039_G)	SNP(1734039_G)	SNP(1734039_G)
1045433	C > T	SNP	SNP(1045433_T)	SNP(1045433_T)	SNP(1045433_T)	SNP(1045433_T)	SNP(1045433_T)	SNP(1045433_T)	SNP(1045433_T)	SNP(1045433_T)	SNP(1045433_T)	SNP(1045433_T)	SNP(1045433_T)	SNP(1045433_T)	SNP(1045433_T)
1870081	G > A	SNP	SNP(1870081_A)	SNP(1870081_A)	SNP(1870081_A)	SNP(1870081_A)	SNP(1870081_A)	SNP(1870081_A)	SNP(1870081_A)	SNP(1870081_A)	SNP(1870081_A)	SNP(1870081_A)	SNP(1870081_A)	SNP(1870081_A)	SNP(1870081_A)
3928737	T > C	SNP	SNP(3928737_C)	SNP(3928737_C)	SNP(3928737_C)	notFound	SNP(3928737_C)	SNP(3928737_C)	SNP(3928737_C)	SNP(3928737_C)	SNP(3928737_C)	SNP(3928737_C)	SNP(3928737_C)	SNP(3928737_C)	SNP(3928737_C)
4314502	A > C	SNP	SNP(4314502_C)	SNP(4314502_C)	SNP(4314502_C)	notFound	SNP(4314502_C)	SNP(4314502_C)	SNP(4314502_C)	SNP(4314502_C)	SNP(4314502_C)	SNP(4314502_C)	SNP(4314502_C)	SNP(4314502_C)	SNP(4314502_C)
2372487	G > T	SNP	SNP(2372389_C)	SNP(2372487_T)	SNP(2372487_T)	SNP(2372487_T)	SNP(2372487_T)	SNP(2372487_T)	SNP(2372487_T)	SNP(2372487_T)	SNP(2372487_T)	SNP(2372487_T)	SNP(2372487_T)	SNP(2372487_T)	SNP(2372487_T)
2871297	G > C	SNP	SNP(2871297_C)	SNP(2871297_C)	SNP(2871297_C)	SNP(2871297_C)	SNP(2871297_C)	SNP(2871297_C)	SNP(2871297_C)	SNP(2871297_C)	SNP(2871297_C)	SNP(2871297_C)	SNP(2871297_C)	SNP(2871297_C)	SNP(2871297_C)
449116	G > C	SNP	SNP(449116_C)	SNP(449116_C)	SNP(449116_C)	SNP(449116_C)	SNP(449116_C)	SNP(449116_C)	SNP(449116_C)	SNP(449116_C)	SNP(449116_C)	SNP(449116_C)	SNP(449116_C)	SNP(449116_C)	SNP(449116_C)
919847	T > G	SNP	SNP(919847_G)	notFound	SNP(919847_G)	SNP(919847_G)	SNP(919847_G)	SNP(919847_G)	SNP(919847_G)	SNP(919847_G)	SNP(919847_G)	SNP(919847_G)	SNP(919847_G)	SNP(919847_G)	SNP(919847_G)
888127	A > C	SNP	SNP(888127_C)	SNP(888127_C)	SNP(888127_C)	SNP(888127_T)	SNP(888127_C)	SNP(888127_C)	SNP(888127_C)	SNP(888127_C)	SNP(888127_C)	SNP(888127_C)	SNP(888127_C)	SNP(888127_C)	SNP(888127_C)
3585703	T > A	SNP	SNP(3585703_A)	SNP(3585703_A)	SNP(3585703_A)	SNP(3585703_A)	SNP(3585703_A)	SNP(3585703_A)	SNP(3585703_A)	SNP(3585703_A)	SNP(3585703_A)	SNP(3585703_A)	SNP(3585703_A)	SNP(3585703_A)	SNP(3585703_A)
3957574	T > A	SNP	SNP(3957574_A)	SNP(3957574_A)	SNP(3957574_A)	SNP(3957574_A)	SNP(3957574_A)	SNP(3957574_A)	SNP(3957574_A)	SNP(3957574_A)	SNP(3957574_A)	SNP(3957574_A)	SNP(3957574_A)	SNP(3957574_A)	SNP(3957574_A)
2223354	G > T	SNP	SNP(2223354_T)	SNP(2223354_T)	SNP(2223354_T)	SNP(2223354_T)	SNP(2223354_T)	SNP(2223354_T)	SNP(2223354_T)	SNP(2223354_T)	SNP(2223354_T)	SNP(2223354_T)	SNP(2223354_T)	SNP(2223354_T)	SNP(2223354_T)
4225481	G > A	SNP	SNP(4225481_A)	SNP(4225481_A)	SNP(4225481_A)	SNP(4225623_C)	SNP(4225481_A)	SNP(4225481_A)	SNP(4225481_A)	SNP(4225481_A)	SNP(4225481_A)	SNP(4225481_A)	SNP(4225481_A)	SNP(4225481_A)	SNP(4225481_A)
699864	A > T	SNP	SNP(699864_T)	SNP(699864_T)	SNP(699864_T)	SNP(699983_C)	SNP(699864_T)	SNP(699864_T)	SNP(699864_T)	SNP(699864_T)	SNP(699864_T)	SNP(699864_T)	SNP(699864_T)	SNP(699864_T)	SNP(699864_T)
1154747	A > G	SNP	SNP(1154747_G)	SNP(1154747_G)	SNP(1154747_G)	SNP(1154747_G)	SNP(1154747_G)	SNP(1154747_G)	SNP(1154747_G)	SNP(1154747_G)	SNP(1154747_G)	SNP(1154747_G)	SNP(1154747_G)	SNP(1154747_G)	SNP(1154747_G)
264420	C > A	SNP	SNP(264420_A)	SNP(264420_A)	SNP(264420_A)	SNP(264530_C)	SNP(264420_A)	SNP(264420_A)	SNP(264420_A)	SNP(264420_A)	SNP(264420_A)	SNP(264420_A)	SNP(264420_A)	SNP(264420_A)	SNP(264420_A)
324619	C > A	SNP	SNP(324619_A)	SNP(324596_A)	SNP(324619_A)	SNP(324647_T)	SNP(324619_A)	SNP(324619_A)	SNP(324619_A)	SNP(324619_A)	SNP(324619_A)	SNP(324619_A)	SNP(324619_A)	SNP(324619_A)	SNP(324619_A)
1911139	A > C	SNP	SNP(1911139_C)	SNP(1911139_C)	SNP(1911139_C)	notFound	SNP(1911139_C)	SNP(1911139_C)	SNP(1911139_C)	SNP(1911139_C)	SNP(1911139_C)	SNP(1911139_C)	SNP(1911139_C)	SNP(1911139_C)	SNP(1911139_C)
3872672	G > T	SNP	SNP(3872672_T)	SNP(3872672_T)	SNP(3872672_T)	SNP(3872672_T)	SNP(3872672_T)	SNP(3872672_T)	SNP(3872672_T)	SNP(3872672_T)	SNP(3872672_T)	SNP(3872672_T)	SNP(3872672_T)	SNP(3872672_T)	SNP(3872672_T)
984517	A > C	SNP	SNP(984517_C)	SNP(984517_C)	SNP(984517_C)	SNP(984517_C)	SNP(984517_C)	SNP(984517_C)	SNP(984517_C)	SNP(984517_C)	SNP(984517_C)	SNP(984517_C)	SNP(984517_C)	SNP(984517_C)	SNP(984517_C)
2991790	C > A	SNP	SNP(2991790_A)	SNP(2991790_A)	SNP(2991790_A)	notFound	SNP(2991790_A)	SNP(2991790_A)	SNP(2991790_A)	SNP(2991790_A)	SNP(2991790_A)	SNP(2991790_A)	SNP(2991790_A)	SNP(2991790_A)	SNP(2991790_A)
395277	A > T	SNP	SNP(395277_T)	SNP(395277_T)	SNP(395277_T)	notFound	SNP(395277_T)	SNP(395277_T)	SNP(395277_T)	SNP(395277_T)	SNP(395277_T)	SNP(395277_T)	SNP(395277_T)	SNP(395277_T)	SNP(395277_T)
1271097	A > C	SNP	SNP(1271097_C)	SNP(1271097_C)	SNP(1271097_C)	SNP(1271097_C)	SNP(1271097_C)	SNP(1271097_C)	SNP(1271097_C)	SNP(1271097_C)	SNP(1271097_C)	SNP(1271097_C)	SNP(1271097_C)	SNP(1271097_C)	SNP(1271097_C)
2452001	C > G	SNP	SNP(2452001_G)	SNP(2452001_G)	SNP(2452001_G)	notFound	SNP(2452001_G)	SNP(2452001_G)	SNP(2452001_G)	SNP(2452001_G)	SNP(2452001_G)	SNP(2452001_G)	SNP(2452001_G)	SNP(2452001_G)	SNP(2452001_G)
2377013	G > C	SNP	SNP(2377013_C)	SNP(2377013_C)	SNP(2377013_C)	SNP(2377013_C)	SNP(2377013_C)	SNP(2377013_C)	SNP(2377013_C)	SNP(2377013_C)	SNP(2377013_C)	SNP(2377013_C)	SNP(2377013_C)	SNP(2377013_C)	SNP(2377013_C)
4501148	C > A	SNP	SNP(4501148_A)	SNP(4501148_A)	SNP(4501148_A)	SNP(4501148_A)	SNP(4501148_A)	SNP(4501148_A)	SNP(4501148_A)	SNP(4501148_A)	SNP(4501148_A)	SNP(4501148_A)	SNP(4501148_A)	SNP(4501148_A)	SNP(4501148_A)
2694156	C > A	SNP	SNP(2694156_A)	SNP(2694156_A)	SNP(2694156_A)	notFound	SNP(2694156_A)	SNP(2694156_A)	SNP(2694156_A)	SNP(2694156_A)	SNP(2694156_A)	SNP(2694156_A)	SNP(2694156_A)	SNP(2694156_A)	SNP(2694156_A)
1688106	A > G	SNP	SNP(1688106_G)	SNP(1688106_G)	SNP(1688106_G)	SNP(1688265_A)	SNP(1688106_G)	SNP(1688106_G)	SNP(1688106_G)	SNP(1688106_G)	SNP(1688106_G)	SNP(1688106_G)	SNP(1688106_G)	SNP(1688106_G)	SNP(1688106_G)
3283554	G > C	SNP	SNP(3283554_C)	SNP(3283554_C)	SNP(3283554_C)	SNP(3283564_G)	SNP(3283554_C)	SNP(3283554_C)	SNP(3283554_C)	SNP(3283554_C)	SNP(3283554_C)	SNP(3283554_C)	SNP(3283554_C)	SNP(3283554_C)	SNP(3283554_C)
1909440	T > G	SNP	SNP(1909440_G)	SNP(1909440_G)	SNP(1909440_G)	SNP(1909476_G)	SNP(1909440_G)	SNP(1909440_G)	SNP(1909440_G)	SNP(1909440_G)	SNP(1909440_G)	SNP(1909440_G)	SNP(1909440_G)	SNP(1909440_G)	SNP(1909440_G)
2805541	A > T	SNP	SNP(2805541_T)	SNP(2805541_T)	SNP(2805541_T)	SNP(2805541_T)	SNP(2805541_T)	SNP(2805541_T)	SNP(2805541_T)	SNP(2805541_T)	SNP(2805541_T)	SNP(2805541_T)	SNP(2805541_T)	SNP(2805541_T)	SNP(2805541_T)
4057382	G > T	SNP	SNP(4057382_T)	SNP(4057382_T)	SNP(4057382_T)	SNP(4057382_T)	SNP(4057382_T)	SNP(4057382_T)	SNP(4057382_T)	SNP(4057382_T)	SNP(4057382_T)	SNP(4057382_T)	SNP(4057382_T)	SNP(4057382_T)	SNP(4057382_T)
1808262	T > G	SNP	SNP(1808262_G)	SNP(1808262_G)	SNP(1808262_G)	SNP(1808262_G)	SNP(1808262_G)	SNP(1808262_G)	SNP(1808262_G)	SNP(1808262_G)	SNP(1808262_G)	SNP(1808262_G)	SNP(1808262_G)	SNP(1808262_G)	SNP(1808262_G)
4608740	T > A	SNP	SNP(4608740_A)	SNP(4608740_A)	SNP(4608740_A)	SNP(4608740_A)	SNP(4608740_A)	SNP(4608740_A)	SNP(4608740_A)	SNP(4608740_A)	SNP(4608740_A)	SNP(4608740_A)	SNP(4608740_A)	SNP(4608740_A)	SNP(4608740_A)
1757148	A > T	SNP	SNP(1757148_T)	SNP(1757148_T)	SNP(1757148_T)	SNP(1757148_T)	SNP(1757148_T)	SNP(1757148_T)	SNP(1757148_T)	SNP(1757148_T)	SNP(1757148_T)	SNP(1757148_T)	SNP(1757148_T)	SNP(1757148_T)	SNP(1757148_T)
4463735	C > T	SNP	SNP(4463735_T)	SNP(4463735_T)	SNP(4463735_T)	notFound	SNP(4463735_T)	SNP(4463735_T)	SNP(4463735_T)	SNP(4463735_T)	SNP(4463735_T)	SNP(4463735_T)	SNP(4463735_T)	SNP(4463735_T)	SNP(4463735_T)
4479797	A > T	SNP	SNP(4479797_T)	SNP(4479797_T)	SNP(4479797_T)	notFound	SNP(4479797_T)	SNP(4479797_T)	SNP(4479797_T)	SNP(4479797_T)	SNP(4479797_T)	SNP(4479797_T)	SNP(4479797_T)	SNP(4479797_T)	SNP(4479797_T)
1083774	T > A	SNP	SNP(1083774_A)	SNP(1083774_A)	SNP(1083774_C)	SNP(1083781_T)	SNP(1083774_A)	SNP(1083774_A)	SNP(1083774_A)	SNP(1083774_A)	SNP(1083774_A)	SNP(1083774_A)	SNP(1083774_A)	SNP(1083774_A)	SNP(1083774_A)
3777272	G > A	SNP	SNP(3777272_A)	notFound	SNP(3777272_A)	SNP(3777272_A)	SNP(3777272_A)	SNP(3777272_A)	SNP(3777272_A)	SNP(3777272_A)	SNP(3777272_A)	SNP(3777272_A)	SNP(3777272_A)	SNP(3777272_A)	SNP(3777272_A)
4138564	C > T	SNP	SNP(4138564_T)	SNP(4138506_T)	SNP(4138564_T)	SNP(4138719_G)	SNP(4138564_T)	SNP(4138564_T)	SNP(4138564_T)	SNP(4138564_T)	SNP(4138564_T)	SNP(4138564_T)	SNP(4138564_T)	SNP(4138564_T)	SNP(4138564_T)
854501	C > G	SNP	SNP(854501_G)	SNP(854501_G)	SNP(854501_G)	SNP(854367_T)	SNP(854501_G)	SNP(854501_G)	SNP(854501_G)	SNP(854501_G)	SNP(854501_G)	SNP(854501_G)	SNP(854501_G)	SNP(854501_G)	SNP(854501_G)
2124751	A > T	SNP	SNP(2124751_T)	SNP(2124694_A)	SNP(2124751_T)	SNP(2124787_G)	SNP(2124751_T)	SNP(2124751_T)	SNP(2124751_T)	SNP(2124751_T)	SNP(2124751_T)	SNP(2124751_T)	SNP(2124751_T)	SNP(2124751_T)	SNP(2124751_T)
391974	C > T	SNP	SNP(391974_T)	SNP(391974_T)	SNP(391974_T)	SNP(391974_T)	SNP(391974_T)	SNP(391974_T)	SNP(391974_T)	SNP(391974_T)	SNP(391974_T)	SNP(391974_T)	SNP(391974_T)	SNP(391974_T)	SNP(391974_T)
3154639	G > C	SNP	SNP(3154639_C)	SNP(3154639_C)	SNP(3154639_C)	SNP(3154537_C)	SNP(3154639_C)	SNP(3154639_C)	SNP(3154639_C)	SNP(3154639_C)	SNP(3154639_C)	SNP(3154639_C)	SNP(3154639_C)	SNP(3154639_C)	SNP(3154639_C)
3796702	G > A	SNP	SNP(3796702_A)	SNP(3796702_A)	SNP(3796702_A)	SNP(3796702_A)	SNP(3796702_A)	SNP(3796702_A)	SNP(3796702_A)	SNP(3796702_A)	SNP(3796702_A)	SNP(3796702_A)	SNP(3796702_A)	SNP(3796702_A)	SNP(3796702_A)
3574944	T > G	SNP	SNP(3574944_G)	SNP(3574944_G)	SNP(3574944_G)	SNP(3574944_G)	SNP(3574944_G)	SNP(3574944_G)	SNP(3574944_G)	SNP(3574944_G)	SNP(3574944_G)	SNP(3574944_G)	SNP(3574944_G)	SNP(3574944_G)	SNP(3574944_G)
4493934	A > T	SNP	SNP(4493934_T)	SNP(4493957_A)	SNP(4493934_T)	notFound	SNP(4493934_T)	SNP(4493934_T)	SNP(4493934_T)	SNP(4493934_T)	SNP(4493934_T)	SNP(4493934_T)	SNP(4493934_T)	SNP(4493934_T)	SNP(4493934_T)
2913188	C > T	SNP	SNP(2913188_T)	SNP(2913144_A)	SNP(2913188_T)	SNP(2913188_T)	SNP(2913188_T)	SNP(2913188_T)	SNP(2913188_T)	SNP(2913188_T)	SNP(2913188_T)	SNP(2913188_T)	SNP(2913188_T)	SNP(2913188_T)	SNP(2913188_T)
1774567	C > T	SNP	SNP(1774567_T)	SNP(1774567_T)	SNP(1774567_T)	SNP(1774567_T)	SNP(1774567_T)	SNP(1774567_T)	SNP(1774567_T)	SNP(1774567_T)	SNP(1774567_T)	SNP(1774567_T)	SNP(1774567_T)	SNP(1774567_T)	SNP(1774567_T)
174450	A > G	SNP	SNP(174450_G)	SNP(174450_G)	SNP(174450_G)	SNP(174450_G)	SNP(174450_G)	SNP(174450_G)	SNP(174450_G)	SNP(174450_G)	SNP(174450_G)	SNP(174450_G)	SNP(174450_G)	SNP(174450_G)	SNP(174450_G)
1206051	G > T	SNP	SNP(1206051_T)	SNP(1206051_T)	SNP(1206051_T)	notFound	SNP(1206051_T)	SNP(1206051_T)	SNP(1206051_T)	SNP(1206051_T)	SNP(1206051_T)	SNP(1206051_T)	SNP(1206051_T)	SNP(1206051_T)	SNP(1206051_T)
519132	T > A	SNP	SNP(519132_A)	SNP(519132_A)	SNP(519132_A)	SNP(519132_A)	SNP(519132_A)	SNP(519132_A)	SNP(519132_A)	SNP(519132_A)	SNP(519132_A)	SNP(519132_A)	SNP(519132_A)	SNP(519132_A)	SNP(519132_A)
645387	G > A	SNP	SNP(645387_A)	SNP(645387_A)	SNP(645387_A)	SNP(645387_A)	SNP(645387_A)	SNP(645387_A)	SNP(645387_A)	SNP(645387_A)	SNP(645387_A)	SNP(645387_A)	SNP(645387_A)	SNP(645387_A)	SNP(645387_A)
183766	C > A	SNP	SNP(183766_A)	SNP(183766_A)	SNP(183766_A)	SNP(183766_A)	SNP(183766_A)	SNP(183766_A)	SNP(183766_A)	SNP(183766_A)	SNP(183766_A)	SNP(183766_A)	SNP(183766_A)	SNP(183766_A)	SNP(183766_A)
4235701	T > G	SNP	SNP(4235701_G)	SNP(4235701_G)	SNP(4235701_G)	SNP(4235701_G)	SNP(4235701_G)	SNP(4235701_G)	SNP(4235701_G)	SNP(4235701_G)	SNP(4235701_G)	SNP(4235701_G)	SNP(4235701_G)	SNP(4235701_G)	SNP(4235701_G)
1168545	G > T	SNP	SNP(1168545_T)	SNP(1168545_T)	SNP(1168545_T)	notFound	SNP(1168545_T)	SNP(1168545_T)	SNP(1168545_T)	SNP(1168545_T)	SNP(1168545_T)	SNP(1168545_T)	SNP(1168545_T)	SNP(1168545_T)	SNP(1168545_T)
874592	G > C	SNP	notFound	notFound	SNP(874592_C)	SNP(874471_T)	SNP(874592_C)	SNP(874592_C)	SNP(874592_C)	SNP(874592_C)	SNP(874592_C)	SNP(874592_C)	SNP(874592_C)	SNP(874592_C)	SNP(874592_C)
3018652	C > T	SNP	SNP(3018652_T)	SNP(3018460_A)	SNP(3018652_T)	SNP(3018652_T)	SNP(3018652_T)	SNP(3018652_T)	SNP(3018652_T)	SNP(3018652_T)	SNP(3018652_T)	SNP(3018652_T)	SNP(3018652_T)	SNP(3018652_T)	SNP(3018652_T)
4069190	T > A	SNP	SNP(4069190_A)	SNP(4069190_A)	SNP(4069190_A)	SNP(4069190_A)	SNP(4069190_A)	SNP(4069190_A)	SNP(4069190_A)	SNP(4069190_A)	SNP(4069190_A)	SNP(4069190_A)	SNP(4069190_A)	SNP(4069190_A)	SNP(4069190_A)
2855731	C > G	SNP	SNP(2855731_G)	SNP(2855731_G)	SNP(2855731_G)	SNP(2855731_G)	SNP(2855731_G)	SNP(2855731_G)	SNP(2855731_G)	SNP(2855731_G)	SNP(2855731_G)	SNP(2855731_G)	SNP(2855731_G)	SNP(2855731_G)	SNP(2855731_G)
2774420	T > C	SNP	SNP(2774420_C)	SNP(2774420_C)	SNP(2774420_C)	SNP(2774420_C)	SNP(2774420_C)	SNP(2774420_C)	SNP(2774420_C)	SNP(2774420_C)	SNP(2774420_C)	SNP(2774420_C)	SNP(2774420_C)	SNP(2774420_C)	SNP(2774420_C)
1443608	C > G	SNP	SNP(1443608_G)	SNP(1443608_G)	SNP(1443608_G)	SNP(1443608_G)	SNP(1443608_G)	SNP(1443608_G)	SNP(1443608_G)	SNP(1443608_G)	SNP(1443608_G)	SNP(1443608_G)	SNP(1443608_G)	SNP(1443608_G)	SNP(1443608_G)
963219	G > T	SNP	SNP(963219_T)	SNP(963258_G)	SNP(963219_T)	SNP(963219_T)	SNP(963219_T)	SNP(963219_T)	SNP(963219_T)	SNP(963219_T)	SNP(963219_T)	SNP(963219_T)	SNP(963219_T)	SNP(963219_T)	SNP(963219_T)
3412913	C > A	SNP	SNP(3412913_A)	SNP(3412913_A)	SNP(3412913_A)	SNP(3413046_C)	SNP(3412913_A)	SNP(3412913_A)	SNP(3412913_A)	SNP(3412913_A)	SNP(3412913_A)	SNP(3412913_A)	SNP(3412913_A)	SNP(3412913_A)	SNP(3412913_A)
3939890	T > C	SNP	SNP(3939890_C)	SNP(3939890_C)	SNP(3939890_C)	SNP(3939890_C)	SNP(3939890_C)	SNP(3939890_C)	SNP(3939890_C)	SNP(3939890_C)	SNP(3939890_C)	SNP(3939890_C)	SNP(3939890_C)	SNP(3939890_C)	SNP(3939890_C)
1118797	A > T	SNP	notFound	SNP(1118797_T)	SNP(1118797_T)	SNP(1118797_T)	SNP(1118797_T)	SNP(1118797_T)	SNP(1118797_T)	SNP(1118797_T)	SNP(1118797_T)	SNP(1118797_T)	SNP(1118797_T)	SNP(1118797_T)	SNP(1118797_T)
2431605	C > G	SNP	SNP(2431605_G)	SNP(2431605_G)	SNP(2431605_G)	SNP(2431605_G)	SNP(2431605_G)	SNP(2431605_G)	SNP(2431605_G)	SNP(2431605_G)	SNP(2431605_G)	SNP(2431605_G)	SNP(2431605_G)	SNP(2431605_G)	SNP(2431605_G)
1430092	A > T	SNP	SNP(1430092_T)	SNP(1430092_T)	notFound	notFound	SNP(1430092_T)	SNP(1430092_T)	SNP(1430092_T)	SNP(1430092_T)	SNP(1430092_T)	SNP(1430092_T)	SNP(1430092_T)	SNP(1430092_T)	SNP(1430092_T)
3863823	A > G	SNP	SNP(3863823_G)	SNP(3863823_G)	SNP(3863823_G)	SNP(3863823_G)	SNP(3863823_G)	SNP(3863823_G)	SNP(3863823_G)	SNP(3863823_G)	SNP(3863823_G)	SNP(3863823_G)	SNP(3863823_G)	SNP(3863823_G)	SNP(3863823_G)
3662046	C > G	SNP	SNP(3662046_G)	SNP(3662046_G)	SNP(3662046_G)	SNP(3662046_G)	SNP(3662046_G)	SNP(3662046_G)	SNP(3662046_G)	SNP(3662046_G)	SNP(3662046_G)	SNP(3662046_G)	SNP(3662046_G)	SNP(3662046_G)	SNP(3662046_G)
3733575	C > T	SNP	SNP(3733575_T)	SNP(3733600_C)	SNP(3733575_T)	notFound	SNP(3733575_T)	SNP(3733575_T)	SNP(3733575_T)	SNP(3733575_T)	SNP(3733575_T)	SNP(3733575_T)	SNP(3733575_T)	SNP(3733575_T)	SNP(3733575_T)
1691162	T > A	SNP	SNP(1691162_A)	SNP(1691162_A)	SNP(1691162_A)	SNP(1691303_G)	SNP(1691162_A)	SNP(1691162_A)	SNP(1691162_A)	SNP(1691162_A)	SNP(1691162_A)	SNP(1691162_A)	SNP(1691162_A)	SNP(1691162_A)	SNP(1691162_A)
689490	T > A	SNP	SNP(689490_A)	SNP(689490_A)	SNP(689490_A)	SNP(689490_A)	SNP(689490_A)	SNP(689490_A)	SNP(689490_A)	SNP(689490_A)	SNP(689490_A)	SNP(689490_A)	SNP(689490_A)	SNP(689490_A)	SNP(689490_A)
1988626	T > C	SNP	SNP(1988626_C)	SNP(1988626_C)	SNP(1988626_C)	SNP(1988820_A)	SNP(1988626_C)	SNP(1988626_C)	SNP(1988626_C)	SNP(1988626_C)	SNP(1988626_C)	SNP(1988626_C)	SNP(1988626_C)	SNP(1988626_C)	SNP(1988626_C)
1415794	C > G	SNP	SNP(1415794_G)	SNP(1415794_G)	SNP(1415794_G)	SNP(1415794_G)	SNP(1415794_G)	SNP(1415794_G)	SNP(1415794_G)	SNP(1415794_G)	SNP(1415794_G)	SNP(1415794_G)	SNP(1415794_G)	SNP(1415794_G)	SNP(1415794_G)
4228874	T > A	SNP	SNP(4228874_A)	SNP(4228874_A)	SNP(4228874_A)	notFound	SNP(4228874_A)	SNP(4228874_A)	SNP(4228874_A)	SNP(4228874_A)	SNP(4228874_A)	SNP(4228874_A)	SNP(4228874_A)	SNP(4228874_A)	SNP(4228874_A)
3448591	T > G	SNP	SNP(3448591_G)	SNP(3448591_G)	SNP(3448591_G)	SNP(3448591_G)	SNP(3448591_G)	SNP(3448591_G)	SNP(3448591_G)	SNP(3448591_G)	SNP(3448591_G)	SNP(3448591_G)	SNP(3448591_G)	SNP(3448591_G)	SNP(3448591_G)
2039169	G > T	SNP	SNP(2039169_T)	SNP(2039169_T)	SNP(2039169_T)	notFound	SNP(2039169_T)	SNP(2039169_T)	SNP(2039169_T)	SNP(2039169_T)	SNP(2039169_T)	SNP(2039169_T)	SNP(2039169_T)	SNP(2039169_T)	SNP(2039169_T)
1004179	80	deletion	deletion(1004179-1004259_81)	deletion(1004171-1004258_88)	deletion(1004179-1004258_80)	deletion(1004179-1004258_80)	deletion(1004179-1004258_80)	deletion(1004179-1004258_80)	deletion(1004179-1004258_80)	deletion(1004371_1)	deletion(1004371-1004372_2)	deletion(1004179-1004258_80)	deletion(1004371-1004372_2)	deletion(1004371-1004372_2)	deletion(1004179-1004258_80)
4053893	85	deletion	deletion(4053893-4053976_84)	deletion(4053892-4053976_85)	deletion(4053893-4053976_84)	deletion(4053893-4053976_84)	deletion(4053893-4053976_84)	deletion(4053897-4053976_80)	deletion(4053893-4053971_79)	deletion(4053894-4053970_77)	deletion(4053893-4053970_78)	deletion(4053894-4053976_83)	deletion(4053893-4053970_78)	deletion(4053895-4053976_82)	deletion(4053893-4053976_84)
1753743	36	deletion	deletion(1753734-1753772_39)	deletion(1753678-1753798_121)	deletion(1753743-1753772_30)	deletion(1753727-1753806_80)	deletion(1753776_1)	deletion(1753744-1753772_29)	deletion(1753776_1)	deletion(1753776_1)	deletion(1753744-1753772_29)	deletion(1753776_1)	deletion(1753776_1)	deletion(1753744-1753773_30)	deletion(1753744-1753772_29)
970649	8	deletion	deletion(970651-970656_6)	deletion(970589-970602_14)	deletion(970649-970653_5)	deletion(970651-970656_6)	insertion(970649_insertions:C,C,C,C,C,C,C,C,C)	deletion(970655-970659_5)	insertion(970649_insertions:C,C,C,C)	insertion(970649_insertions:C,C,C,C,C,C,C)	insertion(970649_insertions:C,C)	insertion(970649_insertions:C,C)	insertion(970649_insertions:C,C,C,C,C,C)	insertion(970653_insertions:G)	insertion(970649_insertions:C,C,C,C)
1109950	48	deletion	deletion(1109949-1110007_59)	deletion(1109943-1110016_74)	deletion(1109950-1109997_48)	deletion(1109937-1109997_61)	deletion(1109950-1109997_48)	deletion(1109950-1109990_41)	deletion(1109957-1109997_41)	deletion(1109953-1109997_45)	deletion(1109950-1109997_48)	deletion(1109950-1109997_48)	deletion(1109950-1109997_48)	deletion(1109957-1109997_41)	deletion(1109950-1109997_48)
3912991	4	deletion	deletion(3912992-3912994_3)	deletion(3912991-3912994_4)	deletion(3912992-3912994_3)	deletion(3912991-3912994_4)	deletion(3912994_1)	deletion(3912991-3912994_4)	deletion(3912991-3912994_4)	deletion(3912991-3912994_4)	deletion(3912991-3912994_4)	deletion(3912991-3912994_4)	deletion(3912991-3912994_4)	deletion(3912991-3912994_4)	deletion(3912991-3912994_4)
2093129	60	deletion	deletion(2093126-2093194_69)	deletion(2093129-2093183_55)	deletion(2093188_1)	deletion(2093124-2093192_69)	deletion(2093129-2093183_55)	deletion(2093188_1)	deletion(2093188_1)	deletion(2093188_1)	deletion(2093129-2093185_57)	deletion(2093129-2093183_55)	deletion(2093188_1)	deletion(2093188_1)	deletion(2093129-2093183_55)
1320878	70	deletion	deletion(1320881-1320947_67)	deletion(1320874-1320964_91)	deletion(1320878-1320947_70)	deletion(1320878-1320947_70)	deletion(1320878-1320947_70)	deletion(1320878-1320947_70)	deletion(1320878-1320947_70)	deletion(1320878-1320947_70)	deletion(1320878-1320947_70)	deletion(1320878-1320947_70)	deletion(1320881-1320947_67)	deletion(1320878-1320947_70)	deletion(1320887-1320947_61)
125051	86	deletion	deletion(125051-125134_84)	deletion(125134_1)	deletion(125055-125133_79)	deletion(124936-124951_16)	deletion(125059-125128_70)	deletion(125061-125128_68)	deletion(125057-125128_72)	deletion(125057-125127_71)	deletion(125057-125128_72)	deletion(125064-125128_65)	deletion(125059-125128_70)	deletion(125057-125128_72)	deletion(125057-125128_72)
3709382	11	deletion	deletion(3709388-3709401_14)	deletion(3709382_1)	deletion(3709390-3709392_3)	deletion(3709382-3709392_11)	deletion(3709388-3709392_5)	deletion(3709382_1)	deletion(3709382_1)	deletion(3709382_1)	deletion(3709382_1)	deletion(3709382-3709386_5)	deletion(3709382_1)	deletion(3709382_1)	deletion(3709382_1)
243969	89	deletion	deletion(243969_1)	deletion(243969_1)	deletion(243976-244057_82)	deletion(243965-244057_93)	deletion(243976-244057_82)	deletion(243969_1)	deletion(243969_1)	deletion(243969_1)	deletion(243969_1)	deletion(243969_1)	deletion(243969_1)	deletion(243969_1)	deletion(243976-244050_75)
2523736	1	deletion	deletion(2523736_1)	deletion(2523736_1)	deletion(2523736_1)	deletion(2523732-2523746_15)	deletion(2523736_1)	deletion(2523736_1)	deletion(2523736_1)	deletion(2523736_1)	deletion(2523736_1)	deletion(2523736_1)	deletion(2523736_1)	deletion(2523736_1)	deletion(2523736_1)
3042167	84	deletion	deletion(3042153-3042250_98)	deletion(3042168-3042253_86)	deletion(3042172-3042248_77)	deletion(3042167-3042250_84)	deletion(3042174-3042250_77)	deletion(3042181-3042248_68)	deletion(3042174-3042250_77)	deletion(3042181-3042248_68)	deletion(3042180-3042250_71)	deletion(3042181-3042250_70)	deletion(3042174-3042250_77)	deletion(3042181-3042248_68)	deletion(3042181-3042250_70)
703328	21	deletion	deletion(703333-703347_15)	deletion(703495-703502_8)	deletion(703329-703351_23)	deletion(703317-703351_35)	deletion(703330-703347_18)	deletion(703335-703344_10)	deletion(703330-703347_18)	deletion(703333-703347_15)	deletion(703333-703347_15)	deletion(703330-703348_19)	deletion(703335-703347_13)	deletion(703333-703345_13)	deletion(703330-703344_15)
2947996	81	deletion	deletion(2947992-2948074_83)	deletion(2947996-2948076_81)	deletion(2947996-2948076_81)	deletion(2947996-2948077_82)	deletion(2947996-2948074_79)	deletion(2947996-2948074_79)	deletion(2947996-2948074_79)	deletion(2947996-2948073_78)	deletion(2947996-2948074_79)	deletion(2947996-2948074_79)	deletion(2947996-2948074_79)	deletion(2947996-2948074_79)	deletion(2947996-2948074_79)
2639505	71	deletion	deletion(2639503-2639575_73)	deletion(2639421-2639579_159)	deletion(2639503-2639574_72)	deletion(2639505-2639582_78)	deletion(2639505-2639570_66)	deletion(2639502-2639572_71)	deletion(2639505-2639575_71)	deletion(2639505-2639568_64)	deletion(2639505-2639569_65)	deletion(2639505-2639570_66)	deletion(2639505-2639571_67)	deletion(2639505-2639570_66)	deletion(2639505-2639570_66)
1380743	83	deletion	deletion(1380743-1380820_78)	deletion(1380743-1380857_115)	deletion(1380750-1380813_64)	deletion(1380743-1380826_84)	deletion(1380743-1380813_71)	deletion(1380746-1380817_72)	deletion(1380743-1380813_71)	deletion(1380747-1380813_67)	deletion(1380743-1380813_71)	deletion(1380741-1380813_73)	deletion(1380744-1380813_70)	deletion(1380743-1380813_71)	deletion(1380743-1380817_75)
2746462	73	deletion	deletion(2746462-2746528_67)	deletion(2746457-2746543_87)	deletion(2746462-2746534_73)	deletion(2746456-2746528_73)	deletion(2746462-2746523_62)	deletion(2746462-2746528_67)	deletion(2746462-2746528_67)	deletion(2746462-2746528_67)	deletion(2746462-2746523_62)	deletion(2746534_1)	deletion(2746462-2746523_62)	deletion(2746531_1)	deletion(2746462-2746528_67)
1702830	16	deletion	deletion(1702839-1702845_7)	deletion(1702830-1702845_16)	deletion(1702839-1702843_5)	deletion(1702830-1702845_16)	deletion(1702839-1702845_7)	deletion(1702839-1702841_3)	deletion(1702839-1702844_6)	deletion(1702839-1702844_6)	deletion(1702839-1702845_7)	deletion(1702839-1702845_7)	deletion(1702839-1702843_5)	deletion(1702841-1702844_4)	deletion(1702840-1702844_5)
1621452	62	deletion	deletion(1621452-1621454_3)	deletion(1621452-1621511_60)	deletion(1621453-1621514_62)	deletion(1621432-1621509_78)	deletion(1621452-1621454_3)	deletion(1621460-1621507_48)	deletion(1621460-1621507_48)	deletion(1621461-1621508_48)	deletion(1621458-1621507_50)	deletion(1621452-1621454_3)	deletion(1621452-1621454_3)	deletion(1621452-1621454_3)	deletion(1621460-1621507_48)
981162	51	deletion	deletion(981169-981205_37)	deletion(981161-981246_86)	deletion(981162-981206_45)	deletion(981162-981164_3)	deletion(981162-981164_3)	deletion(981162-981163_2)	deletion(981162-981164_3)	deletion(981162_1)	deletion(981168-981205_38)	deletion(981162-981164_3)	deletion(981162-981164_3)	deletion(981162-981164_3)	deletion(981162-981164_3)
63896	59	deletion	deletion(63896-63954_59)	deletion(63865-63947_83)	deletion(63951_1)	deletion(63893-63956_64)	deletion(63900-63947_48)	deletion(63951_1)	deletion(63951_1)	deletion(63951_1)	deletion(63951_1)	deletion(63951_1)	deletion(63951_1)	deletion(63903-63945_43)	deletion(63951_1)
4150005	74	deletion	deletion(4150006-4150078_73)	deletion(4150008-4150078_71)	deletion(4150005-4150078_74)	deletion(4150003-4150078_76)	deletion(4150006-4150078_73)	deletion(4150006-4150078_73)	deletion(4150008-4150078_71)	deletion(4150009-4150077_69)	deletion(4150008-4150078_71)	deletion(4150006-4150078_73)	deletion(4150009-4150078_70)	deletion(4150009-4150078_70)	deletion(4150008-4150078_71)
569078	76	deletion	deletion(569072-569150_79)	deletion(569075-569147_73)	deletion(569078_1)	deletion(569044-569156_113)	deletion(569085-569147_63)	deletion(569085-569147_63)	deletion(569085-569147_63)	deletion(569078_1)	deletion(569078_1)	deletion(569085-569146_62)	deletion(569078_1)	deletion(569085-569146_62)	deletion(569078_1)
1741465	14	deletion	deletion(1741469-1741477_9)	deletion(1741469-1741476_8)	deletion(1741473-1741485_13)	deletion(1741336-1741351_16)	deletion(1741473-1741476_4)	deletion(1741469-1741476_8)	deletion(1741473-1741474_2)	deletion(1741473-1741475_3)	deletion(1741473-1741476_4)	deletion(1741469-1741476_8)	deletion(1741469-1741476_8)	deletion(1741475_1)	deletion(1741469-1741476_8)
3747899	66	deletion	deletion(3747899-3747963_65)	deletion(3747899-3747964_66)	deletion(3747899-3747964_66)	deletion(3747899-3747964_66)	deletion(3747899-3747964_66)	deletion(3747899-3747964_66)	deletion(3747899-3747961_63)	deletion(3747905-3747960_56)	deletion(3747899-3747964_66)	deletion(3747899-3747964_66)	deletion(3747903-3747963_61)	deletion(3747899-3747958_60)	deletion(3747899-3747964_66)
1844685	59	deletion	deletion(1844686-1844745_60)	deletion(1844743_1)	deletion(1844743_1)	deletion(1844673-1844743_71)	deletion(1844743_1)	deletion(1844743_1)	deletion(1844743_1)	deletion(1844743_1)	deletion(1844743_1)	deletion(1844743_1)	deletion(1844743_1)	deletion(1844743_1)	deletion(1844743_1)
3656309	29	deletion	deletion(3656311-3656339_29)	deletion(3656313-3656336_24)	deletion(3656313-3656337_25)	deletion(3656309-3656338_30)	deletion(3656310-3656337_28)	deletion(3656309-3656337_29)	deletion(3656311-3656337_27)	deletion(3656311-3656335_25)	deletion(3656309-3656337_29)	deletion(3656309-3656337_29)	deletion(3656311-3656336_26)	deletion(3656319-3656335_17)	deletion(3656309-3656337_29)
112762	80	deletion	deletion(112768-112838_71)	deletion(112760-112832_73)	deletion(112762-112847_86)	deletion(112759-112844_86)	deletion(112770-112834_65)	deletion(112833_1)	deletion(112762_1)	deletion(112762_1)	deletion(112770-112828_59)	deletion(112832_1)	deletion(112768-112832_65)	deletion(112762_1)	deletion(112770-112834_65)
3236644	73	deletion	deletion(3236644-3236706_63)	deletion(3236644-3236719_76)	deletion(3236649-3236716_68)	deletion(3236628-3236716_89)	deletion(3236653-3236706_54)	deletion(3236650-3236706_57)	deletion(3236652-3236706_55)	deletion(3236654-3236706_53)	deletion(3236644-3236707_64)	deletion(3236653-3236706_54)	deletion(3236650-3236706_57)	deletion(3236652-3236706_55)	deletion(3236652-3236706_55)
781591	58	deletion	deletion(781493-781499_7)	deletion(781585-781643_59)	deletion(781588-781643_56)	deletion(781565-781649_85)	deletion(781591-781643_53)	deletion(781592-781648_57)	deletion(781591-781643_53)	deletion(781591-781638_48)	deletion(781591-781648_58)	deletion(781591-781592_2)	deletion(781647_1)	deletion(781647_1)	deletion(781591-781643_53)
3490393	54	deletion	deletion(3490528_1)	deletion(3490353-3490361_9)	deletion(3490395-3490446_52)	deletion(3490381-3490446_66)	deletion(3490395-3490446_52)	deletion(3490395-3490446_52)	deletion(3490395-3490446_52)	deletion(3490395-3490442_48)	deletion(3490395-3490446_52)	deletion(3490395-3490445_51)	deletion(3490395-3490446_52)	deletion(3490395-3490444_50)	deletion(3490395-3490446_52)
2412857	81	deletion	deletion(2412857-2412935_79)	deletion(2412705-2412707_3)	deletion(2412857-2412934_78)	deletion(2412839-2412935_97)	deletion(2412859-2412935_77)	deletion(2412861-2412934_74)	deletion(2412859-2412935_77)	deletion(2412864-2412934_71)	deletion(2412859-2412935_77)	deletion(2412859-2412935_77)	deletion(2412864-2412935_72)	deletion(2412935_1)	deletion(2412859-2412935_77)
1299473	90	deletion	deletion(1299471-1299565_95)	deletion(1299469-1299561_93)	deletion(1299472-1299566_95)	deletion(1299471-1299569_99)	deletion(1299473-1299558_86)	deletion(1299471-1299562_92)	deletion(1299473-1299560_88)	deletion(1299476-1299562_87)	deletion(1299472-1299562_91)	deletion(1299472-1299562_91)	deletion(1299474-1299562_89)	deletion(1299483-1299558_76)	deletion(1299475-1299562_88)
3110316	26	deletion	deletion(3110307-3110338_32)	deletion(3110316-3110338_23)	deletion(3110314-3110338_25)	deletion(3110287-3110341_55)	deletion(3110316-3110338_23)	deletion(3110316-3110333_18)	deletion(3110319-3110338_20)	deletion(3110316-3110336_21)	deletion(3110337-3110338_2)	deletion(3110316-3110337_22)	deletion(3110320-3110336_17)	deletion(3110337-3110338_2)	deletion(3110316-3110338_23)
3521347	34	deletion	deletion(3521352-3521382_31)	deletion(3521345-3521379_35)	deletion(3521348-3521379_32)	deletion(3521189-3521198_10)	deletion(3521377_1)	deletion(3521352-3521379_28)	deletion(3521377_1)	deletion(3521377_1)	deletion(3521375_1)	deletion(3521377_1)	deletion(3521377_1)	deletion(3521377_1)	deletion(3521377_1)
882585	59	deletion	deletion(882585-882653_69)	deletion(882554-882630_77)	deletion(882585-882643_59)	deletion(882577-882638_62)	deletion(882585-882638_54)	deletion(882585-882638_54)	deletion(882585-882639_55)	deletion(882585-882629_45)	deletion(882588-882638_51)	deletion(882585-882630_46)	deletion(882585-882638_54)	deletion(882585-882635_51)	deletion(882585-882638_54)
3090501	24	deletion	deletion(3090664-3090710_47)	deletion(3090446-3090456_11)	deletion(3090501-3090524_24)	deletion(3090501-3090524_24)	deletion(3090662-3090699_38)	deletion(3090672-3090707_36)	deletion(3090662-3090707_46)	deletion(3090670-3090699_30)	deletion(3090662-3090699_38)	deletion(3090672-3090699_28)	deletion(3090672-3090699_28)	deletion(3090670-3090698_29)	deletion(3090662-3090700_39)
562527	32	deletion	deletion(562426-562430_5)	deletion(562369-562370_2)	deletion(562531-562557_27)	deletion(562420-562428_9)	deletion(562530-562551_22)	deletion(562530-562556_27)	deletion(562530-562557_28)	deletion(562530-562557_28)	deletion(562530-562548_19)	deletion(562532-562548_17)	deletion(562530-562548_19)	deletion(562530-562548_19)	deletion(562530-562557_28)
3249454	84	deletion	deletion(3249459-3249551_93)	deletion(3249456-3249537_82)	deletion(3249454-3249536_83)	deletion(3249454-3249568_115)	deletion(3249454-3249455_2)	deletion(3249454-3249455_2)	deletion(3249454-3249455_2)	deletion(3249454-3249455_2)	deletion(3249454-3249455_2)	deletion(3249454-3249455_2)	deletion(3249454-3249455_2)	deletion(3249454-3249455_2)	deletion(3249454-3249455_2)
582590	82	deletion	deletion(582587-582664_78)	deletion(582583-582730_148)	deletion(582672_1)	deletion(582577-582675_99)	deletion(582672_1)	deletion(582592-582664_73)	deletion(582672_1)	deletion(582672_1)	deletion(582672_1)	deletion(582672_1)	deletion(582586-582664_79)	deletion(582592-582664_73)	deletion(582672_1)
2501903	60	deletion	deletion(2501904-2501968_65)	deletion(2501902-2501960_59)	deletion(2501904-2501960_57)	deletion(2501880-2501959_80)	deletion(2501904-2501960_57)	deletion(2501904-2501960_57)	deletion(2501904-2501960_57)	deletion(2501904-2501960_57)	deletion(2501904-2501960_57)	deletion(2501904-2501960_57)	deletion(2501960_1)	deletion(2501904-2501956_53)	deletion(2501904-2501960_57)
2907984	92	deletion	deletion(2907975-2908062_88)	deletion(2907971-2908086_116)	deletion(2907982-2908073_92)	deletion(2907984-2908073_90)	deletion(2908072_1)	deletion(2907990-2908073_84)	deletion(2907994-2908073_80)	deletion(2907996-2908069_74)	deletion(2908072_1)	deletion(2907994-2908073_80)	deletion(2908072_1)	deletion(2907995-2908073_79)	deletion(2907995-2908073_79)
644466	6	deletion	deletion(644466_1)	deletion(644466_1)	deletion(644466_1)	deletion(644446-644470_25)	deletion(644470_1)	notFound	deletion(644466_1)	deletion(644466_1)	deletion(644466_1)	deletion(644466_1)	deletion(644466_1)	deletion(644466_1)	deletion(644466_1)
1456369	58	deletion	deletion(1456365-1456425_61)	deletion(1456369-1456419_51)	deletion(1456369-1456430_62)	deletion(1456369-1456425_57)	deletion(1456369-1456419_51)	deletion(1456369-1456418_50)	deletion(1456369-1456418_50)	deletion(1456371-1456418_48)	deletion(1456369-1456418_50)	deletion(1456369-1456418_50)	deletion(1456371-1456418_48)	deletion(1456370-1456418_49)	deletion(1456369-1456418_50)
740019	18	deletion	deletion(740101-740116_16)	deletion(740105-740120_16)	deletion(740019-740035_17)	deletion(740014-740036_23)	deletion(740101-740115_15)	deletion(740102-740114_13)	deletion(740101-740115_15)	deletion(740103-740113_11)	deletion(740101-740113_13)	deletion(740101-740116_16)	deletion(740101-740114_14)	deletion(740103-740115_13)	deletion(740101-740113_13)
1565987	58	deletion	deletion(1565984-1566045_62)	deletion(1565983-1566059_77)	deletion(1566006-1566045_40)	deletion(1565842-1565855_14)	deletion(1565988-1566044_57)	deletion(1565992-1566043_52)	deletion(1565988-1566044_57)	deletion(1565993-1566044_52)	deletion(1565988-1566048_61)	deletion(1565985-1566046_62)	deletion(1565988-1566043_56)	deletion(1565987-1566040_54)	deletion(1565988-1566044_57)
3153939	28	deletion	deletion(3153939-3153958_20)	deletion(3153939-3153958_20)	deletion(3153941-3153960_20)	deletion(3153939-3153980_42)	deletion(3153939-3153958_20)	deletion(3153939-3153958_20)	deletion(3153939-3153958_20)	deletion(3153939-3153958_20)	deletion(3153939-3153958_20)	deletion(3153939-3153958_20)	deletion(3153939-3153958_20)	deletion(3153941-3153956_16)	deletion(3153939-3153958_20)
3012081	70	deletion	deletion(3012076-3012145_70)	deletion(3012081-3012143_63)	deletion(3012078-3012146_69)	deletion(3012077-3012150_74)	deletion(3012081-3012150_70)	deletion(3012081-3012150_70)	deletion(3012081-3012150_70)	deletion(3012081-3012145_65)	deletion(3012081-3012150_70)	deletion(3012081-3012149_69)	deletion(3012083-3012150_68)	deletion(3012083-3012144_62)	deletion(3012081-3012150_70)
145433	31	deletion	deletion(145432-145461_30)	deletion(145317-145342_26)	deletion(145433_1)	deletion(145425-145462_38)	deletion(145433-145462_30)	deletion(145433_1)	deletion(145436-145462_27)	deletion(145433_1)	deletion(145433-145462_30)	deletion(145436-145462_27)	deletion(145436-145460_25)	deletion(145435-145462_28)	deletion(145433-145462_30)
1462346	70	deletion	deletion(1462329-1462414_86)	deletion(1462346-1462427_82)	deletion(1462338-1462414_77)	deletion(1462346-1462414_69)	deletion(1462346-1462414_69)	deletion(1462346-1462414_69)	deletion(1462346-1462414_69)	deletion(1462346-1462411_66)	deletion(1462346-1462414_69)	deletion(1462346-1462414_69)	deletion(1462346-1462414_69)	deletion(1462346-1462414_69)	deletion(1462346-1462414_69)
2683275	8	deletion	deletion(2683266-2683281_16)	deletion(2683395-2683404_10)	deletion(2683276-2683282_7)	deletion(2683269-2683282_14)	deletion(2683276-2683282_7)	deletion(2683278-2683282_5)	deletion(2683276-2683282_7)	deletion(2683278-2683282_5)	deletion(2683276-2683282_7)	deletion(2683276-2683282_7)	deletion(2683277-2683281_5)	deletion(2683278-2683279_2)	deletion(2683276-2683282_7)
4374452	75	deletion	deletion(4374452-4374532_81)	deletion(4374451-4374526_76)	deletion(4374452-4374526_75)	deletion(4374452-4374526_75)	deletion(4374452-4374526_75)	deletion(4374452-4374515_64)	deletion(4374452-4374526_75)	deletion(4374453-4374526_74)	deletion(4374452-4374526_75)	deletion(4374452-4374526_75)	deletion(4374452-4374524_73)	deletion(4374452-4374526_75)	deletion(4374452-4374526_75)
3099483	68	deletion	deletion(3099481-3099554_74)	deletion(3099478-3099561_84)	deletion(3099487-3099550_64)	deletion(3099624-3099625_2)	deletion(3099487-3099550_64)	deletion(3099485-3099550_66)	deletion(3099487-3099550_64)	deletion(3099487-3099547_61)	deletion(3099487-3099550_64)	deletion(3099482-3099550_69)	deletion(3099550_1)	deletion(3099487-3099550_64)	deletion(3099487-3099549_63)
3727810	79	deletion	deletion(3727799-3727889_91)	deletion(3727810_1)	deletion(3727812-3727887_76)	deletion(3727810-3727887_78)	deletion(3727810_1)	deletion(3727810_1)	deletion(3727810_1)	deletion(3727810_1)	deletion(3727810_1)	deletion(3727810_1)	deletion(3727810_1)	deletion(3727810_1)	deletion(3727810_1)
3126715	39	deletion	deletion(3126715-3126766_52)	deletion(3126715-3126767_53)	deletion(3126722-3126758_37)	deletion(3126716-3126773_58)	deletion(3126722-3126753_32)	deletion(3126722-3126753_32)	deletion(3126722-3126753_32)	deletion(3126722-3126747_26)	deletion(3126722-3126753_32)	deletion(3126722-3126753_32)	deletion(3126724-3126753_30)	deletion(3126724-3126753_30)	deletion(3126722-3126753_32)
1950299	63	deletion	deletion(1950299-1950362_64)	deletion(1950134-1950153_20)	deletion(1950300-1950363_64)	deletion(1950300-1950367_68)	deletion(1950300-1950361_62)	deletion(1950300-1950361_62)	deletion(1950300-1950361_62)	deletion(1950300-1950361_62)	deletion(1950300-1950361_62)	deletion(1950300-1950361_62)	deletion(1950358-1950360_3)	deletion(1950300-1950361_62)	deletion(1950300-1950361_62)
3533284	79	deletion	deletion(3533284-3533365_82)	deletion(3533260-3533358_99)	deletion(3533289-3533362_74)	deletion(3533284-3533364_81)	deletion(3533284_1)	deletion(3533284_1)	deletion(3533284_1)	deletion(3533284_1)	deletion(3533284_1)	deletion(3533284_1)	deletion(3533284_1)	deletion(3533284_1)	deletion(3533284_1)
4156407	29	deletion	deletion(4156414-4156427_14)	deletion(4156407_1)	deletion(4156433_1)	deletion(4156401-4156435_35)	deletion(4156414-4156420_7)	deletion(4156414-4156424_11)	deletion(4156407_1)	deletion(4156407_1)	deletion(4156407_1)	deletion(4156414-4156424_11)	deletion(4156416-4156424_9)	deletion(4156407_1)	deletion(4156407_1)
2084312	49	deletion	deletion(2084301-2084360_60)	deletion(2084312-2084360_49)	deletion(2084312-2084364_53)	deletion(2084312-2084360_49)	deletion(2084312-2084360_49)	deletion(2084312-2084360_49)	deletion(2084312-2084360_49)	deletion(2084312-2084358_47)	deletion(2084312-2084361_50)	deletion(2084312-2084360_49)	deletion(2084316-2084360_45)	deletion(2084312-2084360_49)	deletion(2084312-2084360_49)
2688558	56	deletion	deletion(2688559-2688608_50)	deletion(2688661-2688674_14)	deletion(2688566-2688608_43)	deletion(2688556-2688626_71)	deletion(2688571-2688608_38)	deletion(2688572-2688607_36)	deletion(2688572-2688606_35)	deletion(2688568-2688606_39)	deletion(2688575-2688608_34)	deletion(2688571-2688608_38)	deletion(2688568-2688608_41)	deletion(2688567-2688606_40)	deletion(2688571-2688608_38)
2499259	65	deletion	deletion(2499240-2499323_84)	deletion(2499257-2499336_80)	deletion(2499260-2499323_64)	deletion(2499217-2499340_124)	deletion(2499260-2499316_57)	deletion(2499260-2499323_64)	deletion(2499260-2499324_65)	deletion(2499260-2499323_64)	deletion(2499260-2499316_57)	deletion(2499260-2499316_57)	deletion(2499260-2499321_62)	deletion(2499260-2499315_56)	deletion(2499260-2499323_64)
4169708	39	deletion	deletion(4169708-4169738_31)	deletion(4169678-4169753_76)	deletion(4169741_1)	deletion(4169697-4169744_48)	deletion(4169745_1)	deletion(4169745_1)	deletion(4169745_1)	deletion(4169745_1)	deletion(4169741_1)	deletion(4169741_1)	deletion(4169741_1)	deletion(4169745_1)	deletion(4169745_1)
1233631	59	deletion	deletion(1233633-1233687_55)	deletion(1233623-1233736_114)	deletion(1233629-1233686_58)	deletion(1233580-1233591_12)	deletion(1233636-1233686_51)	deletion(1233633-1233689_57)	deletion(1233633-1233686_54)	deletion(1233633-1233684_52)	deletion(1233636-1233686_51)	deletion(1233633-1233686_54)	deletion(1233636-1233684_49)	deletion(1233636-1233689_54)	deletion(1233636-1233686_51)
1816134	37	deletion	deletion(1816321-1816398_78)	deletion(1816136-1816170_35)	deletion(1816134-1816180_47)	deletion(1815999-1816001_3)	deletion(1816136-1816170_35)	deletion(1816137-1816170_34)	deletion(1816168_1)	deletion(1816168_1)	deletion(1816136-1816170_35)	deletion(1816168_1)	deletion(1816139-1816170_32)	deletion(1816168_1)	deletion(1816168_1)
103845	8	deletion	deletion(103844-103855_12)	insertion(103845_insertions:C)	insertion(103846_insertions:G)	deletion(103845-103861_17)	insertion(103845_insertions:C,C,C)	SNP(103685_A)	insertion(103845_insertions:C,C,C)	insertion(103845_insertions:C,C,C,C,C,C)	insertion(103845_insertions:C,C,C)	insertion(103845_insertions:C,C,C,C)	insertion(103845_insertions:C,C,C,C,C)	insertion(103845_insertions:C,C,C)	deletion(103845-103852_8)
4030630	62	deletion	deletion(4030630-4030686_57)	deletion(4030628-4030686_59)	deletion(4030633-4030681_49)	deletion(4030633-4030689_57)	deletion(4030639-4030681_43)	deletion(4030639-4030681_43)	deletion(4030639-4030681_43)	deletion(4030639-4030681_43)	deletion(4030633-4030686_54)	deletion(4030639-4030686_48)	deletion(4030639-4030682_44)	deletion(4030639-4030685_47)	deletion(4030634-4030681_48)
1451971	96	deletion	deletion(1451973-1452061_89)	deletion(1451952-1452061_110)	deletion(1451973-1452071_99)	deletion(1451968-1452072_105)	deletion(1451973-1452061_89)	deletion(1451973-1452063_91)	deletion(1451973-1452061_89)	deletion(1451973-1452061_89)	deletion(1451973-1452061_89)	deletion(1451973-1452065_93)	deletion(1451973-1452061_89)	deletion(1451973-1452061_89)	deletion(1451973-1452065_93)
2161502	39	deletion	deletion(2161502-2161540_39)	deletion(2161502-2161542_41)	deletion(2161509-2161541_33)	deletion(2161499-2161545_47)	deletion(2161502-2161540_39)	deletion(2161507-2161540_34)	deletion(2161507-2161540_34)	deletion(2161508-2161539_32)	deletion(2161503-2161540_38)	deletion(2161503-2161540_38)	deletion(2161508-2161539_32)	deletion(2161508-2161539_32)	deletion(2161502-2161540_39)
3935722	83	deletion	deletion(3935722_1)	deletion(3935722-3935807_86)	deletion(3935722-3935802_81)	deletion(3935711-3935804_94)	deletion(3935722-3935798_77)	deletion(3935723-3935802_80)	deletion(3935722-3935802_81)	deletion(3935722-3935802_81)	deletion(3935722-3935802_81)	deletion(3935722-3935801_80)	deletion(3935728-3935800_73)	deletion(3935732-3935800_69)	deletion(3935722-3935802_81)
1150136	35	deletion	deletion(1150226-1150235_10)	deletion(1150142-1150166_25)	deletion(1150170_1)	deletion(1150121-1150170_50)	deletion(1150142-1150164_23)	deletion(1150142-1150164_23)	deletion(1150142-1150164_23)	deletion(1150142-1150164_23)	deletion(1150142-1150156_15)	deletion(1150165-1150166_2)	deletion(1150142-1150164_23)	deletion(1150143-1150164_22)	deletion(1150165-1150166_2)
645507	31	deletion	deletion(645507-645533_27)	deletion(645506-645536_31)	deletion(645507-645538_32)	deletion(645507-645538_32)	deletion(645507_1)	deletion(645507-645526_20)	deletion(645507_1)	deletion(645507_1)	deletion(645507_1)	deletion(645507_1)	deletion(645507_1)	deletion(645536_1)	deletion(645507_1)
4667004	13	deletion	deletion(4666995-4667016_22)	deletion(4667000-4667022_23)	deletion(4667002-4667020_19)	deletion(4667003-4667016_14)	deletion(4667004-4667014_11)	deletion(4667004-4667013_10)	deletion(4667004-4667014_11)	deletion(4667004-4667008_5)	deletion(4667004-4667014_11)	deletion(4667004-4667014_11)	deletion(4667012-4667013_2)	deletion(4667004-4667013_10)	deletion(4667007-4667014_8)
974926	18	deletion	deletion(974926-974935_10)	deletion(974922-974935_14)	deletion(974926-974941_16)	deletion(974923-974941_19)	deletion(974939-974941_3)	deletion(974939-974941_3)	deletion(974939-974941_3)	deletion(974939-974941_3)	deletion(974939-974941_3)	deletion(974939-974941_3)	deletion(974939-974941_3)	deletion(974939-974941_3)	deletion(974939-974941_3)
1778121	80	deletion	deletion(1778121-1778190_70)	deletion(1778121-1778190_70)	deletion(1778120-1778192_73)	deletion(1778107-1778201_95)	deletion(1778200_1)	deletion(1778121-1778196_76)	deletion(1778200_1)	deletion(1778200_1)	deletion(1778121-1778197_77)	deletion(1778121-1778197_77)	deletion(1778200_1)	deletion(1778200_1)	deletion(1778121-1778197_77)
185358	18	deletion	deletion(185347-185368_22)	deletion(185361-185369_9)	deletion(185352-185372_21)	deletion(185355-185373_19)	deletion(185358-185368_11)	deletion(185358-185368_11)	deletion(185358-185368_11)	deletion(185358-185368_11)	deletion(185358-185373_16)	insertion(185358_insertions:TG)	deletion(185358-185368_11)	deletion(185358-185368_11)	deletion(185360-185364_5)
284679	83	deletion	deletion(284679-284764_86)	deletion(284679-284787_109)	deletion(284678-284759_82)	deletion(284678-284761_84)	deletion(284680-284761_82)	deletion(284680-284761_82)	deletion(284679-284750_72)	deletion(284759-284761_3)	deletion(284679-284759_81)	deletion(284679-284761_83)	deletion(284679-284751_73)	deletion(284679-284752_74)	deletion(284679-284761_83)
469157	63	deletion	deletion(469051-469103_53)	deletion(469139-469251_113)	deletion(469050-469099_50)	deletion(469156-469215_60)	deletion(469051-469099_49)	deletion(469051-469099_49)	deletion(469051-469099_49)	deletion(469057-469099_43)	deletion(469051-469099_49)	deletion(469052-469099_48)	deletion(469054-469098_45)	deletion(469098_1)	deletion(469056-469099_44)
4674492	65	deletion	deletion(4674490-4674623_134)	deletion(4674385-4674619_235)	deletion(4674389-4674453_65)	deletion(4674385-4674461_77)	deletion(4674457_1)	deletion(4674457_1)	deletion(4674457_1)	deletion(4674457_1)	deletion(4674457_1)	deletion(4674457_1)	deletion(4674457_1)	deletion(4674457_1)	deletion(4674457_1)
3496113	83	deletion	deletion(3496113-3496185_73)	deletion(3496113-3496190_78)	deletion(3496113-3496190_78)	deletion(3496113-3496215_103)	deletion(3496113-3496190_78)	deletion(3496113-3496190_78)	deletion(3496113-3496190_78)	deletion(3496115-3496190_76)	deletion(3496113-3496195_83)	deletion(3496114-3496195_82)	deletion(3496119-3496190_72)	deletion(3496115-3496190_76)	deletion(3496120-3496190_71)
2538965	16	deletion	deletion(2538884-2538889_6)	deletion(2538964-2538980_17)	deletion(2538964-2538979_16)	deletion(2538965-2538982_18)	deletion(2538965-2538979_15)	deletion(2538967-2538979_13)	deletion(2538965-2538979_15)	deletion(2538968-2538980_13)	deletion(2538965-2538979_15)	deletion(2538965-2538979_15)	deletion(2538968-2538979_12)	deletion(2538965-2538977_13)	deletion(2538965-2538979_15)
3835107	56	deletion	deletion(3835105-3835161_57)	deletion(3835106-3835208_103)	deletion(3835114-3835161_48)	deletion(3835105-3835164_60)	deletion(3835106_1)	deletion(3835107_1)	deletion(3835106-3835107_2)	deletion(3835106-3835107_2)	deletion(3835107_1)	deletion(3835107_1)	deletion(3835107_1)	deletion(3835107_1)	deletion(3835107_1)
4465019	66	deletion	deletion(4465014-4465071_58)	deletion(4465019-4465074_56)	deletion(4465019-4465071_53)	deletion(4465019-4465084_66)	deletion(4465019-4465074_56)	deletion(4465080_1)	deletion(4465084_1)	deletion(4465084_1)	deletion(4465019-4465071_53)	deletion(4465019-4465071_53)	deletion(4465019-4465069_51)	deletion(4465084_1)	deletion(4465019-4465071_53)
1781416	59	deletion	deletion(1781424-1781477_54)	deletion(1781334-1781357_24)	deletion(1781417-1781474_58)	deletion(1781366-1781370_5)	deletion(1781423-1781474_52)	deletion(1781417-1781474_58)	deletion(1781424-1781474_51)	deletion(1781424-1781474_51)	deletion(1781420-1781474_55)	deletion(1781424-1781474_51)	deletion(1781424-1781474_51)	deletion(1781424-1781474_51)	deletion(1781424-1781474_51)
2711845	32	deletion	deletion(2711853-2711876_24)	deletion(2711856-2711876_21)	deletion(2711845-2711876_32)	deletion(2711842-2711876_35)	deletion(2711855-2711876_22)	deletion(2711853-2711876_24)	deletion(2711855-2711876_22)	deletion(2711855-2711877_23)	deletion(2711855-2711876_22)	deletion(2711855-2711876_22)	deletion(2711855-2711876_22)	deletion(2711855-2711876_22)	deletion(2711855-2711876_22)
1580804	92	deletion	deletion(1580800-1580895_96)	deletion(1580742-1580761_20)	deletion(1580808-1580894_87)	deletion(1580801-1580908_108)	deletion(1580814-1580887_74)	deletion(1580895_1)	deletion(1580816-1580887_72)	deletion(1580810-1580887_78)	deletion(1580816-1580887_72)	deletion(1580817-1580887_71)	deletion(1580808-1580887_80)	deletion(1580810-1580887_78)	deletion(1580808-1580887_80)
3929007	60	deletion	deletion(3929000-3929065_66)	deletion(3929003-3929071_69)	deletion(3929007-3929062_56)	deletion(3929002-3929062_61)	deletion(3929014-3929062_49)	deletion(3929014-3929062_49)	deletion(3929014-3929062_49)	deletion(3929016-3929062_47)	deletion(3929012-3929060_49)	deletion(3929014-3929062_49)	deletion(3929016-3929062_47)	deletion(3929014-3929062_49)	deletion(3929011-3929062_52)
4197937	36	deletion	deletion(4197937-4197967_31)	deletion(4197941-4197967_27)	deletion(4197936-4197967_32)	deletion(4197781-4197787_7)	deletion(4197941-4197967_27)	deletion(4197941-4197967_27)	deletion(4197941-4197965_25)	deletion(4197941-4197967_27)	deletion(4197941-4197967_27)	deletion(4197942-4197967_26)	deletion(4197941-4197967_27)	deletion(4197941-4197965_25)	deletion(4197940-4197967_28)
4063718	4	deletion	deletion(4063718-4063721_4)	deletion(4063718-4063721_4)	deletion(4063718-4063721_4)	deletion(4063718-4063721_4)	deletion(4063718-4063721_4)	deletion(4063718-4063721_4)	deletion(4063718-4063721_4)	deletion(4063718-4063721_4)	deletion(4063718-4063721_4)	deletion(4063718-4063721_4)	deletion(4063718-4063721_4)	deletion(4063718-4063721_4)	deletion(4063718-4063721_4)
3587374	68	deletion	deletion(3587374-3587435_62)	deletion(3587372-3587438_67)	deletion(3587374-3587431_58)	deletion(3587367-3587440_74)	deletion(3587374-3587431_58)	deletion(3587374-3587431_58)	deletion(3587374-3587427_54)	deletion(3587374-3587431_58)	deletion(3587374-3587427_54)	deletion(3587374-3587431_58)	deletion(3587374-3587431_58)	deletion(3587374_1)	deletion(3587439_1)
958508	90	deletion	deletion(958508-958598_91)	deletion(958506-958595_90)	deletion(958507-958597_91)	deletion(958505-958604_100)	deletion(958508-958592_85)	deletion(958517-958592_76)	deletion(958508-958589_82)	deletion(958508-958592_85)	deletion(958508-958592_85)	deletion(958508-958597_90)	deletion(958508-958592_85)	deletion(958508-958592_85)	deletion(958508-958595_88)
4112787	91	deletion	deletion(4112879_1)	deletion(4112793-4112877_85)	deletion(4112793-4112876_84)	deletion(4112781-4112877_97)	deletion(4112876_1)	deletion(4112793-4112867_75)	deletion(4112793-4112867_75)	deletion(4112793-4112867_75)	deletion(4112876_1)	deletion(4112876_1)	deletion(4112793-4112869_77)	deletion(4112876_1)	deletion(4112793-4112877_85)
4487928	78	deletion	deletion(4487928-4488003_76)	deletion(4487928-4488005_78)	deletion(4487929-4487999_71)	deletion(4487928-4488003_76)	deletion(4487928-4487999_72)	deletion(4487928-4487997_70)	deletion(4487928-4487999_72)	deletion(4487928-4487997_70)	deletion(4487933-4487999_67)	deletion(4487928-4487999_72)	deletion(4487935-4487997_63)	deletion(4487933-4487998_66)	deletion(4487928-4487999_72)
2045909	98	deletion	deletion(2045908-2046001_94)	deletion(2045888-2046028_141)	deletion(2045909-2046006_98)	deletion(2045880-2046009_130)	deletion(2045911-2046002_92)	deletion(2045911-2046006_96)	deletion(2045913-2046002_90)	deletion(2045909-2046002_94)	deletion(2045911-2046002_92)	deletion(2045911-2046002_92)	deletion(2045911-2046000_90)	deletion(2045909-2046000_92)	deletion(2045911-2046001_91)
2435857	24	deletion	deletion(2435856-2435885_30)	deletion(2435846-2435880_35)	deletion(2435854-2435876_23)	deletion(2435856-2435897_42)	deletion(2435861-2435880_20)	deletion(2435861-2435880_20)	deletion(2435857-2435880_24)	deletion(2435857_1)	deletion(2435863-2435878_16)	deletion(2435857-2435879_23)	deletion(2435857_1)	deletion(2435857_1)	deletion(2435857-2435880_24)
4260501	24	deletion	deletion(4260498-4260523_26)	deletion(4260510-4260526_17)	deletion(4260507-4260523_17)	deletion(4260502-4260530_29)	deletion(4260501-4260523_23)	deletion(4260502-4260523_22)	deletion(4260501_1)	deletion(4260507-4260521_15)	deletion(4260510-4260523_14)	deletion(4260510-4260523_14)	deletion(4260510-4260523_14)	deletion(4260510-4260521_12)	deletion(4260501-4260522_22)
2544619	43	deletion	deletion(2544634-2544659_26)	deletion(2544656_1)	deletion(2544634-2544659_26)	deletion(2544615-2544659_45)	deletion(2544629-2544659_31)	deletion(2544633-2544654_22)	deletion(2544630-2544659_30)	deletion(2544634-2544659_26)	deletion(2544634-2544659_26)	deletion(2544633-2544659_27)	deletion(2544635-2544653_19)	deletion(2544634-2544653_20)	deletion(2544633-2544659_27)
1629494	61	deletion	deletion(1629499-1629554_56)	deletion(1629499-1629559_61)	deletion(1629499-1629554_56)	deletion(1629486-1629559_74)	deletion(1629499-1629554_56)	deletion(1629499-1629554_56)	deletion(1629494-1629554_61)	deletion(1629499-1629554_56)	deletion(1629499-1629554_56)	deletion(1629499-1629554_56)	deletion(1629499-1629552_54)	deletion(1629507-1629555_49)	deletion(1629499-1629554_56)
3976357	8	deletion	deletion(3976351-3976368_18)	deletion(3976345-3976361_17)	deletion(3976358-3976361_4)	deletion(3976357-3976363_7)	deletion(3976357-3976361_5)	deletion(3976357-3976360_4)	deletion(3976357-3976361_5)	deletion(3976357-3976360_4)	deletion(3976357-3976361_5)	deletion(3976357-3976359_3)	deletion(3976357-3976360_4)	deletion(3976357-3976361_5)	deletion(3976357-3976361_5)
4532350	99	deletion	deletion(4532347-4532449_103)	deletion(4532349-4532448_100)	deletion(4532351-4532446_96)	deletion(4532350-4532450_101)	deletion(4532350-4532442_93)	deletion(4532352-4532448_97)	deletion(4532350_1)	deletion(4532352-4532441_90)	deletion(4532350-4532448_99)	deletion(4532350-4532446_97)	deletion(4532350_1)	deletion(4532350-4532444_95)	deletion(4532350-4532446_97)
3576382	21	deletion	deletion(3576376-3576392_17)	deletion(3576382-3576390_9)	deletion(3576389-3576398_10)	deletion(3576381-3576398_18)	deletion(3576382-3576390_9)	deletion(3576382-3576390_9)	deletion(3576382-3576390_9)	deletion(3576382-3576390_9)	deletion(3576382-3576390_9)	deletion(3576382-3576390_9)	deletion(3576382-3576390_9)	deletion(3576382-3576390_9)	deletion(3576382-3576390_9)
879579	18	deletion	deletion(879567-879588_22)	deletion(879579-879614_36)	deletion(879579-879594_16)	deletion(879579-879601_23)	deletion(879579-879594_16)	deletion(879579-879594_16)	deletion(879579-879594_16)	deletion(879579-879592_14)	deletion(879579-879594_16)	deletion(879579-879594_16)	deletion(879579-879590_12)	deletion(879579-879590_12)	deletion(879579-879594_16)
4149196	72	deletion	deletion(4149196-4149267_72)	deletion(4149196-4149284_89)	deletion(4149192-4149267_76)	deletion(4149196-4149270_75)	deletion(4149196-4149267_72)	deletion(4149197-4149267_71)	deletion(4149196-4149267_72)	deletion(4149197-4149267_71)	deletion(4149196-4149267_72)	deletion(4149196-4149267_72)	deletion(4149204-4149267_64)	deletion(4149207-4149265_59)	deletion(4149196-4149267_72)
2722076	23	deletion	deletion(2722077-2722097_21)	deletion(2722077-2722100_24)	deletion(2722078-2722097_20)	deletion(2722026-2722029_4)	deletion(2722077-2722097_21)	deletion(2722077-2722096_20)	deletion(2722077-2722097_21)	deletion(2722078-2722096_19)	deletion(2722077-2722097_21)	deletion(2722077-2722097_21)	deletion(2722079-2722095_17)	deletion(2722077-2722096_20)	deletion(2722077-2722097_21)
4566837	62	deletion	deletion(4566833-4566891_59)	deletion(4566837-4566894_58)	deletion(4566836-4566898_63)	deletion(4566831-4566902_72)	deletion(4566837-4566891_55)	deletion(4566837-4566888_52)	deletion(4566897_1)	deletion(4566897_1)	deletion(4566837-4566891_55)	deletion(4566837-4566889_53)	deletion(4566837-4566886_50)	deletion(4566839-4566890_52)	deletion(4566837-4566891_55)
2565033	88	deletion	deletion(2565040-2565113_74)	deletion(2565035-2565123_89)	deletion(2565035-2565115_81)	deletion(2565028-2565118_91)	deletion(2565040-2565114_75)	deletion(2565041-2565114_74)	deletion(2565040-2565118_79)	deletion(2565040-2565114_75)	deletion(2565040-2565114_75)	deletion(2565040-2565114_75)	deletion(2565043-2565114_72)	deletion(2565040-2565114_75)	deletion(2565040-2565114_75)
2063435	9	deletion	deletion(2063434-2063455_22)	deletion(2063425-2063522_98)	deletion(2063435-2063436_2)	deletion(2063435-2063436_2)	deletion(2063435_1)	deletion(2063437-2063443_7)	deletion(2063435-2063436_2)	deletion(2063435-2063436_2)	deletion(2063435-2063436_2)	deletion(2063435-2063442_8)	deletion(2063435-2063436_2)	deletion(2063435-2063436_2)	deletion(2063435-2063436_2)
1317870	80	deletion	deletion(1317870-1317958_89)	deletion(1317870-1317978_109)	deletion(1317865-1317937_73)	deletion(1317858-1317946_89)	deletion(1317942_1)	deletion(1317946_1)	deletion(1317946_1)	deletion(1317870-1317942_73)	deletion(1317870-1317937_68)	deletion(1317870-1317937_68)	deletion(1317942_1)	deletion(1317870-1317937_68)	deletion(1317870-1317937_68)
3280766	60	deletion	deletion(3280754-3280826_73)	deletion(3280766-3280822_57)	deletion(3280766-3280819_54)	deletion(3280766-3280833_68)	deletion(3280766-3280822_57)	deletion(3280766-3280822_57)	deletion(3280766-3280822_57)	deletion(3280766-3280818_53)	deletion(3280766-3280822_57)	deletion(3280766-3280817_52)	deletion(3280766-3280819_54)	deletion(3280766-3280816_51)	deletion(3280766-3280822_57)
1752050	34	deletion	deletion(1752078_1)	deletion(1752047-1752083_37)	deletion(1752056-1752083_28)	deletion(1752192-1752206_15)	deletion(1752078_1)	deletion(1752078_1)	deletion(1752078_1)	deletion(1752050-1752051_2)	deletion(1752056-1752083_28)	deletion(1752078_1)	deletion(1752078_1)	deletion(1752056-1752072_17)	deletion(1752078_1)
4410173	89	deletion	deletion(4410173-4410256_84)	deletion(4410173-4410308_136)	deletion(4410173-4410256_84)	deletion(4410173-4410280_108)	deletion(4410179-4410257_79)	deletion(4410179-4410256_78)	deletion(4410179-4410256_78)	deletion(4410179-4410256_78)	deletion(4410179-4410256_78)	deletion(4410179-4410256_78)	deletion(4410181-4410255_75)	deletion(4410173-4410256_84)	deletion(4410179-4410256_78)
3040307	33	deletion	deletion(3040307-3040339_33)	deletion(3040307-3040358_52)	deletion(3040307-3040344_38)	deletion(3040307-3040342_36)	deletion(3040307-3040338_32)	deletion(3040307-3040338_32)	deletion(3040307-3040334_28)	deletion(3040308-3040335_28)	deletion(3040307-3040338_32)	deletion(3040307-3040338_32)	deletion(3040308-3040335_28)	deletion(3040312-3040337_26)	deletion(3040318-3040338_21)
3012723	26	deletion	deletion(3012848-3012853_6)	deletion(3012718-3012745_28)	deletion(3012732-3012745_14)	deletion(3012720-3012743_24)	deletion(3012729-3012745_17)	deletion(3012723-3012745_23)	deletion(3012729-3012745_17)	deletion(3012729-3012745_17)	deletion(3012723-3012745_23)	deletion(3012729-3012745_17)	deletion(3012723-3012745_23)	deletion(3012723-3012744_22)	deletion(3012731-3012745_15)
4609425	8	deletion	deletion(4609425-4609443_19)	deletion(4609425-4609427_3)	deletion(4609425-4609432_8)	deletion(4609412-4609427_16)	deletion(4609425-4609427_3)	deletion(4609425-4609427_3)	deletion(4609425-4609427_3)	deletion(4609425-4609427_3)	deletion(4609425-4609427_3)	deletion(4609425-4609427_3)	deletion(4609425-4609427_3)	deletion(4609425-4609427_3)	deletion(4609425-4609427_3)
679465	81	deletion	deletion(679474-679540_67)	deletion(679466-679540_75)	deletion(679471-679540_70)	deletion(679338-679368_31)	deletion(679471-679540_70)	deletion(679473-679537_65)	deletion(679472-679540_69)	deletion(679541-679543_3)	deletion(679474-679540_67)	deletion(679472-679539_68)	deletion(679474-679539_66)	deletion(679474-679535_62)	deletion(679471-679540_70)
2222353	39	deletion	deletion(2222354-2222395_42)	deletion(2222354-2222394_41)	deletion(2222387-2222389_3)	deletion(2222542-2222543_2)	deletion(2222386-2222388_3)	deletion(2222386-2222388_3)	deletion(2222386_1)	deletion(2222386-2222387_2)	deletion(2222386-2222388_3)	deletion(2222386-2222388_3)	deletion(2222386-2222388_3)	deletion(2222386-2222388_3)	deletion(2222354-2222378_25)
3951673	48	deletion	deletion(3951677-3951730_54)	deletion(3951765-3951771_7)	deletion(3951673-3951720_48)	deletion(3951672-3951723_52)	deletion(3951677-3951720_44)	deletion(3951677-3951720_44)	deletion(3951677-3951714_38)	deletion(3951677-3951720_44)	deletion(3951677-3951720_44)	deletion(3951677-3951720_44)	deletion(3951677-3951720_44)	deletion(3951718_1)	deletion(3951677-3951720_44)
1231208	16	deletion	deletion(1231215-1231216_2)	deletion(1231217-1231254_38)	deletion(1231202-1231217_16)	deletion(1231209-1231223_15)	deletion(1231215-1231216_2)	deletion(1231215-1231216_2)	deletion(1231215-1231216_2)	insertion(1231224_insertions:A,A,A,A,A,A,A,A,A,A)	deletion(1231215-1231221_7)	deletion(1231215-1231216_2)	insertion(1231224_insertions:A,A,A,A)	deletion(1231215-1231216_2)	deletion(1231215-1231216_2)
109451	16	deletion	deletion(109452-109476_25)	deletion(109452-109476_25)	deletion(109447-109465_19)	deletion(109404-109425_22)	deletion(109452-109459_8)	deletion(109458-109465_8)	deletion(109452-109465_14)	deletion(109459-109463_5)	deletion(109452-109465_14)	deletion(109452-109465_14)	deletion(109456-109465_10)	deletion(109454-109459_6)	deletion(109458-109465_8)
2916929	26	deletion	deletion(2916935-2916963_29)	deletion(2916935-2916954_20)	deletion(2916931-2916950_20)	deletion(2917032-2917044_13)	deletion(2916935-2916952_18)	deletion(2916935-2916954_20)	deletion(2916935-2916954_20)	deletion(2916935-2916949_15)	deletion(2916954_1)	deletion(2916935-2916954_20)	deletion(2916935-2916950_16)	deletion(2916935-2916954_20)	deletion(2916935-2916954_20)
2001986	67	deletion	deletion(2002139-2002181_43)	deletion(2001902_1)	deletion(2002141-2002179_39)	deletion(2001980-2002066_87)	deletion(2002141-2002179_39)	deletion(2002143-2002175_33)	deletion(2002143-2002179_37)	deletion(2002143-2002178_36)	deletion(2002143-2002179_37)	deletion(2002143-2002179_37)	deletion(2002143-2002177_35)	deletion(2002143-2002179_37)	deletion(2002141-2002179_39)
4217478	33	deletion	deletion(4217477-4217514_38)	deletion(4217476-4217500_25)	deletion(4217478-4217510_33)	deletion(4217474-4217512_39)	deletion(4217478-4217510_33)	deletion(4217478_1)	deletion(4217486-4217500_15)	deletion(4217482-4217506_25)	deletion(4217482-4217500_19)	deletion(4217477-4217500_24)	deletion(4217486-4217505_20)	deletion(4217486-4217506_21)	deletion(4217486-4217510_25)
4156973	91	deletion	deletion(4156982-4157063_82)	deletion(4156961-4157060_100)	deletion(4156975-4157064_90)	deletion(4156973-4157063_91)	deletion(4156982-4157063_82)	deletion(4156985-4157063_79)	deletion(4156985-4157063_79)	deletion(4156982-4157062_81)	deletion(4156985-4157063_79)	deletion(4156985-4157063_79)	deletion(4156985-4157062_78)	deletion(4156985-4157063_79)	deletion(4156984-4157063_80)
1623553	28	deletion	deletion(1623556-1623578_23)	deletion(1623715-1623724_10)	deletion(1623556-1623580_25)	deletion(1623551_1)	deletion(1623556-1623580_25)	deletion(1623557-1623580_24)	deletion(1623556-1623580_25)	deletion(1623556-1623580_25)	deletion(1623556-1623580_25)	deletion(1623556-1623576_21)	deletion(1623556-1623580_25)	deletion(1623556-1623578_23)	deletion(1623556-1623580_25)
511049	44	deletion	deletion(511050-511087_38)	deletion(511038-511094_57)	deletion(511054-511088_35)	deletion(510960-510969_10)	deletion(511050-511087_38)	deletion(511086-511087_2)	deletion(511050-511087_38)	deletion(511050-511082_33)	deletion(511050-511087_38)	deletion(511048-511087_40)	deletion(511050-511087_38)	deletion(511050-511086_37)	deletion(511048-511087_40)
2356059	68	deletion	deletion(2356059-2356124_66)	deletion(2356065-2356128_64)	deletion(2356065-2356126_62)	deletion(2356058-2356128_71)	deletion(2356065-2356117_53)	deletion(2356065-2356124_60)	deletion(2356065-2356115_51)	deletion(2356065-2356120_56)	deletion(2356065-2356114_50)	deletion(2356065-2356122_58)	deletion(2356065-2356111_47)	deletion(2356065-2356117_53)	deletion(2356065-2356117_53)
3106642	36	deletion	deletion(3106655-3106675_21)	deletion(3106655-3106677_23)	deletion(3106655-3106677_23)	deletion(3106640-3106677_38)	deletion(3106655-3106677_23)	deletion(3106655-3106677_23)	deletion(3106655-3106677_23)	deletion(3106657-3106675_19)	deletion(3106655-3106674_20)	deletion(3106650-3106677_28)	deletion(3106655-3106675_21)	deletion(3106656-3106676_21)	deletion(3106655-3106677_23)
2983269	54	deletion	deletion(2983276-2983315_40)	deletion(2983260-2983317_58)	deletion(2983269-2983315_47)	deletion(2983269-2983322_54)	deletion(2983269-2983317_49)	deletion(2983269_1)	deletion(2983269-2983315_47)	deletion(2983269-2983316_48)	deletion(2983275-2983315_41)	deletion(2983269-2983315_47)	deletion(2983269-2983315_47)	deletion(2983276-2983314_39)	deletion(2983269_1)
2873145	57	deletion	deletion(2873145-2873201_57)	deletion(2873146-2873199_54)	deletion(2873148-2873202_55)	deletion(2873146-2873199_54)	deletion(2873146-2873199_54)	deletion(2873147-2873197_51)	deletion(2873146-2873199_54)	deletion(2873153-2873199_47)	deletion(2873146-2873199_54)	deletion(2873147-2873199_53)	deletion(2873151-2873199_49)	deletion(2873151-2873198_48)	deletion(2873151-2873199_49)
738420	49	deletion	deletion(738419-738468_50)	deletion(738421-738468_48)	deletion(738421-738468_48)	deletion(738420-738469_50)	deletion(738420-738466_47)	deletion(738424-738470_47)	deletion(738426-738466_41)	deletion(738426-738466_41)	deletion(738420-738466_47)	deletion(738421-738468_48)	deletion(738422-738466_45)	deletion(738428-738468_41)	deletion(738420-738421_2)
554652	3	deletion	deletion(554651-554653_3)	deletion(554651-554653_3)	deletion(554651-554653_3)	deletion(554651-554653_3)	deletion(554651-554653_3)	deletion(554651-554653_3)	deletion(554651-554653_3)	deletion(554651-554653_3)	deletion(554651-554653_3)	deletion(554651-554653_3)	deletion(554651-554653_3)	deletion(554651-554653_3)	deletion(554651-554653_3)
274051	35	deletion	deletion(274049-274086_38)	deletion(274049-274088_40)	deletion(274053-274082_30)	deletion(274046-274090_45)	deletion(274051-274085_35)	deletion(274053-274085_33)	deletion(274050-274085_36)	deletion(274051-274084_34)	deletion(274049-274085_37)	deletion(274051-274081_31)	deletion(274053-274085_33)	deletion(274054-274084_31)	deletion(274053-274085_33)
553911	2	deletion	deletion(553912_1)	deletion(553912-553913_2)	deletion(553912-553913_2)	deletion(553899-553912_14)	deletion(553912-553913_2)	deletion(553912-553913_2)	deletion(553912-553913_2)	deletion(553912-553913_2)	deletion(553912-553913_2)	deletion(553912-553913_2)	deletion(553912-553913_2)	deletion(553912-553913_2)	deletion(553912-553913_2)
3635935	98	deletion	deletion(3636032_1)	deletion(3635935-3636026_92)	deletion(3635935-3636025_91)	deletion(3635935-3636032_98)	deletion(3635935-3636025_91)	deletion(3635935-3636025_91)	deletion(3635935-3636026_92)	deletion(3635935-3636027_93)	deletion(3635935-3636025_91)	deletion(3635935-3636025_91)	deletion(3636032_1)	deletion(3635935-3636021_87)	deletion(3635935-3636025_91)
4644646	73	deletion	deletion(4644646-4644714_69)	deletion(4644645-4644714_70)	deletion(4644646-4644714_69)	deletion(4644646-4644715_70)	deletion(4644646-4644714_69)	deletion(4644646-4644714_69)	deletion(4644646-4644714_69)	deletion(4644646-4644711_66)	deletion(4644646-4644714_69)	deletion(4644646-4644714_69)	deletion(4644646-4644714_69)	deletion(4644646-4644713_68)	deletion(4644646-4644714_69)
2846390	86	deletion	deletion(2846395-2846476_82)	deletion(2846336-2846470_135)	deletion(2846391-2846464_74)	deletion(2846383-2846479_97)	deletion(2846397-2846470_74)	deletion(2846394-2846470_77)	deletion(2846397-2846470_74)	deletion(2846394-2846470_77)	deletion(2846397-2846470_74)	deletion(2846397-2846470_74)	deletion(2846397-2846469_73)	deletion(2846397-2846469_73)	deletion(2846397-2846470_74)
1575835	10	deletion	deletion(1575845-1575850_6)	deletion(1575831-1575844_14)	deletion(1575836-1575852_17)	deletion(1576007-1576030_24)	deletion(1575839_1)	deletion(1575839-1575840_2)	deletion(1575839_1)	deletion(1575839-1575840_2)	deletion(1575839-1575840_2)	deletion(1575839-1575840_2)	deletion(1575839_1)	deletion(1575839-1575840_2)	deletion(1575845-1575848_4)
886042	9	deletion	deletion(885944-885945_2)	deletion(886034-886050_17)	deletion(886048-886050_3)	deletion(886042-886051_10)	insertion(886042_insertions:GC,A,GC,GC,GC,GC,GC,A,GC)	insertion(886042_insertions:GC,GC,GC)	deletion(886046-886050_5)	insertion(886042_insertions:GC,GC,GC,GC)	insertion(886042_insertions:GC,GC,GC,GC)	insertion(886042_insertions:GC,GC,GC,GC)	insertion(886042_insertions:GC,GC)	insertion(886042_insertions:GC,GC)	insertion(886042_insertions:GC,GC,GC)
2030392	42	deletion	deletion(2030392-2030434_43)	deletion(2030381-2030437_57)	deletion(2030395-2030432_38)	deletion(2030395-2030436_42)	deletion(2030395-2030433_39)	deletion(2030396-2030431_36)	deletion(2030396-2030433_38)	deletion(2030396-2030433_38)	deletion(2030396-2030433_38)	deletion(2030402-2030433_32)	deletion(2030396-2030433_38)	deletion(2030396-2030426_31)	deletion(2030395-2030433_39)
4607946	31	deletion	deletion(4607933-4607973_41)	deletion(4607953-4607993_41)	deletion(4607976_1)	deletion(4607838-4607839_2)	deletion(4607976_1)	deletion(4607976_1)	deletion(4607976_1)	deletion(4607976_1)	deletion(4607953-4607968_16)	deletion(4607976_1)	deletion(4607976_1)	deletion(4607952-4607968_17)	deletion(4607976_1)
3364402	39	deletion	deletion(3364404-3364435_32)	deletion(3364404-3364434_31)	deletion(3364397-3364435_39)	deletion(3364401-3364441_41)	deletion(3364404-3364434_31)	deletion(3364404-3364435_32)	deletion(3364404-3364435_32)	deletion(3364407-3364429_23)	deletion(3364404-3364435_32)	deletion(3364404-3364435_32)	deletion(3364405-3364434_30)	deletion(3364404-3364433_30)	deletion(3364404-3364433_30)
710130	67	deletion	deletion(710124-710195_72)	deletion(710130-710213_84)	deletion(710130-710195_66)	deletion(710116-710195_80)	deletion(710130-710195_66)	deletion(710130-710193_64)	deletion(710130-710195_66)	deletion(710130-710195_66)	deletion(710130-710195_66)	deletion(710130-710195_66)	deletion(710130-710193_64)	deletion(710130-710193_64)	deletion(710130-710195_66)
1269659	78	deletion	deletion(1269656-1269734_79)	deletion(1269648-1269732_85)	deletion(1269660-1269730_71)	deletion(1269647-1269744_98)	deletion(1269660-1269722_63)	deletion(1269663-1269724_62)	deletion(1269660-1269730_71)	deletion(1269667-1269723_57)	deletion(1269660-1269723_64)	deletion(1269660-1269722_63)	deletion(1269661-1269721_61)	deletion(1269660-1269721_62)	deletion(1269660-1269730_71)
679983	24	deletion	deletion(679988-680006_19)	deletion(679978-679997_20)	deletion(679987-680006_20)	deletion(679895-679899_5)	deletion(679995-680006_12)	deletion(679995-680002_8)	deletion(679995-680006_12)	deletion(679995-680003_9)	deletion(679995-680006_12)	deletion(679988-680006_19)	deletion(679995-680002_8)	deletion(679988-680000_13)	deletion(679995-680006_12)
2022359	44	deletion	deletion(2022359-2022402_44)	deletion(2022359-2022360_2)	deletion(2022359-2022402_44)	deletion(2022350-2022402_53)	deletion(2022359_1)	deletion(2022359-2022360_2)	deletion(2022359-2022360_2)	deletion(2022359-2022360_2)	deletion(2022359-2022360_2)	deletion(2022359-2022360_2)	deletion(2022359-2022360_2)	deletion(2022359-2022360_2)	deletion(2022359-2022360_2)
470995	16	deletion	deletion(470997-471015_19)	deletion(470995-471005_11)	deletion(470997-471010_14)	deletion(471172-471177_6)	deletion(471011_1)	deletion(471011_1)	deletion(471011_1)	deletion(471011_1)	deletion(471011_1)	deletion(471011_1)	SNP(470995_G)	SNP(470995_G)	deletion(471011_1)
3366145	1	deletion	deletion(3366145_1)	deletion(3366144-3366149_6)	deletion(3366145_1)	deletion(3366145_1)	deletion(3366145_1)	deletion(3366145_1)	deletion(3366145_1)	deletion(3366145_1)	deletion(3366145_1)	deletion(3366145_1)	deletion(3366145_1)	deletion(3366145_1)	deletion(3366145_1)
1738054	92	deletion	deletion(1738054-1738134_81)	deletion(1738054-1738139_86)	deletion(1738054-1738143_90)	deletion(1738052-1738140_89)	deletion(1738054-1738129_76)	deletion(1738054-1738137_84)	deletion(1738054-1738137_84)	deletion(1738054_1)	deletion(1738054_1)	deletion(1738054-1738137_84)	deletion(1738054_1)	deletion(1738054_1)	deletion(1737896_1)
4371762	54	deletion	deletion(4371770-4371832_63)	deletion(4371750-4371821_72)	deletion(4371756-4371815_60)	deletion(4371755-4371818_64)	deletion(4371762-4371811_50)	deletion(4371765-4371811_47)	deletion(4371765-4371811_47)	deletion(4371765-4371810_46)	deletion(4371765-4371811_47)	deletion(4371762-4371815_54)	deletion(4371770-4371811_42)	deletion(4371766-4371811_46)	deletion(4371765-4371811_47)
1255719	11	deletion	deletion(1255580_1)	deletion(1255581-1255586_6)	deletion(1255722-1255726_5)	deletion(1255544_1)	deletion(1255722-1255726_5)	deletion(1255722-1255726_5)	deletion(1255723-1255726_4)	deletion(1255722-1255726_5)	deletion(1255722-1255726_5)	deletion(1255722-1255726_5)	deletion(1255724-1255726_3)	deletion(1255723-1255725_3)	deletion(1255722-1255726_5)
2032964	8	deletion	deletion(2032964-2032971_8)	deletion(2032964-2032975_12)	deletion(2032964-2032968_5)	deletion(2032964-2032977_14)	deletion(2032964-2032971_8)	deletion(2032964-2032971_8)	deletion(2032964-2032971_8)	SNP(2032968_G)	deletion(2032964-2032971_8)	deletion(2032964-2032971_8)	SNP(2032971_G)	deletion(2032964-2032965_2)	deletion(2032964-2032971_8)
1603443	51	deletion	deletion(1603449-1603500_52)	deletion(1603437-1603493_57)	deletion(1603450-1603494_45)	deletion(1603593-1603594_2)	deletion(1603450-1603493_44)	deletion(1603457-1603493_37)	deletion(1603450-1603493_44)	deletion(1603450-1603493_44)	deletion(1603450-1603493_44)	deletion(1603456-1603493_38)	deletion(1603457-1603493_37)	deletion(1603457-1603493_37)	deletion(1603450-1603493_44)
4117222	68	deletion	deletion(4117217-4117287_71)	deletion(4117224-4117287_64)	deletion(4117220-4117287_68)	deletion(4117211-4117290_80)	deletion(4117224-4117285_62)	deletion(4117224-4117287_64)	deletion(4117224-4117285_62)	deletion(4117231-4117285_55)	deletion(4117224-4117287_64)	deletion(4117224-4117287_64)	deletion(4117226-4117287_62)	deletion(4117231-4117287_57)	deletion(4117224-4117286_63)
1993224	16	deletion	deletion(1993223-1993228_6)	deletion(1993225-1993239_15)	deletion(1993223-1993242_20)	deletion(1993150-1993171_22)	deletion(1993225-1993231_7)	deletion(1993226-1993238_13)	deletion(1993225-1993231_7)	deletion(1993233_1)	deletion(1993224-1993232_9)	deletion(1993226-1993231_6)	deletion(1993233-1993234_2)	deletion(1993233_1)	deletion(1993225-1993232_8)
4455995	25	deletion	deletion(4455995-4456019_25)	deletion(4455995-4456024_30)	deletion(4455994-4456019_26)	deletion(4455995-4456021_27)	deletion(4455995-4456019_25)	deletion(4455995-4456012_18)	deletion(4455995-4456019_25)	deletion(4455995-4456012_18)	deletion(4455995-4456019_25)	deletion(4455995-4456019_25)	deletion(4455995-4456019_25)	deletion(4455995-4456019_25)	deletion(4455995-4456019_25)
672489	24	deletion	deletion(672488-672504_17)	deletion(672482-672511_30)	deletion(672489-672504_16)	deletion(672489-672518_30)	deletion(672489-672504_16)	deletion(672489_1)	deletion(672489-672504_16)	deletion(672489-672504_16)	deletion(672489-672504_16)	deletion(672489-672504_16)	deletion(672489-672504_16)	deletion(672489-672504_16)	deletion(672489-672504_16)
1463283	70	deletion	deletion(1463284-1463347_64)	deletion(1463210-1463217_8)	deletion(1463284-1463346_63)	deletion(1463252-1463253_2)	deletion(1463284-1463347_64)	deletion(1463284-1463347_64)	deletion(1463284-1463347_64)	deletion(1463296-1463347_52)	deletion(1463294-1463347_54)	deletion(1463296-1463347_52)	deletion(1463284-1463347_64)	deletion(1463296-1463347_52)	deletion(1463294-1463347_54)
114309	72	deletion	deletion(114312-114377_66)	deletion(114469-114510_42)	deletion(114307-114380_74)	deletion(114307-114387_81)	deletion(114312-114378_67)	deletion(114312-114377_66)	deletion(114312-114373_62)	deletion(114312-114378_67)	deletion(114314-114378_65)	deletion(114312-114373_62)	deletion(114312-114377_66)	deletion(114312-114378_67)	deletion(114312-114378_67)
2117599	44	deletion	deletion(2117596-2117640_45)	deletion(2117589-2117640_52)	deletion(2117599-2117636_38)	deletion(2117595-2117640_46)	deletion(2117599_1)	deletion(2117599_1)	deletion(2117599_1)	deletion(2117599_1)	deletion(2117599_1)	deletion(2117599_1)	deletion(2117599_1)	deletion(2117599_1)	deletion(2117599_1)
54019	93	deletion	deletion(54019-54021_3)	deletion(54019-54114_96)	deletion(54019-54021_3)	deletion(54015-54124_110)	deletion(54019-54021_3)	deletion(54019-54021_3)	deletion(54019-54021_3)	deletion(54019-54021_3)	deletion(54019-54021_3)	deletion(54019-54021_3)	deletion(54019-54021_3)	deletion(54019-54021_3)	deletion(54019-54021_3)
1943955	3	deletion	deletion(1943955_1)	deletion(1943945-1943956_12)	deletion(1943955-1943956_2)	deletion(1943949-1943975_27)	deletion(1943954-1943956_3)	deletion(1943954-1943956_3)	deletion(1943954-1943956_3)	deletion(1943954-1943956_3)	deletion(1943955-1943956_2)	deletion(1943954-1943956_3)	deletion(1943954-1943956_3)	deletion(1943954-1943956_3)	deletion(1943954-1943956_3)
1847415	84	deletion	deletion(1847423-1847501_79)	deletion(1847410-1847496_87)	deletion(1847419-1847496_78)	deletion(1847352-1847368_17)	deletion(1847423-1847496_74)	deletion(1847419-1847491_73)	deletion(1847423-1847496_74)	deletion(1847420-1847496_77)	deletion(1847423-1847496_74)	deletion(1847423-1847496_74)	deletion(1847495_1)	deletion(1847495-1847496_2)	deletion(1847420-1847496_77)
326993	50	deletion	deletion(326995-327044_50)	deletion(326956-326957_2)	deletion(326995-327042_48)	deletion(326945-326951_7)	deletion(326995-327042_48)	deletion(326995-327042_48)	deletion(326997-327032_36)	deletion(326997-327035_39)	deletion(326995-327032_38)	deletion(326996-327042_47)	deletion(326995-327042_48)	deletion(326997-327032_36)	deletion(326995-327032_38)
3573604	59	deletion	deletion(3573604-3573658_55)	deletion(3573611-3573662_52)	deletion(3573611-3573656_46)	deletion(3573588-3573663_76)	deletion(3573611-3573658_48)	deletion(3573611-3573658_48)	deletion(3573609-3573658_50)	deletion(3573611-3573658_48)	deletion(3573611-3573658_48)	deletion(3573611-3573658_48)	deletion(3573614-3573658_45)	deletion(3573611-3573658_48)	deletion(3573611-3573658_48)
1776081	1	deletion	deletion(1776081_1)	deletion(1776081_1)	SNP(1776081_T)	deletion(1776081_1)	deletion(1776081_1)	deletion(1776081_1)	deletion(1776081_1)	deletion(1776081_1)	deletion(1776081_1)	deletion(1776081_1)	deletion(1776081_1)	deletion(1776081_1)	deletion(1776081_1)
1950904	12	deletion	deletion(1950903-1950914_12)	deletion(1950899-1950914_16)	deletion(1950910-1950912_3)	deletion(1950897-1950922_26)	deletion(1950910-1950912_3)	deletion(1950906-1950914_9)	deletion(1950906-1950914_9)	deletion(1950910_1)	deletion(1950910-1950912_3)	deletion(1950906-1950911_6)	deletion(1950907-1950914_8)	deletion(1950910-1950912_3)	deletion(1950910-1950912_3)
670923	6	deletion	deletion(670923-670928_6)	deletion(670923-670928_6)	deletion(670923-670928_6)	deletion(670905-670935_31)	deletion(670923-670928_6)	deletion(670923-670928_6)	deletion(670923-670928_6)	deletion(670925-670928_4)	deletion(670923-670928_6)	deletion(670923-670928_6)	deletion(670924-670928_5)	deletion(670923-670928_6)	deletion(670923-670927_5)
2276923	51	deletion	deletion(2276916-2276973_58)	deletion(2276897-2277003_107)	deletion(2276923-2276972_50)	deletion(2276923-2276973_51)	deletion(2276923-2276924_2)	deletion(2276923-2276964_42)	deletion(2276923-2276924_2)	deletion(2276923-2276924_2)	deletion(2276923-2276964_42)	deletion(2276923-2276924_2)	deletion(2276923-2276924_2)	deletion(2276923-2276962_40)	deletion(2276922-2276924_3)
1991700	91	deletion	deletion(1991700-1991792_93)	deletion(1991694-1991826_133)	deletion(1991700-1991790_91)	deletion(1991700-1991805_106)	deletion(1991700-1991790_91)	deletion(1991700-1991790_91)	deletion(1991700-1991790_91)	deletion(1991701-1991790_90)	deletion(1991700-1991790_91)	deletion(1991700-1991789_90)	deletion(1991704-1991790_87)	deletion(1991700-1991790_91)	deletion(1991700-1991790_91)
3365869	6	deletion	deletion(3365832-3365878_47)	deletion(3365845-3365879_35)	deletion(3365869-3365873_5)	deletion(3365868-3365873_6)	deletion(3365869-3365873_5)	deletion(3366008-3366055_48)	deletion(3365869-3365873_5)	deletion(3365869-3365873_5)	deletion(3365869-3365873_5)	deletion(3365869-3365873_5)	deletion(3365869-3365873_5)	deletion(3365869-3365873_5)	deletion(3365869-3365873_5)
2773222	67	deletion	deletion(2773221-2773289_69)	deletion(2773222-2773290_69)	deletion(2773222-2773289_68)	deletion(2773218-2773288_71)	deletion(2773225-2773283_59)	deletion(2773228-2773283_56)	deletion(2773224-2773288_65)	deletion(2773224-2773283_60)	deletion(2773224-2773283_60)	deletion(2773224-2773288_65)	deletion(2773224-2773283_60)	deletion(2773224-2773288_65)	deletion(2773224-2773283_60)
4047408	36	deletion	deletion(4047409-4047439_31)	deletion(4047409-4047439_31)	deletion(4047409-4047443_35)	deletion(4047409-4047443_35)	deletion(4047409-4047439_31)	deletion(4047409-4047439_31)	deletion(4047409-4047439_31)	deletion(4047409-4047439_31)	deletion(4047409-4047439_31)	deletion(4047411-4047439_29)	deletion(4047409-4047439_31)	deletion(4047409-4047439_31)	deletion(4047409-4047439_31)
3886887	80	deletion	deletion(3886887-3886956_70)	deletion(3886887-3886964_78)	deletion(3886887-3886964_78)	deletion(3886887-3886960_74)	deletion(3886887-3886953_67)	deletion(3886887-3886954_68)	deletion(3886887-3886954_68)	deletion(3886887-3886957_71)	deletion(3886895-3886953_59)	deletion(3886887-3886950_64)	deletion(3886895-3886950_56)	deletion(3886891-3886950_60)	deletion(3886887-3886956_70)
1070027	89	deletion	deletion(1070033-1070115_83)	deletion(1070033-1070115_83)	deletion(1070026-1070111_86)	deletion(1070027-1070115_89)	deletion(1070027-1070111_85)	deletion(1070027-1070115_89)	deletion(1070027-1070111_85)	deletion(1070033-1070111_79)	deletion(1070027-1070111_85)	deletion(1070027-1070111_85)	deletion(1070027-1070109_83)	deletion(1070029-1070109_81)	deletion(1070027-1070115_89)
1391967	10	deletion	deletion(1391974-1391976_3)	deletion(1391802-1391813_12)	deletion(1391968-1391976_9)	deletion(1391969-1391976_8)	deletion(1391976_1)	deletion(1391971_1)	deletion(1391976_1)	deletion(1391971_1)	deletion(1391971_1)	deletion(1391976_1)	deletion(1391976_1)	deletion(1391976_1)	deletion(1391976_1)
2831320	11	deletion	deletion(2831317-2831326_10)	deletion(2831318-2831349_32)	deletion(2831320-2831326_7)	deletion(2831320-2831329_10)	deletion(2831320-2831326_7)	deletion(2831320-2831326_7)	deletion(2831320-2831326_7)	deletion(2831320-2831323_4)	deletion(2831320-2831326_7)	deletion(2831320-2831321_2)	deletion(2831320-2831326_7)	deletion(2831320-2831326_7)	deletion(2831320-2831326_7)
4550106	74	deletion	deletion(4550106-4550181_76)	deletion(4550106-4550189_84)	deletion(4550106-4550179_74)	deletion(4550103-4550180_78)	deletion(4550106-4550179_74)	deletion(4550106-4550179_74)	deletion(4550106-4550179_74)	deletion(4550106-4550179_74)	deletion(4550106-4550179_74)	deletion(4550106-4550179_74)	deletion(4550106-4550179_74)	deletion(4550106-4550177_72)	deletion(4550106-4550179_74)
1882483	35	deletion	deletion(1882483-1882517_35)	deletion(1882470-1882521_52)	deletion(1882483-1882523_41)	deletion(1882470-1882525_56)	deletion(1882483-1882517_35)	deletion(1882483-1882517_35)	deletion(1882483-1882517_35)	deletion(1882483-1882515_33)	deletion(1882483-1882517_35)	deletion(1882483-1882517_35)	deletion(1882484-1882516_33)	deletion(1882483-1882515_33)	deletion(1882483-1882517_35)
3865956	61	deletion	deletion(3865956-3866011_56)	deletion(3865956-3866016_61)	deletion(3865955-3866014_60)	deletion(3865953-3866012_60)	deletion(3865958-3866012_55)	deletion(3865956-3866011_56)	deletion(3865956-3866012_57)	deletion(3865960-3866011_52)	deletion(3865956-3866012_57)	deletion(3865956-3866012_57)	deletion(3865956-3866012_57)	deletion(3865956-3866009_54)	deletion(3865954-3866005_52)
4441638	38	deletion	deletion(4441641-4441675_35)	deletion(4441647-4441675_29)	deletion(4441641-4441679_39)	deletion(4441601_1)	deletion(4441641-4441675_35)	deletion(4441641-4441674_34)	deletion(4441641-4441675_35)	deletion(4441644-4441675_32)	deletion(4441641-4441675_35)	deletion(4441641-4441675_35)	deletion(4441644-4441674_31)	deletion(4441641-4441675_35)	deletion(4441641-4441675_35)
3823309	53	deletion	deletion(3823318-3823361_44)	deletion(3823309-3823361_53)	deletion(3823310-3823361_52)	deletion(3823310-3823361_52)	deletion(3823321-3823361_41)	deletion(3823358_1)	deletion(3823321-3823361_41)	deletion(3823321-3823361_41)	deletion(3823315-3823361_47)	deletion(3823321-3823361_41)	deletion(3823321-3823361_41)	deletion(3823321-3823361_41)	deletion(3823321-3823361_41)
2044948	43	deletion	deletion(2044948-2044991_44)	deletion(2044933-2044996_64)	deletion(2044950-2044994_45)	deletion(2044939-2045020_82)	deletion(2044948-2044990_43)	deletion(2044948-2044990_43)	deletion(2044948-2044990_43)	deletion(2044948-2044988_41)	deletion(2044948-2044988_41)	deletion(2044948-2044990_43)	deletion(2044952-2044990_39)	deletion(2044948-2044990_43)	deletion(2044948-2044990_43)
2737405	97	deletion	deletion(2737405_1)	deletion(2737405_1)	deletion(2737405_1)	deletion(2737405-2737502_98)	deletion(2737405_1)	deletion(2737405_1)	deletion(2737405_1)	deletion(2737405_1)	deletion(2737402-2737499_98)	deletion(2737405_1)	deletion(2737405_1)	deletion(2737405_1)	deletion(2737405_1)
4086188	5	deletion	deletion(4086188-4086189_2)	deletion(4086169-4086212_44)	deletion(4086185-4086189_5)	deletion(4086188-4086192_5)	deletion(4086188-4086189_2)	deletion(4086188-4086189_2)	deletion(4086188_1)	deletion(4086188_1)	deletion(4086188-4086189_2)	deletion(4086188_1)	deletion(4086188-4086189_2)	deletion(4086188-4086189_2)	SNP(4086191_T)
2740794	98	deletion	deletion(2740794-2740889_96)	deletion(2740781-2740889_109)	deletion(2740794-2740900_107)	deletion(2740714-2740725_12)	deletion(2740795-2740889_95)	deletion(2740795-2740889_95)	deletion(2740795-2740889_95)	deletion(2740805-2740889_85)	deletion(2740795-2740889_95)	deletion(2740795-2740889_95)	deletion(2740886_1)	deletion(2740796-2740889_94)	deletion(2740795-2740889_95)
4103134	99	deletion	deletion(4103322-4103345_24)	deletion(4103278-4103313_36)	deletion(4103145-4103232_88)	deletion(4103128-4103239_112)	deletion(4103232_1)	deletion(4103232_1)	deletion(4103232_1)	deletion(4103232_1)	deletion(4103232_1)	deletion(4103232_1)	deletion(4103232_1)	deletion(4103232_1)	deletion(4103232_1)
3082641	23	deletion	deletion(3082641_1)	deletion(3082641_1)	deletion(3082651-3082663_13)	deletion(3082621-3082663_43)	deletion(3082641_1)	deletion(3082641_1)	deletion(3082641_1)	deletion(3082641_1)	deletion(3082641_1)	deletion(3082641_1)	deletion(3082641_1)	deletion(3082641_1)	deletion(3082641_1)
303228	19	deletion	deletion(303226-303249_24)	deletion(303227-303250_24)	deletion(303231-303247_17)	deletion(303226-303248_23)	deletion(303228-303239_12)	deletion(303228-303239_12)	deletion(303228-303244_17)	deletion(303228-303239_12)	deletion(303228-303246_19)	deletion(303228-303239_12)	deletion(303228-303241_14)	deletion(303228-303240_13)	deletion(303228-303244_17)
4430321	74	deletion	deletion(4430393-4430394_2)	deletion(4430393-4430394_2)	deletion(4430393-4430394_2)	deletion(4430321-4430396_76)	deletion(4430393-4430394_2)	deletion(4430393-4430394_2)	deletion(4430393-4430394_2)	deletion(4430393-4430394_2)	deletion(4430393-4430394_2)	deletion(4430393-4430394_2)	deletion(4430393-4430394_2)	deletion(4430393-4430394_2)	deletion(4430393-4430394_2)
2978773	13	deletion	deletion(2978773_1)	deletion(2978773-2978784_12)	deletion(2978774-2978784_11)	deletion(2978772-2978784_13)	deletion(2978778-2978779_2)	deletion(2978778-2978779_2)	deletion(2978783-2978784_2)	deletion(2978773-2978784_12)	deletion(2978773-2978784_12)	deletion(2978783-2978784_2)	deletion(2978774-2978784_11)	deletion(2978774-2978782_9)	deletion(2978778-2978779_2)
457365	38	deletion	deletion(457367-457405_39)	deletion(457372-457409_38)	deletion(457367-457407_41)	deletion(457430-457435_6)	deletion(457367-457400_34)	deletion(457373-457400_28)	deletion(457399_1)	deletion(457373-457399_27)	deletion(457370-457400_31)	deletion(457367-457400_34)	deletion(457400_1)	deletion(457367-457398_32)	deletion(457367-457400_34)
1380280	29	deletion	deletion(1380280-1380306_27)	deletion(1380282-1380306_25)	deletion(1380282-1380306_25)	deletion(1380199-1380206_8)	deletion(1380282-1380306_25)	deletion(1380282-1380306_25)	deletion(1380282-1380306_25)	deletion(1380282-1380301_20)	deletion(1380282-1380305_24)	deletion(1380283-1380308_26)	deletion(1380286-1380303_18)	deletion(1380282-1380306_25)	deletion(1380282-1380306_25)
4002609	8	deletion	deletion(4002667-4002710_44)	deletion(4002601-4002616_16)	deletion(4002609-4002610_2)	deletion(4002609-4002616_8)	deletion(4002609-4002610_2)	deletion(4002609-4002610_2)	deletion(4002609-4002610_2)	deletion(4002609-4002610_2)	deletion(4002609-4002610_2)	deletion(4002609-4002610_2)	deletion(4002609-4002610_2)	deletion(4002668-4002710_43)	deletion(4002672-4002708_37)
568077	28	deletion	deletion(568071-568104_34)	deletion(568077-568108_32)	deletion(568077-568104_28)	deletion(568075-568110_36)	deletion(568077-568100_24)	deletion(568077-568100_24)	deletion(568077-568100_24)	deletion(568079-568100_22)	deletion(568077-568100_24)	deletion(568077-568100_24)	deletion(568079-568100_22)	deletion(568079-568100_22)	deletion(568077-568100_24)
2384794	73	deletion	deletion(2384788-2384863_76)	deletion(2384781-2384866_86)	deletion(2384794-2384862_69)	deletion(2384787-2384869_83)	deletion(2384794-2384862_69)	deletion(2384794-2384856_63)	deletion(2384794-2384862_69)	deletion(2384865_1)	deletion(2384794-2384862_69)	deletion(2384794-2384862_69)	deletion(2384865_1)	deletion(2384794_1)	deletion(2384794-2384862_69)
3195450	92	deletion	deletion(3195450_1)	deletion(3195450_1)	deletion(3195450_1)	deletion(3195450-3195537_88)	deletion(3195450_1)	deletion(3195450-3195537_88)	deletion(3195450_1)	deletion(3195450_1)	deletion(3195450_1)	deletion(3195450_1)	deletion(3195450_1)	deletion(3195450_1)	deletion(3195450_1)
1062891	95	deletion	deletion(1062894-1062985_92)	deletion(1062882-1062984_103)	deletion(1062894-1062986_93)	deletion(1062812-1062826_15)	deletion(1062894-1062980_87)	deletion(1062894-1062980_87)	deletion(1062894-1062985_92)	deletion(1062895-1062979_85)	deletion(1062894-1062985_92)	deletion(1062894-1062978_85)	deletion(1062900-1062979_80)	deletion(1062894-1062983_90)	deletion(1062894-1062985_92)
2140936	79	deletion	deletion(2140930-2141017_88)	deletion(2140932-2141011_80)	deletion(2140855_1)	deletion(2140933-2141019_87)	deletion(2140855_1)	deletion(2140858_1)	deletion(2140858_1)	deletion(2140858_1)	deletion(2140858_1)	deletion(2140858_1)	deletion(2140858_1)	deletion(2140858_1)	deletion(2140936_1)
3253311	73	deletion	deletion(3253477-3253478_2)	deletion(3253311-3253397_87)	deletion(3253379_1)	deletion(3253125-3253132_8)	deletion(3253315-3253379_65)	deletion(3253317-3253370_54)	deletion(3253315-3253371_57)	deletion(3253315-3253371_57)	deletion(3253315-3253371_57)	deletion(3253379_1)	deletion(3253315-3253370_56)	deletion(3253379_1)	deletion(3253379_1)
4206521	39	deletion	deletion(4206601-4206636_36)	deletion(4206602-4206636_35)	deletion(4206602-4206636_35)	deletion(4206605-4206642_38)	deletion(4206602-4206629_28)	deletion(4206602-4206631_30)	deletion(4206602-4206629_28)	deletion(4206602-4206627_26)	deletion(4206603-4206627_25)	deletion(4206613-4206627_15)	deletion(4206602-4206627_26)	deletion(4206602-4206631_30)	deletion(4206602-4206629_28)
1473962	99	deletion	deletion(1473960-1474074_115)	deletion(1473955-1474059_105)	deletion(1473963-1474061_99)	deletion(1473959-1474073_115)	deletion(1473964-1474059_96)	deletion(1473964-1474057_94)	deletion(1473964-1474059_96)	deletion(1473964-1474059_96)	deletion(1473964-1474059_96)	deletion(1473964-1474058_95)	deletion(1473965-1474058_94)	deletion(1473964-1474059_96)	deletion(1473964-1474059_96)
2894246	65	deletion	deletion(2894249-2894312_64)	deletion(2894246-2894310_65)	deletion(2894249-2894305_57)	deletion(2894243-2894310_68)	deletion(2894261-2894310_50)	deletion(2894255-2894310_56)	deletion(2894255-2894310_56)	deletion(2894262-2894310_49)	deletion(2894260-2894310_51)	deletion(2894261-2894310_50)	deletion(2894262-2894310_49)	deletion(2894262-2894310_49)	deletion(2894260-2894310_51)
4254111	35	deletion	deletion(4254112-4254139_28)	deletion(4254114-4254145_32)	deletion(4254117-4254145_29)	deletion(4254111-4254145_35)	deletion(4254111-4254145_35)	deletion(4254114-4254145_32)	deletion(4254111-4254145_35)	deletion(4254112-4254142_31)	deletion(4254111-4254145_35)	deletion(4254112-4254145_34)	deletion(4254112-4254142_31)	deletion(4254114-4254145_32)	deletion(4254111-4254145_35)
3485457	78	deletion	deletion(3485454-3485534_81)	deletion(3485533_1)	deletion(3485461-3485534_74)	deletion(3485434_1)	deletion(3485461-3485534_74)	deletion(3485470-3485530_61)	deletion(3485470-3485534_65)	deletion(3485466-3485531_66)	deletion(3485461-3485534_74)	deletion(3485533-3485534_2)	deletion(3485470-3485534_65)	deletion(3485470-3485534_65)	deletion(3485461-3485534_74)
577578	98	deletion	deletion(577551-577674_124)	deletion(577519-577713_195)	deletion(577580-577676_97)	deletion(577568-577681_114)	deletion(577580-577665_86)	deletion(577580-577663_84)	deletion(577580-577667_88)	deletion(577581-577665_85)	deletion(577580-577665_86)	deletion(577580-577665_86)	deletion(577580-577665_86)	deletion(577580-577666_87)	deletion(577580-577673_94)
2302174	58	deletion	deletion(2302176-2302246_71)	deletion(2302106-2302129_24)	deletion(2302231_1)	deletion(2302163-2302231_69)	deletion(2302231_1)	deletion(2302231_1)	deletion(2302231_1)	deletion(2302176-2302226_51)	deletion(2302177-2302226_50)	deletion(2302231_1)	deletion(2302231_1)	deletion(2302231_1)	deletion(2302231_1)
3308084	46	deletion	deletion(3308084-3308122_39)	deletion(3308084-3308125_42)	deletion(3308084-3308125_42)	deletion(3308084-3308125_42)	deletion(3308084-3308125_42)	deletion(3308084-3308124_41)	deletion(3308084-3308125_42)	deletion(3308128_1)	deletion(3308084-3308125_42)	deletion(3308084-3308125_42)	deletion(3308084-3308122_39)	deletion(3308084-3308122_39)	deletion(3308128_1)
1292394	12	deletion	deletion(1292446_1)	deletion(1292394-1292401_8)	deletion(1292404_1)	deletion(1292390-1292401_12)	deletion(1292404_1)	deletion(1292404_1)	deletion(1292404_1)	deletion(1292404_1)	deletion(1292404_1)	deletion(1292404_1)	deletion(1292404_1)	deletion(1292404_1)	deletion(1292404_1)
2440226	60	deletion	deletion(2440226-2440285_60)	deletion(2440226-2440279_54)	deletion(2440226-2440287_62)	deletion(2440223-2440286_64)	deletion(2440226-2440285_60)	deletion(2440228-2440285_58)	deletion(2440226-2440285_60)	deletion(2440226_1)	deletion(2440226_1)	deletion(2440226-2440285_60)	deletion(2440226_1)	deletion(2440284_1)	deletion(2440226-2440285_60)
4243036	73	deletion	deletion(4243037-4243100_64)	deletion(4243037-4243107_71)	deletion(4243038-4243105_68)	deletion(4243036-4243107_72)	deletion(4243041-4243100_60)	deletion(4243043-4243100_58)	deletion(4243037-4243100_64)	deletion(4243043-4243100_58)	deletion(4243041-4243100_60)	deletion(4243041-4243100_60)	deletion(4243041-4243095_55)	deletion(4243043-4243091_49)	deletion(4243047-4243103_57)
2500068	86	deletion	deletion(2500069-2500173_105)	deletion(2500069-2500144_76)	deletion(2500071-2500145_75)	deletion(2500040-2500160_121)	deletion(2500069-2500144_76)	deletion(2500069-2500144_76)	deletion(2500069-2500144_76)	deletion(2500069-2500144_76)	deletion(2500069-2500144_76)	deletion(2500069-2500144_76)	deletion(2500069-2500147_79)	deletion(2500071-2500144_74)	deletion(2500069-2500144_76)
1560476	74	deletion	deletion(1560391-1560544_154)	deletion(1560378-1560552_175)	deletion(1560390-1560543_154)	deletion(1560374-1560446_73)	deletion(1560475-1560536_62)	deletion(1560391-1560440_50)	deletion(1560391-1560449_59)	deletion(1560389-1560537_149)	deletion(1560391-1560440_50)	deletion(1560391-1560440_50)	deletion(1560391-1560537_147)	deletion(1560391-1560536_146)	deletion(1560391-1560440_50)
311126	85	deletion	deletion(311116-311209_94)	deletion(311126-311203_78)	deletion(311125-311206_82)	deletion(311105-311207_103)	deletion(311126-311206_81)	deletion(311126-311210_85)	deletion(311126-311204_79)	deletion(311126-311205_80)	deletion(311126-311206_81)	deletion(311126-311204_79)	deletion(311126-311206_81)	deletion(311126-311205_80)	deletion(311125-311206_82)
838563	48	deletion	deletion(838562-838603_42)	deletion(838554-838613_60)	deletion(838563-838609_47)	deletion(838558-838609_52)	deletion(838563-838607_45)	deletion(838563-838607_45)	deletion(838565-838607_43)	deletion(838563-838600_38)	deletion(838563-838607_45)	deletion(838563-838607_45)	deletion(838563-838607_45)	deletion(838563-838607_45)	deletion(838563-838607_45)
579275	52	deletion	deletion(579283-579326_44)	deletion(579200-579336_137)	deletion(579281-579326_46)	deletion(579271-579332_62)	deletion(579283-579320_38)	deletion(579283-579326_44)	deletion(579283-579323_41)	deletion(579283-579321_39)	deletion(579283-579321_39)	deletion(579277-579323_47)	deletion(579283-579320_38)	deletion(579283-579321_39)	deletion(579283-579319_37)
492466	80	deletion	deletion(492460-492542_83)	deletion(492461-492566_106)	deletion(492469-492543_75)	deletion(492466-492542_77)	deletion(492466-492542_77)	deletion(492474-492542_69)	deletion(492466-492542_77)	deletion(492467-492541_75)	deletion(492474-492542_69)	deletion(492474-492542_69)	deletion(492466-492542_77)	deletion(492467-492542_76)	deletion(492466-492543_78)
1682909	69	deletion	deletion(1683066-1683090_25)	deletion(1683067-1683091_25)	deletion(1682909-1682975_67)	deletion(1682883-1682889_7)	deletion(1682909-1682969_61)	deletion(1683087_1)	deletion(1682909-1682977_69)	deletion(1683067-1683090_24)	deletion(1682909-1682967_59)	deletion(1683067-1683090_24)	deletion(1682909_1)	deletion(1683067-1683084_18)	deletion(1682909-1682969_61)
1940200	90	deletion	deletion(1940200-1940283_84)	deletion(1940200-1940292_93)	deletion(1940200-1940288_89)	deletion(1940166-1940289_124)	deletion(1940200-1940283_84)	deletion(1940200-1940283_84)	deletion(1940206-1940283_78)	deletion(1940200-1940280_81)	deletion(1940200-1940280_81)	deletion(1940200-1940280_81)	deletion(1940200-1940279_80)	deletion(1940200-1940280_81)	deletion(1940200-1940283_84)
2519244	31	deletion	deletion(2519225-2519274_50)	deletion(2519192-2519284_93)	deletion(2519240-2519274_35)	deletion(2519218-2519222_5)	deletion(2519245-2519274_30)	deletion(2519245-2519274_30)	deletion(2519245-2519274_30)	deletion(2519245-2519274_30)	deletion(2519245-2519274_30)	deletion(2519245-2519274_30)	deletion(2519245-2519274_30)	deletion(2519245-2519272_28)	deletion(2519245-2519274_30)
3658562	14	deletion	deletion(3658564-3658575_12)	deletion(3658563-3658575_13)	deletion(3658563-3658575_13)	deletion(3658563-3658575_13)	deletion(3658563-3658575_13)	deletion(3658572_1)	deletion(3658563-3658575_13)	deletion(3658572-3658575_4)	deletion(3658563-3658575_13)	deletion(3658563-3658575_13)	deletion(3658564-3658571_8)	deletion(3658564-3658575_12)	deletion(3658563-3658575_13)
1392285	38	deletion	deletion(1392285-1392322_38)	deletion(1392282-1392322_41)	deletion(1392285-1392322_38)	deletion(1392285-1392324_40)	deletion(1392285-1392318_34)	deletion(1392285-1392318_34)	deletion(1392285-1392318_34)	deletion(1392287-1392318_32)	deletion(1392285-1392318_34)	deletion(1392285-1392318_34)	deletion(1392285-1392318_34)	deletion(1392285-1392286_2)	deletion(1392285-1392318_34)
1634885	14	deletion	deletion(1634868-1634895_28)	deletion(1634878-1634898_21)	deletion(1634886-1634898_13)	deletion(1634809-1634810_2)	deletion(1634886-1634895_10)	deletion(1634888-1634895_8)	deletion(1634892-1634895_4)	deletion(1634886-1634895_10)	deletion(1634890-1634896_7)	deletion(1634886-1634895_10)	deletion(1634892-1634893_2)	deletion(1634888-1634895_8)	deletion(1634886-1634895_10)
1643785	56	deletion	deletion(1643785_1)	deletion(1643771-1643843_73)	deletion(1643785_1)	deletion(1643756-1643839_84)	deletion(1643785_1)	deletion(1643785_1)	deletion(1643785_1)	deletion(1643785_1)	deletion(1643785_1)	deletion(1643785_1)	deletion(1643785_1)	deletion(1643785_1)	deletion(1643785_1)
1196969	80	deletion	deletion(1196969-1197073_105)	deletion(1196930-1197040_111)	deletion(1196969-1197041_73)	deletion(1196867-1196872_6)	deletion(1197044_1)	deletion(1197044_1)	deletion(1197044_1)	deletion(1197044_1)	deletion(1197044_1)	deletion(1197044_1)	deletion(1197044_1)	deletion(1197044_1)	deletion(1197044_1)
64795	38	deletion	deletion(64772-64825_54)	deletion(64800-64824_25)	deletion(64800-64834_35)	deletion(64782-64832_51)	deletion(64832_1)	deletion(64832_1)	deletion(64832_1)	deletion(64832_1)	deletion(64832_1)	deletion(64832_1)	deletion(64832_1)	deletion(64832_1)	deletion(64832_1)
3037408	47	deletion	deletion(3037409-3037450_42)	deletion(3037409-3037450_42)	deletion(3037410-3037454_45)	deletion(3037399-3037450_52)	deletion(3037409-3037450_42)	deletion(3037413-3037452_40)	deletion(3037412-3037450_39)	deletion(3037410-3037447_38)	deletion(3037409-3037447_39)	deletion(3037409-3037447_39)	deletion(3037411-3037450_40)	deletion(3037409-3037450_42)	deletion(3037409-3037447_39)
3141714	54	deletion	deletion(3141761_1)	deletion(3141761_1)	notFound	deletion(3141602-3141626_25)	deletion(3141761_1)	deletion(3141715-3141758_44)	deletion(3141721-3141758_38)	deletion(3141721-3141758_38)	deletion(3141721-3141758_38)	deletion(3141721-3141758_38)	deletion(3141761_1)	deletion(3141721-3141756_36)	deletion(3141727-3141758_32)
1772685	93	deletion	deletion(1772681-1772777_97)	deletion(1772690-1772777_88)	deletion(1772685-1772781_97)	deletion(1772685-1772777_93)	deletion(1772685-1772777_93)	deletion(1772694-1772777_84)	deletion(1772685-1772777_93)	deletion(1772686-1772777_92)	deletion(1772685-1772777_93)	deletion(1772685-1772777_93)	deletion(1772685-1772770_86)	deletion(1772685-1772775_91)	deletion(1772685-1772777_93)
1393567	84	deletion	deletion(1393567-1393639_73)	deletion(1393753-1393757_5)	deletion(1393568-1393645_78)	deletion(1393560-1393649_90)	deletion(1393567-1393569_3)	deletion(1393567-1393569_3)	deletion(1393567-1393639_73)	deletion(1393567-1393569_3)	deletion(1393567-1393569_3)	deletion(1393567-1393569_3)	deletion(1393567-1393569_3)	deletion(1393567-1393569_3)	deletion(1393567-1393569_3)
3590480	6	deletion	deletion(3590481-3590483_3)	deletion(3590482_1)	deletion(3590482_1)	deletion(3590661-3590682_22)	deletion(3590482_1)	deletion(3590482_1)	SNP(3590485_C)	deletion(3590482_1)	deletion(3590482_1)	deletion(3590482_1)	deletion(3590482_1)	deletion(3590482_1)	deletion(3590482_1)
256079	97	deletion	deletion(256068-256174_107)	deletion(256066-256182_117)	deletion(256077-256170_94)	deletion(256073-256175_103)	deletion(256079-256170_92)	deletion(256079-256081_3)	deletion(256079-256170_92)	deletion(256079-256170_92)	deletion(256079-256174_96)	deletion(256079-256170_92)	deletion(256079-256170_92)	deletion(256079-256170_92)	deletion(256079-256167_89)
3657356	92	deletion	deletion(3657357-3657440_84)	deletion(3657359-3657438_80)	deletion(3657355-3657439_85)	deletion(3657449_1)	deletion(3657357-3657448_92)	deletion(3657354-3657437_84)	deletion(3657357-3657445_89)	deletion(3657361-3657442_82)	deletion(3657357-3657448_92)	deletion(3657359-3657447_89)	deletion(3657443_1)	deletion(3657361-3657440_80)	deletion(3657357-3657444_88)
12340	2	deletion	deletion(12340-12341_2)	deletion(12340-12341_2)	deletion(12340-12341_2)	deletion(12340-12341_2)	deletion(12340-12341_2)	deletion(12340-12341_2)	deletion(12340-12341_2)	deletion(12340-12341_2)	deletion(12340-12341_2)	deletion(12340-12341_2)	deletion(12340-12341_2)	deletion(12340-12341_2)	deletion(12340-12341_2)
407352	53	deletion	deletion(407344-407400_57)	deletion(407225-407290_66)	deletion(407353-407423_71)	deletion(407333-407400_68)	deletion(407353-407400_48)	deletion(407353-407404_52)	deletion(407353-407400_48)	deletion(407361-407400_40)	deletion(407353-407400_48)	deletion(407353-407400_48)	deletion(407353-407398_46)	deletion(407364-407398_35)	deletion(407353-407400_48)
3731578	13	deletion	deletion(3731581-3731590_10)	deletion(3731576-3731595_20)	deletion(3731581-3731590_10)	deletion(3731581-3731590_10)	deletion(3731581-3731590_10)	deletion(3731581-3731590_10)	deletion(3731581-3731590_10)	deletion(3731581-3731587_7)	deletion(3731581-3731590_10)	deletion(3731581-3731590_10)	deletion(3731581-3731590_10)	deletion(3731585_1)	deletion(3731581-3731590_10)
2452767	7	deletion	insertion(2452773_insertions:C,C)	SNP(2452769_C)	insertion(2452773_insertions:C,C,C,C)	deletion(2452915-2452918_4)	notFound	deletion(2452769_1)	notFound	notFound	insertion(2452769_insertions:C,C,C,C,C,C)	insertion(2452773_insertions:C,C,C,C,C,C,C)	SNP(2452769_C)	insertion(2452773_insertions:C,C,C,C,C,C,C)	insertion(2452769_insertions:C,C)
3343565	99	deletion	deletion(3343559-3343671_113)	deletion(3343565-3343667_103)	deletion(3343566-3343663_98)	deletion(3343565-3343663_99)	deletion(3343565-3343663_99)	deletion(3343565-3343660_96)	deletion(3343565-3343663_99)	deletion(3343565-3343655_91)	deletion(3343572-3343663_92)	deletion(3343565-3343663_99)	deletion(3343567-3343660_94)	deletion(3343566-3343660_95)	deletion(3343565-3343660_96)
3121921	51	deletion	deletion(3121921-3121981_61)	deletion(3121921-3121973_53)	deletion(3121921-3121971_51)	deletion(3121921-3121978_58)	deletion(3121921-3121971_51)	deletion(3121921-3121971_51)	deletion(3121921-3121971_51)	deletion(3121922-3121971_50)	deletion(3121921-3121971_51)	deletion(3121921-3121971_51)	deletion(3121926-3121971_46)	deletion(3121921-3121971_51)	deletion(3121921-3121971_51)
1092307	98	deletion	deletion(1092312-1092398_87)	deletion(1092307-1092398_92)	deletion(1092304-1092405_102)	deletion(1092299-1092408_110)	deletion(1092311-1092397_87)	deletion(1092311-1092395_85)	deletion(1092311-1092404_94)	deletion(1092312-1092397_86)	deletion(1092311-1092398_88)	deletion(1092311-1092397_87)	deletion(1092311-1092398_88)	deletion(1092311-1092394_84)	deletion(1092311-1092394_84)
2275871	85	deletion	deletion(2275871-2275962_92)	deletion(2275794-2275955_162)	deletion(2275870-2275955_86)	deletion(2275868-2275955_88)	deletion(2275871-2275955_85)	deletion(2275876-2275956_81)	deletion(2275873-2275955_83)	deletion(2275872-2275955_84)	deletion(2275871-2275955_85)	deletion(2275871-2275955_85)	deletion(2275871-2275955_85)	deletion(2275872-2275955_84)	deletion(2275871-2275955_85)
3588551	53	deletion	deletion(3588556-3588603_48)	deletion(3588555-3588606_52)	deletion(3588556-3588603_48)	deletion(3588546-3588603_58)	deletion(3588556-3588603_48)	deletion(3588556-3588599_44)	deletion(3588556-3588603_48)	deletion(3588556-3588603_48)	deletion(3588556-3588599_44)	deletion(3588556-3588603_48)	deletion(3588556-3588603_48)	deletion(3588556-3588603_48)	deletion(3588556-3588603_48)
1041176	47	deletion	deletion(1041335-1041353_19)	deletion(1041108-1041127_20)	deletion(1041219-1041220_2)	deletion(1041258-1041260_3)	deletion(1041219-1041220_2)	deletion(1041219-1041220_2)	deletion(1041188-1041211_24)	deletion(1041188-1041212_25)	deletion(1041187-1041211_25)	deletion(1041187-1041211_25)	deletion(1041219-1041220_2)	deletion(1041219-1041220_2)	deletion(1041219-1041220_2)
585864	66	deletion	deletion(585865-585929_65)	deletion(585778-585940_163)	deletion(585871-585929_59)	deletion(585995-585997_3)	deletion(585867-585925_59)	deletion(585867-585925_59)	deletion(585867-585925_59)	deletion(585867-585925_59)	deletion(585867-585925_59)	deletion(585867-585925_59)	deletion(585867-585925_59)	deletion(585867-585925_59)	deletion(585867-585925_59)
4587762	58	deletion	deletion(4587694-4587700_7)	deletion(4587688-4587927_240)	deletion(4587753-4587835_83)	deletion(4587738-4587820_83)	deletion(4587763-4587819_57)	deletion(4587762-4587817_56)	deletion(4587765-4587819_55)	deletion(4587763-4587819_57)	deletion(4587763-4587816_54)	deletion(4587763-4587827_65)	deletion(4587763-4587818_56)	deletion(4587763-4587822_60)	deletion(4587763-4587819_57)
231689	88	deletion	deletion(231689-231774_86)	deletion(231684-231775_92)	deletion(231689-231769_81)	deletion(231689-231776_88)	deletion(231689-231764_76)	deletion(231689-231764_76)	deletion(231693-231776_84)	deletion(231689-231776_88)	deletion(231689-231763_75)	deletion(231689-231776_88)	deletion(231689-231768_80)	deletion(231690-231774_85)	deletion(231689-231764_76)
2651240	22	deletion	deletion(2651240-2651261_22)	deletion(2651240-2651259_20)	deletion(2651240-2651259_20)	deletion(2651236-2651262_27)	deletion(2651240-2651253_14)	deletion(2651240-2651254_15)	deletion(2651240-2651254_15)	deletion(2651240-2651250_11)	deletion(2651240-2651259_20)	deletion(2651240-2651254_15)	deletion(2651240-2651250_11)	deletion(2651241-2651254_14)	deletion(2651238-2651253_16)
1867636	9	deletion	deletion(1867636-1867659_24)	deletion(1867636-1867642_7)	deletion(1867638-1867642_5)	deletion(1867636-1867642_7)	deletion(1867636-1867640_5)	deletion(1867640_1)	deletion(1867636-1867640_5)	deletion(1867637-1867640_4)	deletion(1867640_1)	deletion(1867636-1867639_4)	deletion(1867636-1867640_5)	deletion(1867636-1867640_5)	deletion(1867636-1867640_5)
2814936	51	deletion	deletion(2814897-2814903_7)	deletion(2814880-2815123_244)	deletion(2814938-2814988_51)	deletion(2814908-2814912_5)	deletion(2814938-2814984_47)	deletion(2814939-2814984_46)	deletion(2814938-2814984_47)	deletion(2814939-2814984_46)	deletion(2814938-2814984_47)	deletion(2814938-2814984_47)	deletion(2814940-2814984_45)	deletion(2814937-2814984_48)	deletion(2814938-2814984_47)
3346690	77	deletion	deletion(3346692-3346762_71)	deletion(3346692-3346767_76)	deletion(3346692-3346766_75)	deletion(3346689-3346778_90)	deletion(3346692-3346766_75)	deletion(3346692-3346765_74)	deletion(3346692-3346766_75)	deletion(3346766_1)	deletion(3346692-3346766_75)	deletion(3346692-3346766_75)	deletion(3346692-3346763_72)	deletion(3346766_1)	deletion(3346692-3346766_75)
3857455	55	deletion	deletion(3857449-3857503_55)	deletion(3857382-3857385_4)	deletion(3857458-3857503_46)	deletion(3857456-3857509_54)	deletion(3857466-3857503_38)	deletion(3857465-3857501_37)	deletion(3857466-3857503_38)	deletion(3857466-3857501_36)	deletion(3857466-3857501_36)	deletion(3857466-3857501_36)	deletion(3857466-3857501_36)	deletion(3857456-3857501_46)	deletion(3857466-3857503_38)
2543074	9	deletion	deletion(2543067-2543077_11)	deletion(2543074_1)	deletion(2543074_1)	deletion(2543074-2543077_4)	deletion(2543074_1)	deletion(2543074_1)	deletion(2543074_1)	deletion(2543074_1)	deletion(2543074_1)	deletion(2543074_1)	deletion(2543074_1)	deletion(2543074_1)	deletion(2543074_1)
1841305	74	deletion	deletion(1841300-1841378_79)	deletion(1841310-1841393_84)	deletion(1841314-1841378_65)	deletion(1841268-1841279_12)	deletion(1841314-1841378_65)	deletion(1841314-1841378_65)	deletion(1841314-1841378_65)	deletion(1841313-1841378_66)	deletion(1841314-1841378_65)	deletion(1841314-1841378_65)	deletion(1841315-1841375_61)	deletion(1841314-1841378_65)	deletion(1841314-1841378_65)
4181614	68	deletion	deletion(4181615-4181681_67)	deletion(4181614-4181681_68)	deletion(4181614-4181681_68)	deletion(4181614-4181698_85)	deletion(4181619-4181681_63)	deletion(4181622-4181678_57)	deletion(4181614-4181681_68)	deletion(4181681_1)	deletion(4181621-4181681_61)	deletion(4181614-4181681_68)	deletion(4181614-4181616_3)	deletion(4181624-4181681_58)	deletion(4181614-4181681_68)
230361	72	deletion	deletion(230361-230431_71)	deletion(230361-230431_71)	deletion(230366-230431_66)	deletion(230365-230431_67)	deletion(230361-230431_71)	deletion(230361-230431_71)	deletion(230361-230431_71)	deletion(230361-230427_67)	deletion(230364-230431_68)	deletion(230361-230431_71)	deletion(230361-230431_71)	deletion(230364-230431_68)	deletion(230361-230431_71)
1863915	16	deletion	deletion(1863918-1863932_15)	deletion(1863855-1863860_6)	deletion(1863930_1)	deletion(1863849-1863850_2)	deletion(1863921-1863930_10)	deletion(1863918-1863929_12)	deletion(1863918-1863930_13)	deletion(1863922-1863930_9)	deletion(1863918-1863930_13)	deletion(1863921-1863930_10)	deletion(1863919-1863930_12)	deletion(1863929_1)	deletion(1863918-1863930_13)
3915024	44	deletion	deletion(3915026-3915086_61)	deletion(3915026-3915064_39)	deletion(3915032-3915064_33)	deletion(3914865-3914869_5)	deletion(3915026-3915064_39)	deletion(3915026-3915064_39)	deletion(3915026-3915064_39)	deletion(3915026-3915064_39)	deletion(3915026-3915064_39)	deletion(3915064_1)	deletion(3915026-3915060_35)	deletion(3915026-3915064_39)	deletion(3915026-3915063_38)
4046483	32	deletion	deletion(4046483-4046514_32)	deletion(4046480-4046517_38)	deletion(4046483-4046518_36)	deletion(4046482-4046514_33)	deletion(4046483-4046503_21)	deletion(4046483-4046514_32)	deletion(4046483-4046514_32)	deletion(4046484-4046514_31)	deletion(4046483-4046503_21)	deletion(4046483-4046504_22)	deletion(4046483-4046503_21)	deletion(4046483-4046514_32)	deletion(4046483-4046503_21)
3942197	35	deletion	deletion(3942113-3942117_5)	deletion(3942099-3942135_37)	deletion(3942203-3942231_29)	deletion(3942346-3942349_4)	deletion(3942205-3942231_27)	deletion(3942208-3942230_23)	deletion(3942210-3942231_22)	deletion(3942206-3942231_26)	deletion(3942208-3942231_24)	deletion(3942209-3942231_23)	deletion(3942208-3942231_24)	deletion(3942210-3942229_20)	deletion(3942209-3942229_21)
1312534	58	deletion	deletion(1312586-1312587_2)	deletion(1312535-1312593_59)	deletion(1312534-1312595_62)	deletion(1312515-1312590_76)	deletion(1312534-1312582_49)	deletion(1312586-1312587_2)	deletion(1312534-1312582_49)	deletion(1312534-1312582_49)	deletion(1312534-1312582_49)	deletion(1312534-1312582_49)	deletion(1312534-1312582_49)	deletion(1312586-1312587_2)	deletion(1312534-1312582_49)
2484391	72	deletion	deletion(2484394-2484463_70)	deletion(2484403-2484462_60)	deletion(2484388-2484462_75)	deletion(2484567-2484571_5)	deletion(2484399-2484462_64)	deletion(2484403-2484454_52)	deletion(2484460-2484462_3)	deletion(2484460_1)	deletion(2484394-2484462_69)	deletion(2484404-2484462_59)	deletion(2484460-2484461_2)	deletion(2484399-2484460_62)	deletion(2484403-2484460_58)
637068	29	deletion	deletion(637069-637093_25)	deletion(637068-637089_22)	deletion(637065-637096_32)	deletion(637068-637093_26)	deletion(637068-637087_20)	deletion(637068-637087_20)	deletion(637068-637087_20)	deletion(637071-637087_17)	deletion(637070-637087_18)	deletion(637068-637083_16)	deletion(637069-637087_19)	deletion(637071-637083_13)	deletion(637068-637087_20)
534266	19	deletion	deletion(534258-534293_36)	deletion(534265-534319_55)	deletion(534266-534282_17)	deletion(534263-534287_25)	deletion(534266_1)	deletion(534266_1)	deletion(534266_1)	deletion(534266_1)	deletion(534266_1)	deletion(534266_1)	deletion(534266_1)	deletion(534266_1)	deletion(534266_1)
3922533	59	deletion	deletion(3922533-3922612_80)	deletion(3922421-3922619_199)	deletion(3922526-3922591_66)	deletion(3922533-3922601_69)	deletion(3922533-3922590_58)	deletion(3922530-3922590_61)	deletion(3922532-3922591_60)	deletion(3922533-3922590_58)	deletion(3922533-3922591_59)	deletion(3922533-3922591_59)	deletion(3922534-3922591_58)	deletion(3922533-3922589_57)	deletion(3922533-3922591_59)
3982430	2	deletion	deletion(3982429-3982433_5)	deletion(3982430-3982447_18)	deletion(3982430-3982431_2)	deletion(3982430-3982431_2)	deletion(3982430-3982431_2)	deletion(3982430-3982431_2)	deletion(3982430-3982431_2)	deletion(3982430-3982431_2)	deletion(3982430-3982431_2)	deletion(3982430-3982433_4)	deletion(3982430-3982431_2)	deletion(3982431_1)	notFound
1623254	13	deletion	deletion(1623256-1623267_12)	deletion(1623260-1623266_7)	deletion(1623255-1623266_12)	deletion(1623254-1623266_13)	deletion(1623256-1623266_11)	deletion(1623256-1623266_11)	deletion(1623258-1623266_9)	deletion(1623256-1623266_11)	deletion(1623256-1623266_11)	deletion(1623260-1623266_7)	deletion(1623258-1623266_9)	deletion(1623257-1623266_10)	deletion(1623256-1623266_11)
1058433	38	deletion	deletion(1058432-1058468_37)	deletion(1058431-1058462_32)	deletion(1058431-1058461_31)	deletion(1058432-1058480_49)	deletion(1058433-1058459_27)	deletion(1058433_1)	deletion(1058433-1058459_27)	deletion(1058433_1)	deletion(1058433_1)	deletion(1058433-1058459_27)	deletion(1058433_1)	deletion(1058433_1)	deletion(1058433-1058459_27)
1022669	79	deletion	deletion(1022669-1022767_99)	deletion(1022669-1022747_79)	deletion(1022669-1022747_79)	deletion(1022667-1022772_106)	deletion(1022669-1022747_79)	deletion(1022670-1022747_78)	deletion(1022675-1022746_72)	deletion(1022675-1022747_73)	deletion(1022666-1022747_82)	deletion(1022669_1)	deletion(1022671-1022747_77)	deletion(1022671-1022745_75)	deletion(1022669-1022747_79)
3437116	90	deletion	deletion(3437116-3437118_3)	deletion(3437118-3437205_88)	deletion(3437116-3437205_90)	deletion(3437116-3437205_90)	deletion(3437116-3437118_3)	deletion(3437116-3437118_3)	deletion(3437116-3437118_3)	deletion(3437116-3437118_3)	deletion(3437116-3437118_3)	deletion(3437116-3437118_3)	deletion(3437116-3437118_3)	deletion(3437116-3437118_3)	deletion(3437116-3437118_3)
1281522	71	deletion	deletion(1281522-1281581_60)	deletion(1281523-1281590_68)	deletion(1281522-1281594_73)	deletion(1281522-1281608_87)	deletion(1281528-1281590_63)	deletion(1281526-1281591_66)	deletion(1281522-1281590_69)	deletion(1281523-1281589_67)	deletion(1281522_1)	deletion(1281522-1281591_70)	deletion(1281522-1281587_66)	deletion(1281522_1)	deletion(1281528-1281586_59)
1311091	77	deletion	deletion(1311086-1311187_102)	deletion(1311089-1311233_145)	deletion(1311091-1311166_76)	deletion(1311091-1311166_76)	deletion(1311091-1311156_66)	deletion(1311094-1311159_66)	deletion(1311091-1311159_69)	deletion(1311091-1311156_66)	deletion(1311091-1311156_66)	deletion(1311091-1311156_66)	deletion(1311091-1311156_66)	deletion(1311091-1311156_66)	deletion(1311091-1311156_66)
415338	18	deletion	deletion(415342-415351_10)	deletion(415332-415341_10)	deletion(415338-415341_4)	deletion(415178-415179_2)	deletion(415350_1)	insertion(415338_insertions:T,T)	deletion(415350_1)	deletion(415350_1)	deletion(415350_1)	deletion(415350_1)	deletion(415350_1)	deletion(415350_1)	deletion(415350_1)
138619	25	deletion	deletion(138605-138639_35)	deletion(138626-138634_9)	deletion(138617-138643_27)	deletion(138556-138572_17)	deletion(138626-138637_12)	deletion(138626-138637_12)	deletion(138626-138639_14)	deletion(138627-138637_11)	deletion(138626-138639_14)	deletion(138623-138639_17)	deletion(138627-138637_11)	deletion(138626-138635_10)	deletion(138626-138639_14)
2203894	71	deletion	deletion(2203894-2203965_72)	deletion(2203834-2203844_11)	deletion(2203898-2203965_68)	deletion(2203781-2203789_9)	deletion(2203896-2203962_67)	deletion(2203898-2203962_65)	deletion(2203896-2203955_60)	deletion(2203896-2203955_60)	deletion(2203896-2203955_60)	deletion(2203896-2203955_60)	deletion(2203898-2203958_61)	deletion(2203896-2203962_67)	deletion(2203896-2203962_67)
4597719	84	deletion	deletion(4597719-4597799_81)	deletion(4597727-4597802_76)	deletion(4597719-4597797_79)	deletion(4597719-4597799_81)	deletion(4597719-4597797_79)	deletion(4597719-4597797_79)	deletion(4597719-4597797_79)	deletion(4597719-4597797_79)	deletion(4597719-4597797_79)	deletion(4597719-4597797_79)	deletion(4597719-4597797_79)	deletion(4597803_1)	deletion(4597719-4597797_79)
232799	15	deletion	deletion(232799-232813_15)	deletion(232687-232842_156)	deletion(232799-232813_15)	deletion(232799-232817_19)	deletion(232993-233088_96)	SNP(232799_C)	deletion(232993-233088_96)	deletion(232995-233088_94)	deletion(232798-232808_11)	deletion(232993-233088_96)	deletion(232993-233088_96)	deletion(232995-233088_94)	deletion(232993-233088_96)
3848985	60	deletion	deletion(3849035-3849036_2)	deletion(3848983-3849036_54)	deletion(3848987-3849043_57)	deletion(3848985-3849046_62)	deletion(3848987-3849043_57)	deletion(3848989-3849040_52)	deletion(3848991-3849041_51)	deletion(3848987-3849035_49)	deletion(3848987-3849043_57)	deletion(3848987-3849038_52)	deletion(3848987-3849035_49)	deletion(3848990-3849038_49)	deletion(3848987-3849041_55)
3693014	40	deletion	deletion(3693015-3693053_39)	deletion(3692953-3692968_16)	deletion(3693052_1)	deletion(3693015-3693053_39)	deletion(3693015-3693053_39)	deletion(3693015-3693053_39)	deletion(3693015-3693053_39)	deletion(3693015-3693053_39)	deletion(3693015-3693053_39)	deletion(3693015-3693053_39)	deletion(3693015-3693053_39)	deletion(3693015-3693053_39)	deletion(3693015-3693053_39)
3765140	89	deletion	deletion(3765222_1)	deletion(3765140-3765225_86)	deletion(3765144-3765224_81)	deletion(3765140-3765225_86)	deletion(3765222_1)	deletion(3765222_1)	deletion(3765222_1)	deletion(3765222_1)	deletion(3765222_1)	deletion(3765144-3765225_82)	deletion(3765146-3765218_73)	deletion(3765222_1)	deletion(3765222_1)
3453165	24	deletion	deletion(3452999-3453002_4)	deletion(3453145-3453194_50)	deletion(3453159-3453185_27)	deletion(3453168-3453183_16)	deletion(3453174-3453183_10)	deletion(3453175-3453179_5)	deletion(3453175_1)	deletion(3453175-3453183_9)	deletion(3453175-3453183_9)	deletion(3453175-3453183_9)	deletion(3453175-3453183_9)	deletion(3453174-3453183_10)	deletion(3453168-3453183_16)
3289788	36	deletion	deletion(3289786-3289811_26)	deletion(3289787-3289895_109)	deletion(3289789-3289813_25)	deletion(3289787-3289839_53)	deletion(3289789-3289819_31)	deletion(3289789-3289820_32)	deletion(3289799-3289821_23)	deletion(3289792-3289821_30)	deletion(3289799-3289821_23)	deletion(3289789-3289819_31)	deletion(3289789-3289821_33)	deletion(3289799-3289819_21)	deletion(3289788-3289821_34)
4660831	49	deletion	deletion(4660880_1)	deletion(4660831-4660877_47)	deletion(4660876-4660877_2)	deletion(4660820-4660879_60)	deletion(4660876_1)	deletion(4660876-4660877_2)	deletion(4660876-4660877_2)	deletion(4660837-4660870_34)	deletion(4660876-4660877_2)	deletion(4660876-4660877_2)	deletion(4660876_1)	deletion(4660876-4660877_2)	deletion(4660876-4660877_2)
1946179	57	deletion	deletion(1946178-1946236_59)	deletion(1946073-1946098_26)	deletion(1946183-1946232_50)	deletion(1946170-1946241_72)	deletion(1946183-1946235_53)	deletion(1946185-1946235_51)	deletion(1946184-1946235_52)	deletion(1946184-1946235_52)	deletion(1946189-1946235_47)	deletion(1946183-1946235_53)	deletion(1946187-1946235_49)	deletion(1946184-1946233_50)	deletion(1946184-1946235_52)
1735732	21	deletion	deletion(1735732-1735752_21)	deletion(1735732-1735744_13)	deletion(1735732-1735752_21)	deletion(1735721-1735759_39)	deletion(1735732-1735744_13)	deletion(1735732-1735746_15)	deletion(1735732-1735744_13)	deletion(1735732-1735746_15)	deletion(1735732-1735746_15)	deletion(1735732-1735744_13)	deletion(1735732-1735746_15)	deletion(1735732-1735746_15)	deletion(1735732-1735752_21)
2502376	1	deletion	deletion(2502379_1)	deletion(2502557-2502584_28)	notFound	deletion(2502341-2502352_12)	deletion(2502379_1)	deletion(2502379_1)	deletion(2502379_1)	deletion(2502379_1)	deletion(2502379_1)	deletion(2502379_1)	deletion(2502379_1)	deletion(2502379_1)	deletion(2502379_1)
1726078	96	deletion	deletion(1726079-1726170_92)	deletion(1726078-1726170_93)	deletion(1726076-1726189_114)	deletion(1726076-1726173_98)	deletion(1726078-1726170_93)	deletion(1726078-1726170_93)	deletion(1726078-1726170_93)	deletion(1726082-1726170_89)	deletion(1726081-1726170_90)	deletion(1726078-1726174_97)	deletion(1726080-1726170_91)	deletion(1726082-1726173_92)	deletion(1726078-1726184_107)
2638421	12	deletion	deletion(2638430-2638431_2)	deletion(2638421_1)	deletion(2638424-2638431_8)	deletion(2638421_1)	deletion(2638427-2638431_5)	deletion(2638421_1)	deletion(2638421_1)	deletion(2638421_1)	deletion(2638421_1)	deletion(2638421_1)	deletion(2638421_1)	deletion(2638421_1)	deletion(2638421_1)
573297	96	deletion	deletion(573294-573392_99)	deletion(573293-573393_101)	deletion(573295-573391_97)	deletion(573432-573434_3)	deletion(573295-573391_97)	deletion(573295-573388_94)	deletion(573295-573391_97)	deletion(573298-573389_92)	deletion(573295-573395_101)	deletion(573295-573392_98)	deletion(573298-573389_92)	deletion(573298-573386_89)	deletion(573295-573389_95)
3443035	91	deletion	deletion(3443040-3443124_85)	deletion(3443039-3443125_87)	deletion(3443040-3443124_85)	deletion(3442912-3442915_4)	deletion(3443040-3443124_85)	deletion(3443041-3443124_84)	deletion(3443040-3443124_85)	deletion(3443041-3443124_84)	deletion(3443040-3443124_85)	deletion(3443040-3443124_85)	deletion(3443124_1)	deletion(3443041-3443121_81)	deletion(3443040-3443124_85)
891381	86	deletion	deletion(891364-891464_101)	deletion(891368-891485_118)	deletion(891381-891466_86)	deletion(891371-891466_96)	deletion(891383-891466_84)	deletion(891384-891466_83)	deletion(891383-891466_84)	deletion(891385-891466_82)	deletion(891386-891465_80)	deletion(891383-891466_84)	deletion(891384-891465_82)	deletion(891384-891466_83)	deletion(891383-891466_84)
4524339	5	deletion	deletion(4524406-4524421_16)	deletion(4524339-4524387_49)	deletion(4524342-4524343_2)	deletion(4524339-4524343_5)	insertion(4524339_insertions:A,A,G)	deletion(4524343_1)	insertion(4524339_insertions:A)	insertion(4524339_insertions:A,A,A)	deletion(4524343_1)	insertion(4524339_insertions:A,A,A)	insertion(4524339_insertions:A,A)	deletion(4524343_1)	deletion(4524339-4524343_5)
4353417	27	deletion	deletion(4353418-4353443_26)	deletion(4353418-4353450_33)	deletion(4353418-4353435_18)	deletion(4353418-4353445_28)	deletion(4353439_1)	deletion(4353439_1)	deletion(4353439_1)	deletion(4353439_1)	deletion(4353418-4353443_26)	deletion(4353439_1)	deletion(4353439_1)	deletion(4353440-4353441_2)	deletion(4353439_1)
2934295	34	deletion	deletion(2934295-2934328_34)	deletion(2934248-2934350_103)	deletion(2934295_1)	deletion(2934295-2934329_35)	deletion(2934295-2934296_2)	deletion(2934295-2934297_3)	deletion(2934295-2934297_3)	deletion(2934301-2934328_28)	deletion(2934295-2934297_3)	deletion(2934295-2934297_3)	deletion(2934295-2934297_3)	deletion(2934303-2934320_18)	deletion(2934295-2934328_34)
1526061	38	deletion	deletion(1526061-1526102_42)	deletion(1526044-1526129_86)	deletion(1526098_1)	deletion(1525993-1525999_7)	deletion(1526098_1)	deletion(1526098_1)	deletion(1526072-1526093_22)	deletion(1526076-1526095_20)	deletion(1526061_1)	deletion(1526098_1)	deletion(1526098_1)	deletion(1526098_1)	deletion(1526072-1526095_24)
716862	86	deletion	deletion(716862_1)	deletion(716859-716979_121)	deletion(716862_1)	deletion(716862_1)	deletion(716862_1)	deletion(716862_1)	deletion(716862_1)	deletion(716862_1)	deletion(716862_1)	deletion(716862_1)	deletion(716862_1)	deletion(716862_1)	deletion(716862_1)
3613862	50	deletion	deletion(3613865-3613913_49)	deletion(3613851-3613911_61)	deletion(3613911_1)	deletion(3613829-3613937_109)	deletion(3613911_1)	deletion(3613911_1)	deletion(3613911_1)	deletion(3613911_1)	deletion(3613911_1)	deletion(3613911_1)	deletion(3613911_1)	deletion(3613911_1)	deletion(3613862-3613899_38)
2629582	37	deletion	deletion(2629592-2629618_27)	deletion(2629593-2629621_29)	deletion(2629582-2629616_35)	deletion(2629565-2629619_55)	deletion(2629593-2629616_24)	deletion(2629582-2629618_37)	deletion(2629582-2629614_33)	deletion(2629615_1)	deletion(2629593-2629616_24)	deletion(2629593-2629616_24)	deletion(2629590-2629607_18)	deletion(2629593-2629615_23)	deletion(2629593-2629616_24)
1085908	67	deletion	deletion(1085913-1085974_62)	deletion(1085915-1085967_53)	deletion(1085905-1085974_70)	deletion(1085908-1085974_67)	deletion(1085915-1085974_60)	deletion(1085915-1085974_60)	deletion(1085915-1085974_60)	deletion(1085915-1085974_60)	deletion(1085915-1085974_60)	deletion(1085915-1085974_60)	deletion(1085916-1085974_59)	deletion(1085915-1085974_60)	deletion(1085915-1085974_60)
1763634	67	deletion	deletion(1763634-1763693_60)	deletion(1763634-1763693_60)	deletion(1763634_1)	deletion(1763622-1763694_73)	deletion(1763639-1763693_55)	deletion(1763639-1763693_55)	deletion(1763634_1)	deletion(1763642-1763693_52)	deletion(1763634_1)	deletion(1763634_1)	deletion(1763640-1763693_54)	deletion(1763634_1)	deletion(1763634_1)
3871694	65	deletion	deletion(3871693-3871754_62)	deletion(3871695-3871757_63)	deletion(3871754_1)	deletion(3871655_1)	deletion(3871695-3871754_60)	deletion(3871754_1)	deletion(3871695-3871754_60)	deletion(3871695-3871752_58)	deletion(3871695-3871754_60)	deletion(3871695-3871754_60)	deletion(3871695-3871752_58)	deletion(3871695-3871752_58)	deletion(3871695-3871754_60)
445202	27	deletion	deletion(445202-445231_30)	deletion(445202-445238_37)	deletion(445203-445228_26)	deletion(445200-445232_33)	deletion(445202-445228_27)	deletion(445202-445226_25)	deletion(445202-445228_27)	deletion(445202-445228_27)	deletion(445202-445225_24)	deletion(445202-445228_27)	deletion(445202-445228_27)	deletion(445225_1)	deletion(445202-445228_27)
4547421	58	deletion	deletion(4547421-4547469_49)	deletion(4547421-4547468_48)	deletion(4547476_1)	deletion(4547415-4547493_79)	deletion(4547421-4547469_49)	deletion(4547421-4547469_49)	deletion(4547421-4547468_48)	deletion(4547421-4547467_47)	deletion(4547421-4547468_48)	deletion(4547421-4547468_48)	deletion(4547421-4547467_47)	deletion(4547421-4547467_47)	deletion(4547421-4547468_48)
3499921	33	deletion	deletion(3499921-3499963_43)	deletion(3499913-3499969_57)	deletion(3499921-3499951_31)	deletion(3499900-3499951_52)	deletion(3499921-3499948_28)	deletion(3499921-3499952_32)	deletion(3499921-3499948_28)	deletion(3499921-3499945_25)	deletion(3499921-3499948_28)	deletion(3499921_1)	deletion(3499921-3499945_25)	deletion(3499921-3499948_28)	deletion(3499921-3499948_28)
2208921	71	deletion	deletion(2208922-2209021_100)	deletion(2208890-2208991_102)	deletion(2208930-2208997_68)	deletion(2208900-2209013_114)	deletion(2208930-2208991_62)	deletion(2208928-2208989_62)	deletion(2208921-2208922_2)	deletion(2208989_1)	deletion(2208921-2208991_71)	deletion(2208930-2208991_62)	deletion(2208921-2208922_2)	deletion(2208930-2208991_62)	deletion(2208921-2208922_2)
2350067	95	deletion	deletion(2350071-2350161_91)	deletion(2350060-2350173_114)	deletion(2350067-2350161_95)	deletion(2350060-2350161_102)	deletion(2350075-2350161_87)	deletion(2350075-2350160_86)	deletion(2350067-2350161_95)	deletion(2350071-2350157_87)	deletion(2350071-2350161_91)	deletion(2350071-2350161_91)	deletion(2350073-2350160_88)	deletion(2350073-2350159_87)	deletion(2350067-2350159_93)
1998134	84	deletion	deletion(1998133-1998218_86)	deletion(1998134-1998213_80)	deletion(1997994-1997995_2)	deletion(1998133-1998217_85)	deletion(1998134-1998217_84)	deletion(1997995_1)	deletion(1998133-1998217_85)	deletion(1998138-1998213_76)	deletion(1998134-1998217_84)	deletion(1998134-1998217_84)	deletion(1998134-1998217_84)	deletion(1998137-1998216_80)	deletion(1998134-1998217_84)
197225	69	deletion	deletion(197225-197285_61)	deletion(197226-197285_60)	deletion(197227-197285_59)	deletion(197225-197296_72)	deletion(197225-197285_61)	deletion(197225-197290_66)	deletion(197225-197285_61)	deletion(197225-197284_60)	deletion(197225-197285_61)	deletion(197225-197285_61)	deletion(197225-197287_63)	deletion(197225-197285_61)	deletion(197225-197285_61)
2085417	49	deletion	deletion(2085414-2085463_50)	deletion(2085364-2085468_105)	deletion(2085417-2085467_51)	deletion(2085417-2085466_50)	deletion(2085417-2085465_49)	deletion(2085417-2085463_47)	deletion(2085417-2085463_47)	deletion(2085419-2085462_44)	deletion(2085417-2085465_49)	deletion(2085417-2085465_49)	deletion(2085417-2085460_44)	deletion(2085417-2085418_2)	deletion(2085417-2085463_47)
3627723	66	deletion	deletion(3627722-3627792_71)	deletion(3627663-3627813_151)	deletion(3627721-3627785_65)	deletion(3627715-3627796_82)	deletion(3627788_1)	deletion(3627788_1)	deletion(3627788_1)	deletion(3627788_1)	deletion(3627788_1)	deletion(3627788_1)	deletion(3627788_1)	deletion(3627788_1)	deletion(3627788_1)
212094	30	deletion	deletion(212083-212132_50)	deletion(211965-212172_208)	deletion(212094-212123_30)	deletion(212094-212130_37)	deletion(212094-212123_30)	deletion(212094-212119_26)	deletion(212094-212123_30)	deletion(212094-212122_29)	deletion(212094-212123_30)	deletion(212094-212123_30)	deletion(212095-212123_29)	deletion(212094-212122_29)	deletion(212094-212123_30)
2195042	98	deletion	deletion(2195042-2195141_100)	deletion(2195039_1)	deletion(2195042-2195138_97)	deletion(2195042-2195164_123)	deletion(2195042-2195134_93)	deletion(2195042-2195132_91)	deletion(2195042-2195138_97)	deletion(2195042-2195133_92)	deletion(2195042-2195138_97)	deletion(2195042-2195138_97)	deletion(2195045-2195136_92)	deletion(2195045-2195138_94)	deletion(2195042-2195137_96)
1799264	13	deletion	deletion(1799266-1799276_11)	deletion(1799258-1799276_19)	deletion(1799261-1799276_16)	deletion(1799264-1799276_13)	deletion(1799264-1799267_4)	deletion(1799264-1799276_13)	deletion(1799264-1799276_13)	deletion(1799264-1799267_4)	deletion(1799264-1799276_13)	deletion(1799264-1799276_13)	deletion(1799264_1)	deletion(1799264_1)	deletion(1799275_1)
3766068	39	deletion	deletion(3766070-3766103_34)	deletion(3766070-3766102_33)	deletion(3766070-3766103_34)	deletion(3766064-3766102_39)	deletion(3766070-3766103_34)	deletion(3766070-3766103_34)	deletion(3766070-3766102_33)	deletion(3766070-3766103_34)	deletion(3766070-3766103_34)	deletion(3766070-3766103_34)	deletion(3766070-3766103_34)	deletion(3766070-3766103_34)	deletion(3766070-3766103_34)
1419518	50	deletion	deletion(1419518-1419566_49)	deletion(1419515-1419590_76)	deletion(1419518_1)	deletion(1419518_1)	deletion(1419526-1419566_41)	deletion(1419518_1)	deletion(1419518_1)	deletion(1419518-1419566_49)	deletion(1419518_1)	deletion(1419518-1419566_49)	deletion(1419518_1)	deletion(1419526-1419566_41)	deletion(1419518_1)
3465317	35	deletion	deletion(3465324-3465349_26)	deletion(3465273-3465350_78)	deletion(3465317-3465349_33)	deletion(3465317-3465361_45)	deletion(3465326-3465348_23)	deletion(3465327-3465347_21)	deletion(3465324-3465349_26)	deletion(3465324-3465346_23)	deletion(3465324-3465349_26)	deletion(3465324-3465349_26)	deletion(3465329-3465348_20)	deletion(3465324-3465346_23)	deletion(3465326-3465346_21)
4009055	54	deletion	deletion(4009055-4009056_2)	deletion(4009052-4009105_54)	deletion(4009057-4009105_49)	deletion(4009057-4009108_52)	deletion(4009057-4009098_42)	deletion(4009058-4009105_48)	deletion(4009057-4009107_51)	deletion(4009065-4009105_41)	deletion(4009057-4009098_42)	deletion(4009057-4009098_42)	deletion(4009060-4009097_38)	deletion(4009060-4009105_46)	deletion(4009057-4009105_49)
1933024	63	deletion	deletion(1933024_1)	deletion(1933024_1)	deletion(1933027-1933083_57)	deletion(1932999-1933088_90)	deletion(1933032-1933084_53)	deletion(1933024_1)	deletion(1933024_1)	deletion(1933024_1)	deletion(1933024_1)	deletion(1933024_1)	deletion(1933024_1)	deletion(1933024_1)	deletion(1933024_1)
1243732	72	deletion	deletion(1243738-1243803_66)	deletion(1243842-1243846_5)	deletion(1243802-1243803_2)	deletion(1243843-1243876_34)	deletion(1243737-1243803_67)	deletion(1243734-1243803_70)	deletion(1243802-1243803_2)	deletion(1243738-1243803_66)	deletion(1243738-1243803_66)	deletion(1243738-1243803_66)	deletion(1243802-1243803_2)	deletion(1243802-1243803_2)	deletion(1243738-1243803_66)
4234010	36	deletion	deletion(4234011-4234045_35)	deletion(4234009-4234045_37)	deletion(4234010_1)	deletion(4234010-4234045_36)	deletion(4234010-4234045_36)	deletion(4234012-4234045_34)	deletion(4234010-4234045_36)	deletion(4234010-4234045_36)	deletion(4234010-4234045_36)	deletion(4234010-4234045_36)	deletion(4234010-4234045_36)	deletion(4234010-4234044_35)	deletion(4234010-4234045_36)
2697973	32	deletion	deletion(2697970-2698004_35)	deletion(2697966-2698016_51)	deletion(2697973-2698004_32)	deletion(2697949-2698014_66)	deletion(2697973-2698004_32)	deletion(2697979-2698004_26)	deletion(2697973-2698004_32)	deletion(2697973_1)	deletion(2697973-2698004_32)	deletion(2697973-2698004_32)	deletion(2697980-2698003_24)	deletion(2697977-2697999_23)	deletion(2697973-2698004_32)
1313498	16	deletion	deletion(1313500-1313515_16)	deletion(1313500-1313513_14)	deletion(1313511-1313513_3)	deletion(1313489-1313513_25)	deletion(1313510-1313512_3)	deletion(1313510-1313511_2)	deletion(1313500-1313513_14)	deletion(1313510-1313512_3)	deletion(1313510-1313512_3)	deletion(1313510-1313512_3)	deletion(1313510-1313512_3)	deletion(1313510-1313512_3)	deletion(1313510-1313512_3)
2159503	55	deletion	deletion(2159503-2159557_55)	deletion(2159505-2159557_53)	deletion(2159506-2159558_53)	deletion(2159500-2159566_67)	deletion(2159507-2159557_51)	deletion(2159506-2159551_46)	deletion(2159506-2159551_46)	deletion(2159506-2159556_51)	deletion(2159506-2159557_52)	deletion(2159506-2159557_52)	deletion(2159506-2159548_43)	deletion(2159506-2159557_52)	deletion(2159506-2159557_52)
2057964	66	deletion	deletion(2057962-2058028_67)	deletion(2057964-2058030_67)	deletion(2057971-2058032_62)	deletion(2057964-2058029_66)	deletion(2057964-2058029_66)	deletion(2057964-2058029_66)	deletion(2057964-2058029_66)	deletion(2057966-2058029_64)	deletion(2057964-2058028_65)	deletion(2057964-2058029_66)	deletion(2057969-2058028_60)	deletion(2057964-2058029_66)	deletion(2057964-2058029_66)
736439	55	deletion	deletion(736440-736523_84)	deletion(736439-736493_55)	deletion(736439-736494_56)	deletion(736437-736493_57)	deletion(736441-736493_53)	deletion(736441-736493_53)	deletion(736441-736492_52)	deletion(736442-736493_52)	deletion(736442-736493_52)	deletion(736446-736501_56)	deletion(736442-736491_50)	deletion(736451-736491_41)	deletion(736442-736495_54)
4153175	62	deletion	deletion(4153175-4153241_67)	deletion(4153175_1)	deletion(4153175-4153236_62)	deletion(4153175-4153250_76)	deletion(4153175_1)	deletion(4153175_1)	deletion(4153175-4153236_62)	deletion(4153175_1)	deletion(4153175-4153235_61)	deletion(4153175_1)	deletion(4153175_1)	deletion(4153175_1)	deletion(4153175-4153236_62)
959754	29	deletion	deletion(959752-959782_31)	deletion(959754-959781_28)	deletion(959754-959779_26)	deletion(959751-959781_31)	deletion(959754-959781_28)	deletion(959758-959780_23)	deletion(959754-959781_28)	deletion(959754-959781_28)	deletion(959754-959781_28)	deletion(959754-959781_28)	deletion(959762-959781_20)	deletion(959754-959776_23)	deletion(959754-959781_28)
4410485	25	deletion	deletion(4410485-4410486_2)	deletion(4410485-4410507_23)	deletion(4410485-4410507_23)	deletion(4410482-4410509_28)	deletion(4410485-4410509_25)	deletion(4410485-4410509_25)	deletion(4410485-4410509_25)	deletion(4410486-4410509_24)	deletion(4410485-4410509_25)	deletion(4410485-4410509_25)	deletion(4410487-4410509_23)	deletion(4410486-4410509_24)	deletion(4410485-4410509_25)
2099970	91	deletion	deletion(2099974-2100060_87)	deletion(2099974-2100061_88)	deletion(2099970-2100060_91)	deletion(2099964-2100065_102)	deletion(2099974-2100060_87)	deletion(2099974-2100060_87)	deletion(2099974-2100060_87)	deletion(2099975-2100060_86)	deletion(2099974-2100060_87)	deletion(2099974-2100060_87)	deletion(2099975-2100060_86)	deletion(2099974-2100060_87)	deletion(2099977-2100060_84)
3027183	4	deletion	deletion(3027182-3027185_4)	deletion(3027182-3027185_4)	notFound	deletion(3027185-3027186_2)	SNP(3027183_C)	notFound	notFound	deletion(3027183-3027185_3)	deletion(3027182-3027185_4)	notFound	deletion(3027182-3027185_4)	notFound	deletion(3027183-3027185_3)
1495026	46	deletion	deletion(1495071_1)	deletion(1495182-1495195_14)	deletion(1495031-1495071_41)	deletion(1495025-1495077_53)	deletion(1495071_1)	deletion(1495071_1)	deletion(1495071_1)	deletion(1495071_1)	deletion(1495071_1)	deletion(1495071_1)	deletion(1495071_1)	deletion(1495071_1)	deletion(1495071_1)
3047500	85	deletion	deletion(3047500-3047585_86)	deletion(3047508-3047584_77)	deletion(3047500-3047584_85)	deletion(3047499-3047606_108)	deletion(3047500-3047584_85)	deletion(3047500-3047584_85)	deletion(3047500-3047584_85)	deletion(3047500-3047584_85)	deletion(3047502-3047585_84)	deletion(3047502-3047584_83)	deletion(3047504-3047580_77)	deletion(3047503-3047584_82)	deletion(3047500-3047584_85)
942502	34	deletion	deletion(942510-942541_32)	deletion(942506-942535_30)	deletion(942501-942534_34)	deletion(942501-942554_54)	deletion(942507-942534_28)	deletion(942507-942526_20)	deletion(942508-942534_27)	deletion(942507-942534_28)	deletion(942510-942534_25)	deletion(942507-942534_28)	deletion(942510-942533_24)	deletion(942516-942533_18)	deletion(942504-942534_31)
3446623	77	deletion	deletion(3446623-3446698_76)	deletion(3446600-3446717_118)	deletion(3446623-3446696_74)	deletion(3446623-3446698_76)	deletion(3446623-3446696_74)	deletion(3446623-3446696_74)	deletion(3446623-3446695_73)	deletion(3446623-3446696_74)	deletion(3446623-3446696_74)	deletion(3446623-3446696_74)	deletion(3446623-3446696_74)	deletion(3446623-3446696_74)	deletion(3446623-3446696_74)
652502	10	deletion	deletion(652501-652510_10)	deletion(652489-652499_11)	deletion(652500-652510_11)	deletion(652361-652363_3)	deletion(652504-652510_7)	deletion(652504-652510_7)	deletion(652507-652510_4)	deletion(652507-652508_2)	deletion(652504-652510_7)	deletion(652510_1)	deletion(652507-652510_4)	deletion(652504_1)	deletion(652507-652510_4)
3039430	59	deletion	deletion(3039430-3039505_76)	deletion(3039412-3039488_77)	deletion(3039436-3039488_53)	deletion(3039423-3039488_66)	deletion(3039436-3039487_52)	deletion(3039436-3039488_53)	deletion(3039436-3039487_52)	deletion(3039436-3039488_53)	deletion(3039435-3039488_54)	deletion(3039436-3039488_53)	deletion(3039442-3039485_44)	deletion(3039436-3039488_53)	deletion(3039436-3039488_53)
1113626	3	deletion	deletion(1113626-1113628_3)	deletion(1113626-1113628_3)	deletion(1113626-1113628_3)	deletion(1113626-1113629_4)	deletion(1113626-1113628_3)	deletion(1113626-1113628_3)	deletion(1113626-1113628_3)	deletion(1113626-1113628_3)	deletion(1113626-1113628_3)	deletion(1113626-1113628_3)	deletion(1113626-1113628_3)	deletion(1113626-1113628_3)	deletion(1113626-1113628_3)
1754165	94	deletion	deletion(1754165-1754256_92)	deletion(1754165-1754254_90)	deletion(1754159-1754256_98)	deletion(1754107-1754115_9)	deletion(1754165-1754256_92)	deletion(1754165_1)	deletion(1754165-1754256_92)	deletion(1754165-1754254_90)	deletion(1754165-1754256_92)	deletion(1754165-1754256_92)	deletion(1754165-1754256_92)	deletion(1754165-1754256_92)	deletion(1754165-1754256_92)
108768	95	deletion	deletion(108768-108861_94)	deletion(108765-108880_116)	deletion(108767-108862_96)	deletion(108764-108861_98)	deletion(108773-108861_89)	deletion(108768_1)	deletion(108768-108861_94)	deletion(108768-108861_94)	deletion(108768-108861_94)	deletion(108768-108861_94)	deletion(108772-108861_90)	deletion(108772-108861_90)	deletion(108773-108861_89)
927493	89	deletion	deletion(927619-927710_92)	deletion(927390-927392_3)	deletion(927628-927710_83)	deletion(927351-927355_5)	deletion(927626-927710_85)	deletion(927628-927710_83)	deletion(927628-927703_76)	deletion(927626-927703_78)	deletion(927628-927709_82)	deletion(927628-927703_76)	deletion(927620-927703_84)	deletion(927626-927704_79)	deletion(927626-927703_78)
3882851	58	deletion	deletion(3882822-3882911_90)	deletion(3882854-3882910_57)	deletion(3882852-3882912_61)	deletion(3882948-3882951_4)	deletion(3882854-3882907_54)	deletion(3882854-3882907_54)	deletion(3882854-3882907_54)	deletion(3882854-3882907_54)	deletion(3882906_1)	deletion(3882854-3882907_54)	deletion(3882854-3882905_52)	deletion(3882856-3882903_48)	deletion(3882854-3882907_54)
4137847	49	deletion	deletion(4137846-4137889_44)	deletion(4137893-4137894_2)	deletion(4137893-4137894_2)	deletion(4137666-4137669_4)	deletion(4137893-4137894_2)	deletion(4137893-4137894_2)	deletion(4137893-4137894_2)	deletion(4137893-4137894_2)	deletion(4137893-4137894_2)	deletion(4137893-4137894_2)	deletion(4137893-4137894_2)	deletion(4137893-4137894_2)	deletion(4137893-4137894_2)
864157	42	deletion	deletion(864167-864202_36)	deletion(864159-864199_41)	deletion(864157-864204_48)	deletion(864157-864201_45)	deletion(864159-864198_40)	deletion(864166-864198_33)	deletion(864159-864198_40)	deletion(864162-864198_37)	deletion(864164-864198_35)	deletion(864166-864198_33)	deletion(864161-864198_38)	deletion(864168-864198_31)	deletion(864159-864198_40)
4573429	29	deletion	deletion(4573425-4573451_27)	deletion(4573456-4573457_2)	deletion(4573436-4573450_15)	deletion(4573428-4573468_41)	deletion(4573456-4573457_2)	deletion(4573456_1)	deletion(4573456-4573457_2)	deletion(4573456_1)	deletion(4573429-4573445_17)	deletion(4573456-4573457_2)	deletion(4573429_1)	deletion(4573429_1)	deletion(4573429_1)
434400	24	deletion	deletion(434404-434430_27)	deletion(434243-434244_2)	deletion(434405-434423_19)	deletion(434224-434245_22)	deletion(434405-434423_19)	deletion(434405-434423_19)	deletion(434405-434423_19)	deletion(434422-434423_2)	deletion(434422-434423_2)	deletion(434405-434423_19)	deletion(434408-434423_16)	deletion(434422-434423_2)	deletion(434405-434423_19)
2686833	17	deletion	deletion(2686836-2686849_14)	deletion(2686849_1)	deletion(2686849_1)	deletion(2686821-2686851_31)	insertion(2686848_insertions:A,A,A,A,A,A,A,A,A,A,A,A,A,A,A,A)	insertion(2686836_insertions:TA,TA,TA,TA)	insertion(2686848_insertions:A,A,A,A,A,A,A)	insertion(2686836_insertions:T,TA,TA,G)	insertion(2686851_insertions:C,C,C,C,C)	insertion(2686848_insertions:A,A,A,A)	insertion(2686848_insertions:A,A,A,A,A,A,A)	insertion(2686836_insertions:TA,TA,TA)	insertion(2686848_insertions:A,A,A,A,A,A)
4481082	96	deletion	deletion(4481177_1)	deletion(4481082-4481174_93)	deletion(4481082-4481181_100)	deletion(4481081-4481174_94)	deletion(4481082_1)	deletion(4481082_1)	deletion(4481082_1)	deletion(4481082_1)	deletion(4481082_1)	deletion(4481082_1)	deletion(4481082_1)	deletion(4481082_1)	deletion(4481082_1)
3582172	90	deletion	deletion(3582179-3582265_87)	deletion(3582177-3582264_88)	deletion(3582177-3582261_85)	deletion(3582171-3582264_94)	deletion(3582185-3582261_77)	deletion(3582185-3582261_77)	deletion(3582185-3582261_77)	deletion(3582260_1)	deletion(3582185-3582261_77)	deletion(3582185-3582261_77)	deletion(3582185-3582261_77)	deletion(3582185-3582250_66)	deletion(3582185-3582261_77)
1786500	77	deletion	deletion(1786572_1)	deletion(1786500-1786569_70)	deletion(1786510-1786574_65)	deletion(1786493-1786584_92)	deletion(1786500-1786567_68)	deletion(1786500-1786567_68)	deletion(1786572_1)	deletion(1786500-1786567_68)	deletion(1786500-1786574_75)	deletion(1786500-1786574_75)	deletion(1786500-1786567_68)	deletion(1786500_1)	deletion(1786500-1786567_68)
3994863	14	deletion	deletion(3994876_1)	deletion(3994863-3994873_11)	deletion(3994863-3994874_12)	deletion(3994854-3994874_21)	deletion(3994876_1)	deletion(3994871-3994873_3)	deletion(3994863-3994873_11)	deletion(3994871-3994873_3)	deletion(3994863_1)	deletion(3994863_1)	deletion(3994871-3994873_3)	deletion(3994863_1)	deletion(3994871-3994874_4)
3313900	50	deletion	deletion(3313900-3313945_46)	deletion(3313894-3313950_57)	deletion(3313900-3313944_45)	deletion(3313888-3313953_66)	deletion(3313900-3313944_45)	deletion(3313900-3313944_45)	deletion(3313900-3313949_50)	deletion(3313900-3313944_45)	deletion(3313901-3313941_41)	deletion(3313900-3313944_45)	deletion(3313898-3313942_45)	deletion(3313900-3313944_45)	deletion(3313900-3313944_45)
30083	46	deletion	deletion(30083-30127_45)	deletion(29906-29912_7)	deletion(30085-30127_43)	deletion(30083-30153_71)	deletion(30085-30121_37)	deletion(30087-30121_35)	deletion(30089-30121_33)	deletion(30121_1)	deletion(30085-30121_37)	deletion(30121_1)	deletion(30121_1)	deletion(30091-30117_27)	deletion(30089-30118_30)
3098775	17	deletion	deletion(3098779-3098796_18)	deletion(3098692-3098696_5)	deletion(3098781-3098791_11)	deletion(3098772-3098791_20)	deletion(3098781-3098791_11)	deletion(3098781-3098788_8)	deletion(3098781-3098791_11)	deletion(3098781-3098783_3)	deletion(3098781-3098791_11)	deletion(3098781-3098790_10)	deletion(3098781-3098783_3)	deletion(3098781-3098789_9)	deletion(3098781-3098791_11)
3705418	48	deletion	deletion(3705418-3705456_39)	deletion(3705418-3705466_49)	deletion(3705418-3705459_42)	deletion(3705418-3705465_48)	deletion(3705418-3705456_39)	deletion(3705418-3705454_37)	deletion(3705418-3705456_39)	deletion(3705418-3705454_37)	deletion(3705418-3705456_39)	deletion(3705418-3705456_39)	deletion(3705420-3705456_37)	deletion(3705419-3705456_38)	deletion(3705418-3705456_39)
3354101	35	deletion	deletion(3354096-3354136_41)	deletion(3354101_1)	deletion(3354108-3354127_20)	deletion(3354101_1)	deletion(3354107-3354135_29)	deletion(3354101_1)	deletion(3354101_1)	deletion(3354101_1)	deletion(3354101_1)	deletion(3354101_1)	deletion(3354101_1)	deletion(3354101_1)	deletion(3354101_1)
1573372	60	deletion	deletion(1573372-1573434_63)	deletion(1573382-1573431_50)	deletion(1573360-1573426_67)	deletion(1573325-1573348_24)	deletion(1573430-1573431_2)	deletion(1573425_1)	deletion(1573430-1573431_2)	deletion(1573430-1573431_2)	deletion(1573430-1573431_2)	deletion(1573372-1573431_60)	deletion(1573430-1573431_2)	deletion(1573372_1)	deletion(1573430-1573431_2)
4147765	21	deletion	deletion(4147598-4147602_5)	deletion(4147765-4147785_21)	deletion(4147767-4147785_19)	deletion(4147763-4147785_23)	deletion(4147765-4147785_21)	deletion(4147765-4147785_21)	deletion(4147765-4147785_21)	deletion(4147765-4147785_21)	deletion(4147765-4147785_21)	deletion(4147765-4147785_21)	deletion(4147766-4147785_20)	deletion(4147765-4147785_21)	deletion(4147765-4147785_21)
2774043	42	deletion	deletion(2774043_1)	deletion(2774048-2774094_47)	deletion(2774042-2774074_33)	deletion(2774018-2774095_78)	deletion(2774048-2774084_37)	deletion(2774048-2774084_37)	deletion(2774048-2774080_33)	deletion(2774047-2774084_38)	deletion(2774048-2774084_37)	deletion(2774048-2774084_37)	deletion(2774048-2774084_37)	deletion(2774048-2774084_37)	deletion(2774048-2774084_37)
3157196	69	deletion	deletion(3157192-3157265_74)	deletion(3157170-3157280_111)	deletion(3157196-3157264_69)	deletion(3157196-3157269_74)	deletion(3157196-3157262_67)	deletion(3157197-3157262_66)	deletion(3157196-3157262_67)	deletion(3157198-3157262_65)	deletion(3157196-3157260_65)	deletion(3157196_1)	deletion(3157196_1)	deletion(3157206-3157262_57)	deletion(3157196-3157262_67)
2880298	1	deletion	deletion(2880298_1)	deletion(2880298_1)	deletion(2880298_1)	deletion(2880289-2880297_9)	deletion(2880298_1)	deletion(2880298_1)	deletion(2880298_1)	deletion(2880298_1)	deletion(2880298_1)	deletion(2880298_1)	deletion(2880298_1)	deletion(2880298_1)	deletion(2880298_1)
1845135	56	deletion	deletion(1845134-1845190_57)	deletion(1845135-1845192_58)	deletion(1845135_1)	deletion(1845131-1845211_81)	deletion(1845135_1)	deletion(1845190_1)	deletion(1845135_1)	deletion(1845135_1)	deletion(1845135_1)	deletion(1845135_1)	deletion(1845135_1)	deletion(1845135_1)	deletion(1845135_1)
785581	40	deletion	deletion(785571-785630_60)	deletion(785590-785627_38)	deletion(785591-785620_30)	deletion(785570-785619_50)	deletion(785592-785612_21)	deletion(785591-785619_29)	deletion(785591-785612_22)	deletion(785591-785611_21)	deletion(785592-785619_28)	deletion(785592-785612_21)	deletion(785592-785612_21)	deletion(785591-785611_21)	deletion(785588-785618_31)
1550691	73	deletion	deletion(1550691-1550763_73)	deletion(1550699-1550771_73)	deletion(1550699-1550763_65)	deletion(1550657-1550670_14)	deletion(1550699-1550763_65)	deletion(1550700-1550760_61)	deletion(1550700-1550760_61)	deletion(1550700-1550760_61)	deletion(1550699-1550760_62)	deletion(1550699-1550759_61)	deletion(1550700-1550760_61)	deletion(1550700-1550761_62)	deletion(1550699-1550760_62)
1715148	35	deletion	deletion(1715148-1715172_25)	deletion(1715148-1715172_25)	deletion(1715148-1715175_28)	deletion(1715148-1715183_36)	deletion(1715148-1715174_27)	deletion(1715148-1715149_2)	deletion(1715148-1715174_27)	deletion(1715182_1)	deletion(1715148-1715174_27)	deletion(1715148-1715174_27)	deletion(1715148-1715149_2)	deletion(1715155-1715173_19)	deletion(1715182_1)
1067461	28	deletion	deletion(1067459-1067487_29)	deletion(1067455-1067498_44)	deletion(1067461-1067488_28)	deletion(1067461-1067495_35)	deletion(1067461-1067488_28)	deletion(1067461-1067488_28)	deletion(1067461-1067488_28)	deletion(1067467-1067487_21)	deletion(1067461-1067488_28)	deletion(1067461-1067486_26)	deletion(1067463-1067487_25)	deletion(1067461_1)	deletion(1067463-1067487_25)
1334130	68	deletion	deletion(1334134-1334195_62)	deletion(1334313-1334322_10)	deletion(1334134-1334193_60)	deletion(1334082-1334095_14)	deletion(1334134-1334193_60)	deletion(1334132-1334193_62)	deletion(1334134-1334193_60)	deletion(1334134-1334193_60)	deletion(1334134-1334193_60)	deletion(1334134-1334193_60)	deletion(1334134-1334193_60)	deletion(1334134-1334193_60)	deletion(1334134-1334193_60)
1560384	66	deletion	deletion(1560207-1560237_31)	deletion(1560378-1560552_175)	deletion(1560390-1560543_154)	deletion(1560374-1560446_73)	deletion(1560475-1560536_62)	deletion(1560548_1)	deletion(1560485-1560537_53)	deletion(1560389-1560537_149)	deletion(1560485-1560536_52)	deletion(1560487-1560536_50)	deletion(1560548_1)	deletion(1560548_1)	deletion(1560485-1560539_55)
3151567	60	deletion	deletion(3151568-3151624_57)	deletion(3151564-3151636_73)	deletion(3151624_1)	deletion(3151481-3151494_14)	deletion(3151624_1)	deletion(3151624_1)	deletion(3151624_1)	deletion(3151624_1)	deletion(3151624_1)	deletion(3151568-3151621_54)	deletion(3151624_1)	deletion(3151624_1)	deletion(3151624_1)
3628519	4	deletion	deletion(3628519-3628522_4)	deletion(3628519-3628521_3)	deletion(3628519-3628522_4)	deletion(3628508-3628522_15)	deletion(3628519-3628522_4)	deletion(3628519-3628522_4)	deletion(3628519-3628522_4)	deletion(3628519-3628522_4)	deletion(3628519-3628522_4)	deletion(3628519-3628522_4)	deletion(3628519-3628522_4)	deletion(3628519-3628522_4)	deletion(3628519-3628522_4)
418467	92	deletion	deletion(418467-418573_107)	deletion(418467-418554_88)	deletion(418467-418557_91)	deletion(418467-418556_90)	deletion(418467-418549_83)	deletion(418467-418549_83)	deletion(418467-418555_89)	deletion(418467-418549_83)	deletion(418467-418555_89)	deletion(418467-418555_89)	deletion(418467-418555_89)	deletion(418467-418549_83)	deletion(418467-418549_83)
2984323	20	deletion	deletion(2984329-2984340_12)	deletion(2984324-2984335_12)	deletion(2984323-2984342_20)	deletion(2984448-2984452_5)	deletion(2984324-2984338_15)	deletion(2984324-2984338_15)	deletion(2984324-2984338_15)	deletion(2984334-2984338_5)	deletion(2984327-2984338_12)	deletion(2984324-2984338_15)	deletion(2984328-2984335_8)	deletion(2984334-2984336_3)	deletion(2984324-2984338_15)
4132778	41	deletion	deletion(4132778-4132810_33)	deletion(4132684-4132691_8)	deletion(4132784-4132820_37)	deletion(4132775-4132818_44)	deletion(4132815-4132817_3)	deletion(4132815-4132817_3)	deletion(4132815-4132817_3)	deletion(4132815-4132817_3)	deletion(4132815-4132817_3)	deletion(4132815-4132817_3)	deletion(4132788-4132818_31)	deletion(4132785-4132813_29)	deletion(4132817_1)
3482211	21	deletion	deletion(3482231_1)	deletion(3482345-3482350_6)	deletion(3482214-3482227_14)	deletion(3482051-3482061_11)	deletion(3482214-3482227_14)	deletion(3482216-3482223_8)	deletion(3482214-3482227_14)	deletion(3482216-3482224_9)	deletion(3482214-3482227_14)	deletion(3482215-3482227_13)	deletion(3482218-3482227_10)	deletion(3482215-3482227_13)	deletion(3482214-3482227_14)
4271132	62	deletion	deletion(4271129-4271191_63)	deletion(4271132-4271133_2)	deletion(4271132-4271184_53)	deletion(4271127-4271193_67)	deletion(4271190-4271191_2)	deletion(4271190-4271191_2)	deletion(4271190-4271191_2)	deletion(4271136-4271184_49)	deletion(4271131-4271184_54)	deletion(4271190-4271191_2)	deletion(4271190_1)	deletion(4271190-4271191_2)	deletion(4271190-4271191_2)
504677	51	deletion	deletion(504681-504729_49)	deletion(504637-504640_4)	deletion(504681-504728_48)	deletion(504615-504618_4)	deletion(504681-504725_45)	deletion(504681-504725_45)	deletion(504681-504725_45)	deletion(504725_1)	deletion(504681-504725_45)	deletion(504678-504725_48)	deletion(504681-504720_40)	deletion(504686-504725_40)	deletion(504680-504725_46)
1153554	88	deletion	deletion(1153551-1153644_94)	deletion(1153554-1153635_82)	deletion(1153554-1153641_88)	deletion(1153554-1153641_88)	deletion(1153554-1153639_86)	deletion(1153554-1153637_84)	deletion(1153554-1153639_86)	deletion(1153556-1153634_79)	deletion(1153554-1153639_86)	deletion(1153554-1153639_86)	deletion(1153554-1153639_86)	deletion(1153554-1153639_86)	deletion(1153554-1153639_86)
3297457	17	deletion	deletion(3297459-3297480_22)	deletion(3297435-3297487_53)	deletion(3297453-3297470_18)	deletion(3297446-3297470_25)	deletion(3297459-3297470_12)	deletion(3297468-3297469_2)	deletion(3297459-3297470_12)	deletion(3297459-3297468_10)	deletion(3297459-3297470_12)	deletion(3297459-3297470_12)	deletion(3297468_1)	deletion(3297468-3297469_2)	deletion(3297461-3297470_10)
3145824	79	deletion	deletion(3145828-3145898_71)	deletion(3145820-3145898_79)	deletion(3145824-3145902_79)	deletion(3145817-3145925_109)	deletion(3145828-3145898_71)	deletion(3145898_1)	deletion(3145830-3145898_69)	deletion(3145833-3145897_65)	deletion(3145828-3145898_71)	deletion(3145830-3145898_69)	deletion(3145898_1)	deletion(3145830-3145897_68)	deletion(3145828-3145898_71)
79434	2	deletion	deletion(79434_1)	deletion(79433-79434_2)	deletion(79434_1)	deletion(79431-79436_6)	deletion(79433-79434_2)	deletion(79433-79434_2)	deletion(79433-79434_2)	deletion(79433-79434_2)	deletion(79433-79434_2)	deletion(79433-79434_2)	deletion(79433-79434_2)	deletion(79433-79434_2)	deletion(79434_1)
921127	51	deletion	deletion(921127-921168_42)	deletion(921120-921168_49)	deletion(921128-921176_49)	deletion(921124-921176_53)	deletion(921135-921176_42)	deletion(921128-921176_49)	deletion(921127-921168_42)	deletion(921127-921175_49)	deletion(921127-921175_49)	deletion(921127-921168_42)	deletion(921131-921176_46)	deletion(921127-921175_49)	deletion(921127-921169_43)
4638052	63	deletion	deletion(4638112_1)	deletion(4638112_1)	deletion(4638054-4638114_61)	deletion(4638052-4638116_65)	deletion(4638112_1)	deletion(4638112_1)	deletion(4638112_1)	deletion(4638112_1)	deletion(4638112_1)	deletion(4638112_1)	deletion(4638112_1)	deletion(4638112_1)	deletion(4638112_1)
4621656	26	deletion	deletion(4621656-4621681_26)	deletion(4621656-4621657_2)	deletion(4621655-4621675_21)	deletion(4621656-4621685_30)	deletion(4621656-4621675_20)	deletion(4621656-4621675_20)	deletion(4621656-4621675_20)	deletion(4621656-4621673_18)	deletion(4621656-4621677_22)	deletion(4621659-4621675_17)	deletion(4621656-4621674_19)	deletion(4621656-4621674_19)	deletion(4621656-4621675_20)
1179712	7	deletion	deletion(1179710-1179717_8)	deletion(1179710-1179717_8)	deletion(1179712-1179719_8)	deletion(1179712-1179727_16)	deletion(1179712-1179718_7)	deletion(1179717_1)	deletion(1179712-1179718_7)	SNP(1179714_C)	deletion(1179712-1179718_7)	deletion(1179717-1179718_2)	deletion(1179712_1)	SNP(1179714_C)	deletion(1179712-1179718_7)
3500981	35	deletion	deletion(3500987-3501018_32)	deletion(3500981-3501015_35)	deletion(3500981-3501013_33)	deletion(3501113-3501114_2)	deletion(3500992-3501013_22)	deletion(3500992-3501013_22)	deletion(3500987-3501013_27)	deletion(3500989-3501013_25)	deletion(3500992-3501013_22)	deletion(3500992-3501013_22)	deletion(3500993-3501013_21)	deletion(3500994-3501013_20)	deletion(3500992-3501013_22)
1905894	32	deletion	deletion(1905853-1905924_72)	deletion(1905894-1905933_40)	deletion(1905894-1905924_31)	deletion(1905894-1905935_42)	deletion(1905894-1905924_31)	deletion(1905894-1905924_31)	deletion(1905894-1905924_31)	deletion(1905900-1905924_25)	deletion(1905894-1905924_31)	deletion(1905894-1905924_31)	deletion(1905894-1905918_25)	deletion(1905894-1905922_29)	deletion(1905902-1905924_23)
3494666	77	deletion	deletion(3494663-3494742_80)	deletion(3494662-3494746_85)	deletion(3494666-3494744_79)	deletion(3494666-3494742_77)	deletion(3494668-3494742_75)	deletion(3494668-3494742_75)	deletion(3494668-3494742_75)	deletion(3494668-3494742_75)	deletion(3494668-3494742_75)	deletion(3494668-3494742_75)	deletion(3494739-3494741_3)	deletion(3494739_1)	deletion(3494668-3494742_75)
788605	16	deletion	deletion(788599-788620_22)	deletion(788605-788620_16)	deletion(788607-788620_14)	deletion(788595-788620_26)	deletion(788605-788615_11)	deletion(788605-788620_16)	deletion(788605-788622_18)	deletion(788610-788611_2)	deletion(788605-788620_16)	deletion(788604-788620_17)	deletion(788608-788617_10)	deletion(788605-788611_7)	deletion(788605-788621_17)
3823943	43	deletion	deletion(3823958-3823988_31)	deletion(3823937-3823987_51)	deletion(3823948-3823985_38)	deletion(3823939-3823999_61)	deletion(3823944-3823985_42)	deletion(3823983-3823985_3)	deletion(3823944-3823985_42)	deletion(3823952-3823984_33)	deletion(3823982-3823984_3)	deletion(3823944-3823985_42)	deletion(3823944-3823985_42)	deletion(3823946-3823985_40)	deletion(3823954-3823985_32)
4122369	9	deletion	deletion(4122370-4122375_6)	deletion(4122503-4122531_29)	deletion(4122370-4122374_5)	deletion(4122361-4122375_15)	deletion(4122370-4122375_6)	deletion(4122370-4122373_4)	deletion(4122370-4122375_6)	deletion(4122371-4122375_5)	deletion(4122375_1)	deletion(4122370-4122375_6)	deletion(4122371-4122375_5)	deletion(4122370-4122375_6)	deletion(4122370-4122375_6)
3155870	81	deletion	deletion(3155861-3155943_83)	deletion(3155870-3155941_72)	deletion(3155870-3155952_83)	deletion(3155869-3155944_76)	deletion(3155870-3155941_72)	deletion(3155949_1)	deletion(3155949_1)	deletion(3155870-3155871_2)	deletion(3155870-3155941_72)	deletion(3155870-3155941_72)	deletion(3155870-3155871_2)	deletion(3155870-3155941_72)	deletion(3155870-3155945_76)
667190	50	deletion	deletion(667181-667241_61)	deletion(667170-667238_69)	deletion(667190-667238_49)	deletion(667180-667238_59)	deletion(667190-667238_49)	deletion(667190-667238_49)	deletion(667190-667238_49)	deletion(667238_1)	deletion(667190-667226_37)	deletion(667190-667238_49)	deletion(667190-667225_36)	deletion(667190-667226_37)	deletion(667192-667238_47)
2478584	70	deletion	deletion(2478585-2478655_71)	deletion(2478588-2478646_59)	deletion(2478588-2478649_62)	deletion(2478580-2478657_78)	deletion(2478649_1)	deletion(2478588-2478653_66)	deletion(2478649_1)	deletion(2478649_1)	deletion(2478649_1)	deletion(2478649_1)	deletion(2478649_1)	deletion(2478588-2478648_61)	deletion(2478649_1)
2808529	86	deletion	deletion(2808528-2808617_90)	deletion(2808527-2808612_86)	deletion(2808529-2808612_84)	deletion(2808508-2808612_105)	deletion(2808529-2808612_84)	deletion(2808529-2808612_84)	deletion(2808529-2808612_84)	deletion(2808529-2808612_84)	deletion(2808529-2808612_84)	deletion(2808529-2808612_84)	deletion(2808529-2808611_83)	deletion(2808529-2808612_84)	deletion(2808529-2808612_84)
2722382	33	deletion	deletion(2722382_1)	deletion(2722376-2722414_39)	deletion(2722382-2722414_33)	deletion(2722376-2722420_45)	deletion(2722382_1)	deletion(2722382_1)	deletion(2722382_1)	deletion(2722382_1)	deletion(2722382_1)	deletion(2722382-2722414_33)	deletion(2722382_1)	deletion(2722382_1)	deletion(2722382_1)
3667719	84	deletion	deletion(3667719_1)	deletion(3667691-3667799_109)	deletion(3667719_1)	deletion(3667719_1)	deletion(3667877-3667962_86)	deletion(3667719_1)	deletion(3667719_1)	deletion(3667719_1)	deletion(3667719_1)	deletion(3667719_1)	deletion(3667719_1)	deletion(3667719_1)	deletion(3667719_1)
4674512	71	deletion	deletion(4674490-4674623_134)	deletion(4674385-4674619_235)	deletion(4674498-4674623_126)	deletion(4674498-4674623_126)	deletion(4674498-4674623_126)	deletion(4674498-4674619_122)	deletion(4674498-4674623_126)	deletion(4674498-4674619_122)	deletion(4674498-4674619_122)	deletion(4674498-4674619_122)	deletion(4674498-4674617_120)	deletion(4674498-4674619_122)	deletion(4674498-4674619_122)
287981	62	deletion	deletion(287977-288039_63)	deletion(287987-288039_53)	deletion(287988-288039_52)	deletion(287873-287874_2)	deletion(287992-288039_48)	deletion(287992-288039_48)	deletion(287990-288039_50)	deletion(287992-288039_48)	deletion(287992-288039_48)	deletion(287989-288039_51)	deletion(287992-288039_48)	deletion(287992-288039_48)	deletion(287992-288039_48)
2497653	91	deletion	deletion(2497660-2497741_82)	deletion(2497652-2497654_3)	deletion(2497655-2497741_87)	deletion(2497591-2497595_5)	deletion(2497661-2497741_81)	deletion(2497656-2497741_86)	deletion(2497661-2497741_81)	deletion(2497661-2497741_81)	deletion(2497661-2497741_81)	deletion(2497661-2497741_81)	deletion(2497661-2497741_81)	deletion(2497661-2497741_81)	deletion(2497656-2497741_86)
3092689	55	deletion	deletion(3092692-3092748_57)	deletion(3092671-3092743_73)	deletion(3092696-3092759_64)	deletion(3092628-3092631_4)	deletion(3092692-3092743_52)	deletion(3092692-3092743_52)	deletion(3092689-3092743_55)	deletion(3092692-3092743_52)	deletion(3092692-3092743_52)	deletion(3092692-3092743_52)	deletion(3092740-3092741_2)	deletion(3092692-3092743_52)	deletion(3092692-3092743_52)
588270	2	deletion	deletion(588270-588271_2)	deletion(588270-588271_2)	deletion(588270-588271_2)	deletion(588270-588271_2)	deletion(588270-588271_2)	deletion(588270-588271_2)	deletion(588270-588271_2)	deletion(588270-588271_2)	deletion(588270-588271_2)	deletion(588270-588271_2)	deletion(588270-588271_2)	deletion(588270-588271_2)	deletion(588270-588271_2)
4624584	67	deletion	deletion(4624584_1)	deletion(4624576-4624664_89)	deletion(4624584_1)	deletion(4624584-4624649_66)	deletion(4624649_1)	deletion(4624584_1)	deletion(4624584_1)	deletion(4624584_1)	deletion(4624584_1)	deletion(4624584_1)	deletion(4624584_1)	deletion(4624584_1)	deletion(4624584_1)
461599	42	deletion	deletion(461608-461646_39)	deletion(461610-461640_31)	deletion(461599-461640_42)	deletion(461597-461640_44)	deletion(461608-461640_33)	deletion(461640_1)	deletion(461608-461640_33)	deletion(461608-461636_29)	deletion(461608-461640_33)	deletion(461608-461636_29)	deletion(461610-461640_31)	deletion(461610-461636_27)	deletion(461608-461637_30)
2107727	48	deletion	deletion(2107727-2107774_48)	deletion(2107591-2107818_228)	deletion(2107727_1)	deletion(2107727_1)	deletion(2107736-2107767_32)	deletion(2107727-2107769_43)	deletion(2107727_1)	deletion(2107727_1)	deletion(2107727_1)	deletion(2107727_1)	deletion(2107727_1)	deletion(2107727_1)	deletion(2107727_1)
4565983	98	deletion	deletion(4565979-4566081_103)	deletion(4565976-4566092_117)	deletion(4565983-4566072_90)	deletion(4565983-4566084_102)	deletion(4565983-4565985_3)	deletion(4565983-4566067_85)	deletion(4565983-4565985_3)	deletion(4565983-4565985_3)	deletion(4565983-4565985_3)	deletion(4565983-4565985_3)	deletion(4565983-4565985_3)	deletion(4565983-4565985_3)	deletion(4565983-4566067_85)
400108	23	deletion	deletion(400110-400132_23)	deletion(400108-400124_17)	deletion(400108-400127_20)	deletion(400108-400135_28)	deletion(400108-400125_18)	deletion(400108-400125_18)	deletion(400109-400125_17)	deletion(400109-400127_19)	deletion(400108-400125_18)	deletion(400108-400125_18)	deletion(400110-400121_12)	deletion(400131_1)	deletion(400108-400122_15)
2042499	36	deletion	deletion(2042492-2042534_43)	deletion(2042499-2042534_36)	deletion(2042493-2042534_42)	deletion(2042499-2042553_55)	deletion(2042499-2042534_36)	deletion(2042499_1)	deletion(2042499-2042534_36)	deletion(2042499_1)	deletion(2042499-2042534_36)	deletion(2042499_1)	deletion(2042499-2042534_36)	deletion(2042499_1)	deletion(2042499-2042534_36)
2399212	72	deletion	deletion(2399205-2399283_79)	deletion(2399218-2399283_66)	deletion(2399221-2399283_63)	deletion(2399218-2399281_64)	deletion(2399222-2399281_60)	deletion(2399222-2399284_63)	deletion(2399222-2399281_60)	deletion(2399222-2399281_60)	deletion(2399222-2399281_60)	deletion(2399218-2399281_64)	deletion(2399222-2399281_60)	deletion(2399217-2399281_65)	deletion(2399222-2399275_54)
1266808	25	deletion	deletion(1266811-1266832_22)	deletion(1266807-1266830_24)	deletion(1266808-1266830_23)	deletion(1266784-1266832_49)	deletion(1266808-1266829_22)	deletion(1266808-1266829_22)	deletion(1266808-1266830_23)	deletion(1266808-1266826_19)	deletion(1266808-1266829_22)	deletion(1266808-1266829_22)	deletion(1266808_1)	deletion(1266808-1266829_22)	deletion(1266808-1266829_22)
1565715	54	deletion	deletion(1565710-1565771_62)	deletion(1565705-1565844_140)	deletion(1565714-1565766_53)	deletion(1565715-1565766_52)	deletion(1565715-1565766_52)	deletion(1565725-1565766_42)	deletion(1565715-1565766_52)	deletion(1565719-1565766_48)	deletion(1565715-1565766_52)	deletion(1565715-1565766_52)	deletion(1565715-1565766_52)	deletion(1565715-1565766_52)	deletion(1565715-1565766_52)
3912117	40	deletion	deletion(3912117-3912156_40)	deletion(3911983-3911984_2)	deletion(3912124-3912152_29)	deletion(3912010-3912028_19)	deletion(3912121-3912152_32)	deletion(3912123-3912152_30)	deletion(3912117-3912152_36)	deletion(3912121-3912152_32)	deletion(3912121-3912152_32)	deletion(3912121-3912152_32)	deletion(3912121-3912152_32)	deletion(3912121-3912151_31)	deletion(3912121-3912152_32)
3200688	68	deletion	deletion(3200689-3200772_84)	deletion(3200688-3200752_65)	deletion(3200681-3200751_71)	deletion(3200641-3200667_27)	deletion(3200689-3200752_64)	deletion(3200689-3200752_64)	deletion(3200689-3200752_64)	deletion(3200689-3200750_62)	deletion(3200689-3200753_65)	deletion(3200690-3200752_63)	deletion(3200689-3200752_64)	deletion(3200689-3200750_62)	deletion(3200689-3200752_64)
4461697	46	deletion	deletion(4461687-4461743_57)	deletion(4461661-4461736_76)	deletion(4461697-4461734_38)	deletion(4461692-4461747_56)	deletion(4461697-4461734_38)	deletion(4461697-4461731_35)	deletion(4461697-4461734_38)	deletion(4461697-4461734_38)	deletion(4461697-4461736_40)	deletion(4461697-4461734_38)	deletion(4461697-4461736_40)	deletion(4461697-4461733_37)	deletion(4461697-4461734_38)
4613739	99	deletion	deletion(4613744-4613838_95)	deletion(4613739_1)	deletion(4613747-4613837_91)	deletion(4613739_1)	deletion(4613748-4613837_90)	deletion(4613739_1)	deletion(4613739_1)	deletion(4613739_1)	deletion(4613739_1)	deletion(4613739_1)	deletion(4613739_1)	deletion(4613739_1)	deletion(4613739_1)
2106702	23	deletion	deletion(2106704-2106720_17)	deletion(2106687-2106724_38)	deletion(2106701-2106722_22)	deletion(2106699-2106755_57)	deletion(2106704-2106720_17)	deletion(2106704-2106722_19)	deletion(2106704-2106720_17)	deletion(2106704-2106720_17)	deletion(2106704-2106722_19)	deletion(2106704-2106720_17)	deletion(2106706-2106720_15)	deletion(2106710-2106720_11)	deletion(2106704-2106720_17)
1484114	36	deletion	deletion(1484150_1)	deletion(1484111-1484149_39)	deletion(1484115-1484147_33)	deletion(1484107-1484149_43)	deletion(1484150_1)	deletion(1484126-1484146_21)	deletion(1484126-1484146_21)	deletion(1484126-1484146_21)	deletion(1484150_1)	deletion(1484150_1)	deletion(1484150_1)	deletion(1484126-1484146_21)	deletion(1484125-1484146_22)
1656613	64	deletion	deletion(1656602-1656676_75)	deletion(1656609-1656682_74)	deletion(1656615-1656678_64)	deletion(1656807-1656808_2)	deletion(1656615-1656676_62)	deletion(1656615-1656676_62)	deletion(1656615-1656676_62)	deletion(1656615-1656676_62)	deletion(1656615-1656676_62)	deletion(1656615-1656676_62)	deletion(1656615-1656676_62)	deletion(1656615-1656676_62)	deletion(1656615-1656676_62)
540343	2	deletion	deletion(540343_1)	deletion(540343_1)	deletion(540343_1)	deletion(540343_1)	deletion(540343_1)	deletion(540343_1)	deletion(540343_1)	deletion(540343_1)	deletion(540343_1)	deletion(540343_1)	deletion(540343_1)	deletion(540343_1)	deletion(540343_1)
3306456	76	deletion	deletion(3306446_1)	deletion(3306456_1)	deletion(3306456-3306527_72)	deletion(3306455-3306527_73)	deletion(3306456-3306527_72)	deletion(3306457-3306527_71)	deletion(3306456-3306527_72)	deletion(3306457-3306526_70)	deletion(3306456-3306529_74)	deletion(3306456-3306529_74)	deletion(3306458-3306526_69)	deletion(3306456-3306527_72)	deletion(3306456-3306527_72)
4438703	52	deletion	deletion(4438701-4438747_47)	deletion(4438709-4438754_46)	deletion(4438706-4438754_49)	deletion(4438699-4438750_52)	deletion(4438703_1)	deletion(4438703_1)	deletion(4438703_1)	deletion(4438703_1)	deletion(4438703_1)	deletion(4438703_1)	deletion(4438703_1)	deletion(4438703_1)	deletion(4438703_1)
1474798	51	deletion	deletion(1474805-1474848_44)	deletion(1474805-1474848_44)	deletion(1474844_1)	deletion(1474785-1474851_67)	deletion(1474844_1)	deletion(1474844_1)	deletion(1474844_1)	deletion(1474844_1)	deletion(1474844_1)	deletion(1474844_1)	deletion(1474849_1)	deletion(1474844_1)	deletion(1474844_1)
1297055	52	deletion	deletion(1297050-1297104_55)	deletion(1297060-1297103_44)	deletion(1297060-1297104_45)	deletion(1297055-1297110_56)	deletion(1297059-1297104_46)	deletion(1297060-1297102_43)	deletion(1297055-1297104_50)	deletion(1297055-1297104_50)	deletion(1297055-1297104_50)	deletion(1297055-1297104_50)	deletion(1297055_1)	deletion(1297060-1297103_44)	deletion(1297055-1297104_50)
3488025	16	deletion	deletion(3488029-3488048_20)	deletion(3488002-3488037_36)	deletion(3488025-3488037_13)	deletion(3487929-3487933_5)	deletion(3488037_1)	deletion(3488028-3488031_4)	deletion(3488037_1)	deletion(3488037_1)	deletion(3488028-3488031_4)	deletion(3488037_1)	deletion(3488037_1)	deletion(3488037_1)	deletion(3488040_1)
1250701	29	deletion	deletion(1250707-1250729_23)	deletion(1250700-1250730_31)	deletion(1250705-1250730_26)	deletion(1250699-1250731_33)	deletion(1250701-1250729_29)	deletion(1250706-1250729_24)	deletion(1250701-1250729_29)	deletion(1250701-1250729_29)	deletion(1250701-1250729_29)	deletion(1250701-1250729_29)	deletion(1250701-1250728_28)	deletion(1250709-1250728_20)	deletion(1250704-1250729_26)
2381442	71	deletion	deletion(2381442-2381509_68)	deletion(2381442_1)	deletion(2381442_1)	deletion(2381442_1)	deletion(2381442_1)	deletion(2381442_1)	deletion(2381442_1)	deletion(2381442_1)	deletion(2381442_1)	deletion(2381442_1)	deletion(2381442_1)	deletion(2381442_1)	deletion(2381442_1)
2348891	93	deletion	deletion(2348887-2348980_94)	deletion(2349078-2349079_2)	deletion(2348891_1)	deletion(2348858-2348989_132)	deletion(2348896-2348980_85)	deletion(2348891_1)	deletion(2348891_1)	deletion(2348891_1)	deletion(2348897-2348980_84)	deletion(2348897-2348980_84)	deletion(2348891_1)	deletion(2348891_1)	deletion(2348891_1)
4628851	78	deletion	deletion(4628851-4628923_73)	deletion(4628851-4628923_73)	deletion(4628851-4628923_73)	deletion(4628843-4628929_87)	deletion(4628851-4628923_73)	deletion(4628851-4628923_73)	deletion(4628851-4628923_73)	deletion(4628851-4628923_73)	deletion(4628851-4628923_73)	deletion(4628851-4628923_73)	deletion(4628851-4628921_71)	deletion(4628851-4628923_73)	deletion(4628851-4628923_73)
3254596	76	deletion	deletion(3254597-3254677_81)	deletion(3254594-3254671_78)	deletion(3254598-3254672_75)	deletion(3254594-3254675_82)	deletion(3254597-3254668_72)	deletion(3254600-3254671_72)	deletion(3254596-3254671_76)	deletion(3254597-3254668_72)	deletion(3254597-3254671_75)	deletion(3254597-3254666_70)	deletion(3254599-3254671_73)	deletion(3254599-3254669_71)	deletion(3254597-3254668_72)
1490630	92	deletion	deletion(1490628-1490724_97)	deletion(1490578-1490594_17)	deletion(1490631-1490721_91)	deletion(1490546-1490551_6)	deletion(1490631-1490721_91)	deletion(1490631-1490721_91)	deletion(1490631-1490716_86)	deletion(1490631-1490721_91)	deletion(1490631-1490721_91)	deletion(1490631-1490721_91)	deletion(1490631-1490715_85)	deletion(1490638-1490716_79)	deletion(1490631-1490724_94)
2134533	12	deletion	deletion(2134530-2134531_2)	SNP(2134541_C)	insertion(2134541_insertions:G)	deletion(2134533_1)	SNP(2134541_C)	SNP(2134541_C)	SNP(2134541_C)	SNP(2134541_C)	SNP(2134541_C)	SNP(2134541_C)	SNP(2134541_C)	deletion(2134533_1)	insertion(2134536_insertions:T,T,T,T,T,T)
2408947	49	deletion	deletion(2408945-2408985_41)	deletion(2409120-2409160_41)	deletion(2408948-2408995_48)	deletion(2408910-2408911_2)	deletion(2408948-2408992_45)	deletion(2408994-2408995_2)	deletion(2408948-2408992_45)	deletion(2408948-2408992_45)	deletion(2408948-2408992_45)	deletion(2408948-2408989_42)	deletion(2408991-2408992_2)	deletion(2408992_1)	deletion(2408948-2408992_45)
92080	35	deletion	deletion(92079-92122_44)	deletion(92045-92126_82)	deletion(92083-92113_31)	deletion(92076-92118_43)	deletion(92082-92114_33)	deletion(92082-92114_33)	deletion(92082-92114_33)	deletion(92085-92114_30)	deletion(92082-92114_33)	deletion(92082-92112_31)	deletion(92088-92114_27)	deletion(92085-92114_30)	deletion(92082-92114_33)
1205196	90	deletion	deletion(1205180-1205286_107)	deletion(1205196-1205290_95)	deletion(1205184-1205288_105)	deletion(1205169-1205300_132)	deletion(1205197-1205285_89)	deletion(1205197-1205285_89)	deletion(1205197-1205289_93)	deletion(1205197-1205285_89)	deletion(1205197-1205285_89)	deletion(1205194-1205285_92)	deletion(1205197-1205284_88)	deletion(1205197-1205284_88)	deletion(1205195-1205285_91)
3035448	37	deletion	deletion(3035445-3035477_33)	deletion(3035443-3035483_41)	deletion(3035449-3035483_35)	deletion(3035445-3035483_39)	deletion(3035449-3035483_35)	deletion(3035449-3035483_35)	deletion(3035449-3035481_33)	deletion(3035450-3035478_29)	deletion(3035449-3035483_35)	deletion(3035449-3035483_35)	deletion(3035450-3035477_28)	deletion(3035449-3035483_35)	deletion(3035449-3035483_35)
954045	23	deletion	deletion(954045-954066_22)	deletion(954045-954098_54)	deletion(954046-954063_18)	deletion(954025-954075_51)	deletion(954048-954064_17)	deletion(954045-954064_20)	deletion(954045-954064_20)	deletion(954045-954055_11)	deletion(954045-954064_20)	deletion(954045-954064_20)	deletion(954045-954061_17)	deletion(954045-954060_16)	deletion(954045-954064_20)
2981957	38	deletion	deletion(2981957-2981995_39)	deletion(2981957-2981993_37)	deletion(2981952-2981996_45)	deletion(2981957-2981989_33)	deletion(2981957-2981985_29)	deletion(2981957-2981989_33)	deletion(2981957-2981983_27)	deletion(2981957-2981982_26)	deletion(2981957-2981989_33)	deletion(2981957-2981985_29)	deletion(2981959-2981983_25)	deletion(2981957-2981982_26)	deletion(2981957-2981985_29)
4504808	71	deletion	deletion(4504808-4504869_62)	deletion(4504808-4504884_77)	deletion(4504808-4504872_65)	deletion(4504806-4504880_75)	deletion(4504808-4504869_62)	deletion(4504808-4504869_62)	deletion(4504808-4504869_62)	deletion(4504876-4504877_2)	deletion(4504808-4504869_62)	deletion(4504808-4504869_62)	deletion(4504876-4504877_2)	deletion(4504876-4504877_2)	deletion(4504808-4504869_62)
1746456	46	deletion	deletion(1746456-1746493_38)	deletion(1746455-1746494_40)	deletion(1746456_1)	deletion(1746456_1)	deletion(1746456_1)	deletion(1746459-1746494_36)	deletion(1746456_1)	deletion(1746456_1)	deletion(1746456_1)	deletion(1746456_1)	deletion(1746456_1)	deletion(1746456_1)	deletion(1746456_1)
3841809	18	deletion	deletion(3841809-3841821_13)	deletion(3841777-3841838_62)	deletion(3841811-3841820_10)	deletion(3841801-3841833_33)	deletion(3841825-3841826_2)	deletion(3841825-3841826_2)	deletion(3841825-3841826_2)	deletion(3841825-3841826_2)	deletion(3841825-3841826_2)	deletion(3841825-3841826_2)	deletion(3841825-3841826_2)	deletion(3841825-3841826_2)	deletion(3841825-3841826_2)
2552318	52	deletion	deletion(2552316-2552367_52)	deletion(2552306-2552366_61)	deletion(2552319-2552367_49)	deletion(2552311-2552379_69)	deletion(2552323-2552369_47)	deletion(2552323-2552366_44)	deletion(2552321-2552369_49)	deletion(2552368-2552369_2)	deletion(2552321-2552369_49)	deletion(2552323-2552369_47)	deletion(2552326-2552368_43)	deletion(2552369_1)	deletion(2552323-2552369_47)
2483629	85	deletion	deletion(2483640-2483707_68)	deletion(2483638-2483707_70)	deletion(2483638-2483706_69)	deletion(2483627-2483713_87)	deletion(2483638-2483707_70)	deletion(2483638-2483707_70)	deletion(2483630-2483706_77)	deletion(2483638-2483705_68)	deletion(2483638-2483706_69)	deletion(2483636-2483706_71)	deletion(2483638-2483704_67)	deletion(2483638-2483704_67)	deletion(2483638-2483706_69)
1014389	5	deletion	deletion(1014389-1014396_8)	deletion(1014425-1014428_4)	deletion(1014390-1014391_2)	deletion(1014372-1014390_19)	deletion(1014389-1014390_2)	deletion(1014389-1014390_2)	deletion(1014393_1)	deletion(1014389_1)	deletion(1014389-1014390_2)	deletion(1014389_1)	deletion(1014393_1)	deletion(1014389_1)	deletion(1014389-1014390_2)
4206602	37	deletion	deletion(4206601-4206636_36)	deletion(4206602-4206636_35)	deletion(4206602-4206636_35)	deletion(4206525-4206559_35)	deletion(4206602-4206629_28)	deletion(4206602-4206631_30)	deletion(4206602-4206629_28)	deletion(4206602-4206627_26)	deletion(4206532-4206559_28)	deletion(4206602-4206604_3)	deletion(4206602-4206627_26)	deletion(4206602-4206631_30)	deletion(4206602-4206629_28)
1275483	99	deletion	deletion(1275480-1275576_97)	deletion(1275484-1275581_98)	deletion(1275579_1)	deletion(1275456-1275584_129)	deletion(1275579_1)	deletion(1275579_1)	deletion(1275579_1)	deletion(1275579_1)	deletion(1275579_1)	deletion(1275579_1)	deletion(1275484-1275571_88)	deletion(1275579_1)	deletion(1275579_1)
726744	42	deletion	deletion(726739-726877_139)	deletion(726565-726568_4)	deletion(726744-726876_133)	deletion(726743-726907_165)	deletion(726749-726877_129)	deletion(726740-726877_138)	deletion(726749-726877_129)	deletion(726749-726869_121)	deletion(726749-726877_129)	deletion(726744-726877_134)	deletion(726749-726875_127)	deletion(726749-726877_129)	deletion(726749-726877_129)
3880542	4	deletion	deletion(3880542-3880545_4)	deletion(3880542_1)	deletion(3880542_1)	deletion(3880536-3880574_39)	deletion(3880542_1)	deletion(3880542-3880545_4)	deletion(3880542-3880545_4)	deletion(3880542-3880545_4)	deletion(3880542-3880545_4)	deletion(3880542-3880545_4)	deletion(3880542-3880545_4)	deletion(3880542-3880545_4)	deletion(3880542-3880545_4)
4198687	33	deletion	deletion(4198690-4198711_22)	deletion(4198689-4198711_23)	deletion(4198689-4198716_28)	deletion(4198683-4198723_41)	deletion(4198689-4198711_23)	deletion(4198691-4198711_21)	deletion(4198689-4198711_23)	deletion(4198689-4198711_23)	deletion(4198689-4198711_23)	deletion(4198689-4198712_24)	deletion(4198690-4198711_22)	deletion(4198691-4198711_21)	deletion(4198689-4198711_23)
2937577	99	deletion	deletion(2937577-2937673_97)	deletion(2937577-2937673_97)	deletion(2937577-2937673_97)	deletion(2937577-2937676_100)	deletion(2937577-2937671_95)	deletion(2937577-2937672_96)	deletion(2937577-2937673_97)	deletion(2937579-2937671_93)	deletion(2937577-2937673_97)	deletion(2937577-2937673_97)	deletion(2937577-2937673_97)	deletion(2937579-2937673_95)	deletion(2937577-2937673_97)
3135788	32	deletion	deletion(3135775-3135826_52)	deletion(3135772-3135831_60)	deletion(3135788-3135817_30)	deletion(3135788-3135819_32)	deletion(3135788-3135817_30)	deletion(3135788-3135817_30)	deletion(3135788-3135817_30)	deletion(3135790-3135817_28)	deletion(3135798-3135817_20)	deletion(3135788-3135817_30)	deletion(3135797-3135816_20)	deletion(3135796-3135817_22)	deletion(3135797-3135817_21)
2442682	21	deletion	deletion(2442682-2442702_21)	deletion(2442682-2442702_21)	deletion(2442682-2442705_24)	deletion(2442682-2442702_21)	deletion(2442682-2442702_21)	deletion(2442682-2442702_21)	deletion(2442682-2442702_21)	deletion(2442682-2442683_2)	deletion(2442682-2442702_21)	deletion(2442682-2442683_2)	deletion(2442682-2442683_2)	deletion(2442682-2442701_20)	deletion(2442682-2442702_21)
4101006	15	deletion	deletion(4101002-4101022_21)	deletion(4100993-4101018_26)	deletion(4101008-4101023_16)	deletion(4101001-4101018_18)	deletion(4101015_1)	deletion(4101008-4101012_5)	deletion(4101003-4101012_10)	deletion(4101007-4101016_10)	deletion(4101008-4101020_13)	deletion(4101009-4101018_10)	deletion(4101008-4101012_5)	deletion(4101008-4101018_11)	deletion(4101008-4101018_11)
2656040	99	deletion	deletion(2656047-2656134_88)	deletion(2656046-2656134_89)	deletion(2656042-2656134_93)	deletion(2656005-2656161_157)	deletion(2656046-2656134_89)	deletion(2656048-2656134_87)	deletion(2656047-2656134_88)	deletion(2656047-2656134_88)	deletion(2656045-2656134_90)	deletion(2656047-2656134_88)	deletion(2656040_1)	deletion(2656049-2656131_83)	deletion(2656040_1)
3969821	29	deletion	deletion(3969821-3969841_21)	deletion(3969821-3969849_29)	deletion(3969823-3969846_24)	deletion(3969814-3969867_54)	deletion(3969849_1)	deletion(3969821-3969839_19)	deletion(3969818-3969846_29)	deletion(3969821-3969841_21)	deletion(3969822-3969841_20)	deletion(3969821-3969846_26)	deletion(3969849_1)	deletion(3969821-3969841_21)	deletion(3969821-3969846_26)
4292139	73	deletion	deletion(4292142-4292212_71)	deletion(4292137-4292220_84)	deletion(4292139_1)	deletion(4292139-4292210_72)	deletion(4292139_1)	deletion(4292146-4292201_56)	deletion(4292139_1)	deletion(4292139_1)	deletion(4292139_1)	deletion(4292139_1)	deletion(4292139_1)	deletion(4292139_1)	deletion(4292139_1)
2571242	14	deletion	deletion(2571230-2571259_30)	deletion(2571228-2571253_26)	deletion(2571242-2571255_14)	deletion(2571155-2571164_10)	deletion(2571244-2571255_12)	deletion(2571244-2571254_11)	deletion(2571244-2571255_12)	deletion(2571246-2571254_9)	deletion(2571244-2571255_12)	deletion(2571244-2571254_11)	deletion(2571245-2571254_10)	deletion(2571246-2571255_10)	deletion(2571244-2571255_12)
1607422	76	deletion	deletion(1607420-1607489_70)	deletion(1607419-1607487_69)	deletion(1607493-1607494_2)	deletion(1607418-1607495_78)	deletion(1607493-1607494_2)	deletion(1607493-1607494_2)	deletion(1607493-1607494_2)	deletion(1607493-1607494_2)	deletion(1607493-1607494_2)	deletion(1607493-1607494_2)	deletion(1607493-1607494_2)	deletion(1607493-1607494_2)	deletion(1607493-1607494_2)
2759571	82	deletion	deletion(2759571-2759650_80)	deletion(2759571-2759647_77)	deletion(2759571-2759656_86)	deletion(2759566-2759669_104)	deletion(2759571-2759652_82)	deletion(2759571-2759652_82)	deletion(2759571-2759649_79)	deletion(2759649_1)	deletion(2759571-2759652_82)	deletion(2759571-2759645_75)	deletion(2759573-2759649_77)	deletion(2759573-2759652_80)	deletion(2759571-2759652_82)
254031	49	deletion	deletion(254034-254076_43)	deletion(253969-253981_13)	deletion(254031-254079_49)	deletion(254034-254080_47)	deletion(254034-254076_43)	deletion(254034-254076_43)	deletion(254034-254076_43)	deletion(254039-254072_34)	deletion(254034-254076_43)	deletion(254039-254076_38)	deletion(254034-254072_39)	deletion(254036-254077_42)	deletion(254038-254073_36)
325426	71	deletion	deletion(325428-325493_66)	deletion(325432-325493_62)	deletion(325428-325486_59)	deletion(325304_1)	deletion(325428-325483_56)	deletion(325428-325493_66)	deletion(325428-325493_66)	deletion(325430-325493_64)	deletion(325428-325486_59)	deletion(325428-325493_66)	deletion(325433-325491_59)	deletion(325429-325493_65)	deletion(325428-325493_66)
1453569	10	deletion	deletion(1453574-1453578_5)	deletion(1453530-1453534_5)	deletion(1453561-1453570_10)	deletion(1453452-1453465_14)	deletion(1453577-1453578_2)	deletion(1453577-1453578_2)	deletion(1453577-1453578_2)	deletion(1453577-1453578_2)	deletion(1453570-1453578_9)	deletion(1453577-1453578_2)	SNP(1453575_C)	deletion(1453577-1453578_2)	deletion(1453577-1453578_2)
603626	59	deletion	deletion(603625-603679_55)	deletion(603626-603679_54)	deletion(603626-603679_54)	deletion(603626_1)	deletion(603626_1)	deletion(603626_1)	deletion(603626_1)	deletion(603626_1)	deletion(603626_1)	deletion(603626_1)	deletion(603626_1)	deletion(603626_1)	deletion(603626_1)
3690142	32	deletion	deletion(3690142-3690173_32)	deletion(3690142-3690173_32)	deletion(3690142-3690173_32)	deletion(3690142-3690173_32)	deletion(3690142-3690173_32)	deletion(3690142-3690173_32)	deletion(3690142-3690173_32)	deletion(3690142-3690172_31)	deletion(3690142-3690173_32)	deletion(3690142-3690164_23)	deletion(3690142-3690165_24)	deletion(3690142-3690169_28)	deletion(3690142-3690173_32)
3307407	10	deletion	deletion(3307406-3307411_6)	deletion(3307406-3307416_11)	deletion(3307409-3307411_3)	deletion(3307379-3307413_35)	insertion(3307409_insertions:T,T,T,T,T,T,T,T,T)	deletion(3307409-3307411_3)	insertion(3307409_insertions:T,T,T,T)	insertion(3307409_insertions:T)	insertion(3307409_insertions:T,T,T,T,T)	insertion(3307409_insertions:T,T,T)	deletion(3307413_1)	insertion(3307409_insertions:T,T,T,T,T)	insertion(3307409_insertions:T)
4400725	87	deletion	deletion(4400711-4400807_97)	deletion(4400721-4400807_87)	deletion(4400725-4400810_86)	deletion(4400723-4400815_93)	deletion(4400725-4400807_83)	deletion(4400810_1)	deletion(4400725-4400806_82)	deletion(4400810_1)	deletion(4400725-4400807_83)	deletion(4400725-4400807_83)	deletion(4400725-4400806_82)	deletion(4400725-4400807_83)	deletion(4400725-4400807_83)
2962264	92	deletion	deletion(2962264-2962371_108)	deletion(2962182-2962355_174)	deletion(2962264-2962355_92)	deletion(2962264-2962355_92)	deletion(2962264-2962355_92)	deletion(2962263-2962345_83)	deletion(2962264-2962355_92)	deletion(2962264-2962355_92)	deletion(2962264-2962355_92)	deletion(2962265-2962355_91)	deletion(2962264-2962346_83)	deletion(2962264-2962356_93)	deletion(2962264-2962355_92)
800817	96	deletion	deletion(800805-800907_103)	deletion(801011-801012_2)	deletion(800819-800899_81)	deletion(800804-800910_107)	deletion(800819-800900_82)	deletion(800819-800897_79)	deletion(800822-800899_78)	deletion(800819-800897_79)	deletion(800819-800898_80)	deletion(800819-800898_80)	deletion(800820-800899_80)	deletion(800819-800897_79)	deletion(800819-800899_81)
2284704	74	deletion	deletion(2284703-2284780_78)	deletion(2284702-2284778_77)	deletion(2284703-2284777_75)	deletion(2284704-2284789_86)	deletion(2284704-2284768_65)	deletion(2284704-2284768_65)	deletion(2284704-2284768_65)	deletion(2284704-2284768_65)	deletion(2284704-2284771_68)	deletion(2284704-2284768_65)	deletion(2284710-2284768_59)	deletion(2284704-2284772_69)	deletion(2284704-2284775_72)
1887550	41	deletion	deletion(1887548-1887596_49)	deletion(1887539-1887597_59)	deletion(1887546-1887590_45)	deletion(1887548-1887611_64)	deletion(1887551-1887590_40)	deletion(1887559-1887590_32)	deletion(1887551-1887590_40)	deletion(1887551-1887590_40)	deletion(1887557-1887590_34)	deletion(1887550-1887590_41)	deletion(1887552-1887590_39)	deletion(1887554-1887589_36)	deletion(1887551-1887590_40)
4504477	53	deletion	deletion(4504477-4504528_52)	deletion(4504473-4504530_58)	deletion(4504477-4504522_46)	deletion(4504325-4504343_19)	deletion(4504528-4504529_2)	deletion(4504528-4504529_2)	deletion(4504529_1)	deletion(4504525_1)	deletion(4504528-4504529_2)	deletion(4504477-4504522_46)	deletion(4504528-4504529_2)	deletion(4504528-4504529_2)	deletion(4504528-4504529_2)
2120302	37	deletion	deletion(2120312-2120336_25)	deletion(2120280-2120336_57)	deletion(2120297-2120336_40)	deletion(2120294-2120357_64)	deletion(2120335_1)	deletion(2120302_1)	deletion(2120312-2120335_24)	deletion(2120314-2120336_23)	deletion(2120310-2120336_27)	deletion(2120311-2120336_26)	deletion(2120314-2120336_23)	deletion(2120312-2120335_24)	deletion(2120312-2120336_25)
1340016	29	deletion	deletion(1340012-1340038_27)	deletion(1340010-1340040_31)	deletion(1340023-1340044_22)	deletion(1340008-1340044_37)	deletion(1340023-1340044_22)	deletion(1340023-1340044_22)	deletion(1340025-1340044_20)	deletion(1340025-1340036_12)	deletion(1340025-1340044_20)	deletion(1340023-1340044_22)	deletion(1340041_1)	deletion(1340023-1340040_18)	deletion(1340025-1340041_17)
2048101	87	deletion	deletion(2047927-2047933_7)	deletion(2047976-2047989_14)	deletion(2048102-2048185_84)	deletion(2048038-2048042_5)	deletion(2048104-2048185_82)	deletion(2048104-2048185_82)	deletion(2048104-2048185_82)	deletion(2048104-2048185_82)	deletion(2048104-2048185_82)	deletion(2048104-2048185_82)	deletion(2048110-2048185_76)	deletion(2048104-2048185_82)	deletion(2048104-2048185_82)
3437996	18	deletion	deletion(3437996_1)	deletion(3437992-3438010_19)	deletion(3437996-3438013_18)	deletion(3437996-3438010_15)	deletion(3437996_1)	deletion(3437996_1)	deletion(3437996_1)	deletion(3437996_1)	deletion(3437996_1)	deletion(3437996_1)	deletion(3437996_1)	deletion(3437996_1)	deletion(3437996_1)
3288889	88	deletion	deletion(3288889-3288970_82)	deletion(3288888-3288990_103)	deletion(3288894-3288970_77)	deletion(3288882-3288985_104)	deletion(3288896-3288968_73)	deletion(3288897-3288969_73)	deletion(3288897-3288968_72)	deletion(3288897-3288968_72)	deletion(3288897-3288976_80)	deletion(3288894-3288968_75)	deletion(3288895-3288969_75)	deletion(3288894-3288968_75)	deletion(3288897-3288968_72)
2537442	14	deletion	deletion(2537442-2537450_9)	deletion(2537439-2537463_25)	deletion(2537440-2537441_2)	deletion(2537442-2537455_14)	deletion(2537442_1)	deletion(2537454-2537455_2)	deletion(2537442_1)	deletion(2537442_1)	deletion(2537454-2537455_2)	deletion(2537442_1)	deletion(2537442_1)	deletion(2537442_1)	deletion(2537442_1)
1776647	83	deletion	deletion(1776652-1776738_87)	deletion(1776648-1776729_82)	deletion(1776652-1776729_78)	deletion(1776641-1776782_142)	deletion(1776652-1776729_78)	deletion(1776652-1776726_75)	deletion(1776652-1776723_72)	deletion(1776652-1776725_74)	deletion(1776652-1776729_78)	deletion(1776652-1776729_78)	deletion(1776652-1776726_75)	deletion(1776652-1776726_75)	deletion(1776652-1776729_78)
996839	33	deletion	deletion(996839-996871_33)	deletion(996745-996871_127)	deletion(996839-996863_25)	deletion(996836-996876_41)	deletion(996839-996863_25)	deletion(996839-996861_23)	deletion(996839-996863_25)	deletion(996841-996863_23)	deletion(996839-996861_23)	deletion(996839-996861_23)	deletion(996839-996861_23)	deletion(996841-996861_21)	deletion(996839-996861_23)
193902	84	deletion	deletion(193899-193990_92)	deletion(193881-193987_107)	deletion(193902-193988_87)	deletion(193902-193991_90)	deletion(193902-193985_84)	deletion(193902-193985_84)	deletion(193906-193985_80)	deletion(193902-193985_84)	deletion(193902-193985_84)	deletion(193902-193985_84)	deletion(193902-193985_84)	deletion(193902-193979_78)	deletion(193902-193985_84)
1869729	99	deletion	deletion(1869729-1869831_103)	deletion(1869721-1869830_110)	deletion(1869722-1869826_105)	deletion(1869685-1869822_138)	deletion(1869729-1869822_94)	deletion(1869729-1869822_94)	deletion(1869729-1869822_94)	deletion(1869729-1869820_92)	deletion(1869730-1869822_93)	deletion(1869729-1869822_94)	deletion(1869729-1869816_88)	deletion(1869730-1869822_93)	deletion(1869729-1869822_94)
2469795	7	deletion	SNP(2469789_C)	SNP(2469801_C)	SNP(2469801_C)	deletion(2469729-2469748_20)	SNP(2469801_C)	SNP(2469798_G)	SNP(2469801_C)	SNP(2469801_C)	SNP(2469801_C)	SNP(2469801_C)	SNP(2469798_G)	SNP(2469801_C)	SNP(2469801_C)
153009	75	deletion	deletion(153013-153080_68)	deletion(152996-153081_86)	deletion(153079-153080_2)	deletion(153006-153092_87)	deletion(153079-153080_2)	deletion(153014-153080_67)	deletion(153079-153080_2)	deletion(153079-153080_2)	deletion(153079-153080_2)	deletion(153079-153080_2)	deletion(153079-153080_2)	deletion(153079-153080_2)	deletion(153079-153080_2)
3433537	78	deletion	deletion(3433612-3433614_3)	deletion(3433540-3433610_71)	deletion(3433540-3433608_69)	deletion(3433540-3433614_75)	deletion(3433612-3433613_2)	deletion(3433612-3433614_3)	deletion(3433540-3433614_75)	deletion(3433612-3433614_3)	deletion(3433612-3433614_3)	deletion(3433612-3433614_3)	deletion(3433541-3433606_66)	deletion(3433612-3433614_3)	deletion(3433612-3433614_3)
2699910	25	deletion	deletion(2699904-2699934_31)	deletion(2699909_1)	deletion(2699915-2699933_19)	deletion(2699904-2699933_30)	deletion(2699914-2699933_20)	deletion(2699910_1)	deletion(2699910_1)	deletion(2699912-2699933_22)	deletion(2699910_1)	deletion(2699910_1)	deletion(2699910_1)	deletion(2699910_1)	deletion(2699910_1)
3769083	61	deletion	deletion(3769081-3769141_61)	deletion(3769079-3769149_71)	deletion(3769088-3769139_52)	deletion(3769081-3769141_61)	deletion(3769093-3769137_45)	deletion(3769093-3769139_47)	deletion(3769088-3769137_50)	deletion(3769093-3769137_45)	deletion(3769093-3769137_45)	deletion(3769093-3769137_45)	deletion(3769093-3769137_45)	deletion(3769090-3769137_48)	deletion(3769093-3769137_45)
3508144	10	deletion	deletion(3508144-3508157_14)	deletion(3508143-3508153_11)	deletion(3508142-3508153_12)	deletion(3508144-3508146_3)	deletion(3508144-3508146_3)	deletion(3508144-3508146_3)	deletion(3508144-3508146_3)	deletion(3508144-3508146_3)	deletion(3508144-3508146_3)	deletion(3508144-3508146_3)	deletion(3508144-3508146_3)	deletion(3508144-3508146_3)	deletion(3508144-3508146_3)
4612067	82	deletion	deletion(4612067-4612147_81)	deletion(4612064-4612147_84)	deletion(4612067_1)	deletion(4612048-4612147_100)	deletion(4612067_1)	deletion(4612067_1)	deletion(4612067_1)	deletion(4612067_1)	deletion(4612067_1)	deletion(4612074-4612147_74)	deletion(4612067_1)	deletion(4612067_1)	deletion(4612067_1)
2503733	62	deletion	deletion(2503733-2503791_59)	deletion(2503713-2503806_94)	deletion(2503733-2503796_64)	deletion(2503733-2503794_62)	deletion(2503794_1)	deletion(2503733_1)	deletion(2503733-2503791_59)	deletion(2503733_1)	deletion(2503733_1)	deletion(2503733-2503791_59)	deletion(2503733_1)	deletion(2503733_1)	deletion(2503733_1)
136537	89	deletion	deletion(136537-136634_98)	deletion(136531-136623_93)	deletion(136537-136623_87)	deletion(136537-136623_87)	deletion(136537-136623_87)	deletion(136537-136619_83)	deletion(136537-136623_87)	deletion(136537-136623_87)	deletion(136537-136623_87)	deletion(136537-136623_87)	deletion(136541-136623_83)	deletion(136541-136623_83)	deletion(136537-136538_2)
741012	2	deletion	deletion(741012-741013_2)	deletion(741012-741013_2)	deletion(741012-741013_2)	deletion(741012-741034_23)	deletion(741012-741013_2)	deletion(741012-741013_2)	deletion(741012-741013_2)	deletion(741012-741013_2)	deletion(741012-741013_2)	deletion(741012-741013_2)	deletion(741012-741013_2)	deletion(741012-741013_2)	deletion(741012-741013_2)
3213179	63	deletion	deletion(3213173-3213250_78)	deletion(3213184-3213246_63)	deletion(3213178-3213255_78)	deletion(3213178-3213255_78)	deletion(3213184-3213243_60)	deletion(3213195-3213243_49)	deletion(3213189-3213243_55)	deletion(3213189-3213240_52)	deletion(3213189-3213244_56)	deletion(3213189-3213243_55)	deletion(3213189-3213242_54)	deletion(3213185-3213241_57)	deletion(3213184-3213243_60)
2049807	99	deletion	deletion(2049799-2049900_102)	deletion(2049794-2049913_120)	deletion(2049813-2049903_91)	deletion(2049783-2049785_3)	deletion(2049808-2049900_93)	deletion(2049813-2049900_88)	deletion(2049813-2049905_93)	deletion(2049813-2049900_88)	deletion(2049813-2049900_88)	deletion(2049813-2049896_84)	deletion(2049813-2049900_88)	deletion(2049813-2049900_88)	deletion(2049813-2049900_88)
558046	92	deletion	deletion(558054-558135_82)	deletion(558052-558156_105)	deletion(558053-558142_90)	deletion(557983-557999_17)	deletion(558056-558135_80)	deletion(558056-558135_80)	deletion(558056-558135_80)	deletion(558056-558134_79)	deletion(558056-558129_74)	deletion(558054-558135_82)	deletion(558058-558135_78)	deletion(558056-558133_78)	deletion(558056-558135_80)
3990874	53	deletion	deletion(3990882-3990921_40)	deletion(3990867-3990921_55)	deletion(3990873-3990921_49)	deletion(3990881-3990925_45)	deletion(3990882-3990921_40)	deletion(3990875-3990921_47)	deletion(3990882-3990921_40)	deletion(3990882-3990921_40)	deletion(3990882-3990921_40)	deletion(3990880-3990921_42)	deletion(3990882-3990921_40)	deletion(3990882-3990921_40)	deletion(3990882-3990921_40)
4308987	77	deletion	deletion(4308989-4309063_75)	deletion(4308989-4309063_75)	deletion(4308989-4309063_75)	deletion(4308989-4309063_75)	deletion(4308989-4309063_75)	deletion(4308989-4309063_75)	deletion(4308989-4309063_75)	deletion(4308989-4309063_75)	deletion(4308989-4309063_75)	deletion(4308989-4309063_75)	deletion(4309061-4309063_3)	deletion(4308991-4309058_68)	deletion(4308987-4309063_77)
527369	83	deletion	deletion(527372-527454_83)	deletion(527372-527453_82)	deletion(527372-527450_79)	deletion(527367-527455_89)	deletion(527372-527450_79)	deletion(527372-527450_79)	deletion(527372-527450_79)	deletion(527372-527441_70)	deletion(527372-527450_79)	deletion(527372-527450_79)	deletion(527372-527450_79)	deletion(527372-527450_79)	deletion(527372-527446_75)
4653628	7	deletion	deletion(4653630-4653634_5)	deletion(4653616-4653627_12)	SNP(4653628_A)	deletion(4653628_1)	notFound	SNP(4653634_G)	SNP(4653634_G)	SNP(4653634_G)	SNP(4653634_G)	SNP(4653634_G)	SNP(4653634_G)	SNP(4653628_A)	SNP(4653634_G)
3529036	68	deletion	deletion(3529036-3529103_68)	deletion(3529036-3529096_61)	deletion(3529036-3529100_65)	deletion(3529036-3529100_65)	deletion(3529036-3529096_61)	deletion(3529103_1)	deletion(3529036-3529096_61)	deletion(3529036-3529096_61)	deletion(3529036-3529096_61)	deletion(3529036-3529096_61)	deletion(3529036-3529096_61)	deletion(3529036-3529096_61)	deletion(3529036-3529096_61)
1630760	21	deletion	deletion(1630743-1630774_32)	deletion(1630756-1630833_78)	deletion(1630779_1)	deletion(1630679-1630680_2)	deletion(1630779_1)	deletion(1630779_1)	deletion(1630779_1)	deletion(1630779_1)	deletion(1630779_1)	deletion(1630779_1)	deletion(1630779_1)	deletion(1630779_1)	deletion(1630779_1)
524900	69	deletion	deletion(524900-524968_69)	deletion(524890-524968_79)	deletion(524900-524968_69)	deletion(524885-524968_84)	deletion(524900-524968_69)	deletion(524900-524969_70)	deletion(524900-524968_69)	deletion(524900-524968_69)	deletion(524901-524968_68)	deletion(524900-524968_69)	deletion(524902-524968_67)	deletion(524900-524968_69)	deletion(524900-524968_69)
1603904	90	deletion	deletion(1603906-1603993_88)	deletion(1603897-1603994_98)	deletion(1603906-1603991_86)	deletion(1603892-1603993_102)	deletion(1603906-1603991_86)	deletion(1603914-1603991_78)	deletion(1603906-1603991_86)	deletion(1603913-1603989_77)	deletion(1603904-1603991_88)	deletion(1603906-1603991_86)	deletion(1603913-1603991_79)	deletion(1603913-1603988_76)	deletion(1603906-1603991_86)
2556104	35	deletion	deletion(2556108-2556134_27)	deletion(2556296-2556327_32)	deletion(2556108-2556148_41)	deletion(2556102-2556138_37)	deletion(2556109-2556138_30)	deletion(2556109-2556127_19)	deletion(2556109-2556134_26)	deletion(2556109-2556138_30)	deletion(2556109-2556134_26)	deletion(2556109-2556134_26)	deletion(2556109-2556134_26)	deletion(2556109-2556134_26)	deletion(2556109-2556134_26)
1903304	72	deletion	deletion(1903308-1903372_65)	deletion(1903166-1903167_2)	deletion(1903298-1903373_76)	deletion(1903283-1903380_98)	deletion(1903306-1903372_67)	deletion(1903306-1903372_67)	deletion(1903305-1903375_71)	deletion(1903307-1903372_66)	deletion(1903306-1903372_67)	deletion(1903306-1903372_67)	deletion(1903307-1903371_65)	deletion(1903306-1903372_67)	deletion(1903306-1903372_67)
232990	99	deletion	deletion(232990-233089_100)	deletion(233148-233161_14)	deletion(232799-232813_15)	deletion(232799-232817_19)	deletion(232806-232811_6)	deletion(232997-233088_92)	deletion(232806-232809_4)	deletion(232806-232808_3)	deletion(232798-232808_11)	deletion(232808_1)	deletion(232808-232811_4)	deletion(232808_1)	deletion(232808-232811_4)
1690414	83	deletion	deletion(1690423-1690496_74)	deletion(1690423-1690496_74)	deletion(1690423-1690496_74)	deletion(1690392-1690508_117)	deletion(1690423-1690496_74)	deletion(1690422-1690495_74)	deletion(1690423-1690496_74)	deletion(1690495_1)	deletion(1690423-1690496_74)	deletion(1690423-1690494_72)	deletion(1690495_1)	deletion(1690425-1690489_65)	deletion(1690423-1690496_74)
3054604	6	deletion	deletion(3054605-3054606_2)	deletion(3054605-3054606_2)	deletion(3054655-3054657_3)	deletion(3054688-3054689_2)	deletion(3054605-3054606_2)	SNP(3054608_C)	insertion(3054605_insertions:TTT)	deletion(3054605_1)	deletion(3054605-3054606_2)	deletion(3054605-3054606_2)	deletion(3054605_1)	SNP(3054608_C)	deletion(3054605-3054606_2)
3790912	84	deletion	deletion(3790911-3790991_81)	deletion(3790903-3790991_89)	deletion(3790912_1)	deletion(3790912-3791000_89)	deletion(3790912-3790991_80)	deletion(3790913-3790989_77)	deletion(3790912-3790991_80)	deletion(3790913-3790989_77)	deletion(3790912-3790991_80)	deletion(3790912-3790991_80)	deletion(3790922-3790991_70)	deletion(3790912-3790988_77)	deletion(3790912-3790991_80)
1264537	13	deletion	deletion(1264537-1264538_2)	deletion(1264533-1264543_11)	deletion(1264537-1264549_13)	deletion(1264532-1264559_28)	deletion(1264537-1264538_2)	deletion(1264537-1264538_2)	deletion(1264537-1264538_2)	deletion(1264537-1264538_2)	deletion(1264537-1264538_2)	deletion(1264537-1264538_2)	deletion(1264537-1264538_2)	deletion(1264537-1264549_13)	deletion(1264537-1264538_2)
1029166	19	deletion	deletion(1029171-1029179_9)	deletion(1029141-1029179_39)	deletion(1029166-1029183_18)	deletion(1029166-1029179_14)	deletion(1029173-1029179_7)	deletion(1029173-1029183_11)	deletion(1029173-1029179_7)	deletion(1029173-1029179_7)	deletion(1029173-1029179_7)	deletion(1029173-1029179_7)	deletion(1029173-1029179_7)	deletion(1029173-1029179_7)	deletion(1029173-1029179_7)
3448786	51	deletion	deletion(3448786-3448845_60)	deletion(3448779-3448836_58)	deletion(3448774-3448834_61)	deletion(3448778-3448838_61)	deletion(3448786-3448834_49)	deletion(3448791-3448834_44)	deletion(3448786-3448834_49)	deletion(3448784-3448834_51)	deletion(3448786-3448834_49)	deletion(3448786-3448834_49)	deletion(3448786-3448834_49)	deletion(3448786-3448834_49)	deletion(3448790-3448834_45)
1050080	33	deletion	deletion(1050080-1050108_29)	deletion(1050080-1050112_33)	deletion(1050080-1050104_25)	deletion(1050080-1050117_38)	deletion(1050080-1050110_31)	deletion(1050080-1050106_27)	deletion(1050080-1050107_28)	deletion(1050080-1050109_30)	deletion(1050084-1050112_29)	deletion(1050080-1050112_33)	deletion(1050084-1050111_28)	deletion(1050112_1)	deletion(1050086-1050106_21)
2067563	2	deletion	deletion(2067563-2067564_2)	deletion(2067563-2067564_2)	deletion(2067563-2067564_2)	deletion(2067563-2067564_2)	deletion(2067563-2067564_2)	deletion(2067563-2067564_2)	deletion(2067563-2067564_2)	deletion(2067563-2067564_2)	deletion(2067563-2067564_2)	deletion(2067563-2067564_2)	deletion(2067563-2067564_2)	deletion(2067563-2067564_2)	deletion(2067563-2067564_2)
3090661	48	deletion	deletion(3090505-3090524_20)	deletion(3090505-3090524_20)	deletion(3090657-3090696_40)	deletion(3090501-3090524_24)	deletion(3090508-3090524_17)	deletion(3090508-3090524_17)	deletion(3090508-3090524_17)	deletion(3090508-3090522_15)	deletion(3090508-3090524_17)	deletion(3090508-3090524_17)	deletion(3090508-3090524_17)	deletion(3090523-3090524_2)	deletion(3090508-3090524_17)
[truncated: 1,495 more rows]
