# Supplementary material for: Whole-genome resequencing of Escherichia coli K-12 MG1655 undergoing short-term laboratory evolution in lactate minimal media reveals flexible selection of adaptive mutations
Source: Genome Biol. 2009 Oct 22;10(10):R118. doi: 10.1186/gb-2009-10-10-r118 (PMC2784333; doi:10.1186/gb-2009-10-10-r118)
Supplement: Additional data file 4 — Regulons enriched for differential expression in LactA, LactB, LactC, LactD, and LactE strains. [file gb-2009-10-10-r118-S4.xls]

## Sheet: Enriched Regulons
LactA: enriched regulons for downregulation
Blat #	Description	Addntl Info	Abbrev	# in Regulon in Prot data	# Diff Exp in Prot Data	Enrichment pValue
b2087			gatR	6	6	6.23612e-13
b3516	Positive transcriptional regulator of gadA and gadBC; repressed by HNS and GadW; stimulated by RpoS; AraC family	Null	gadX	21	8	4.62891e-11
b3357	cAMP receptor protein	Null	crp	411	19	9.30064e-08
b3512	Transcriptional regulator of the gadABC operon	GadE overexpression confers acid resistance. GadE is induced by YdeO overexpression. GadE is in the EvgAS regulon. GadE is a LuxR family regulator. GadE is possibly involved in the regulation of type III secretion systems in enterohemorrhagic E. coli O157:H7. Required for stationary phase-induced, pH 5.5 growth medium-induced, and EvgA-induced acid resistance	gadE	31	6	1.28104e-06
b3067	RNA polymerase subunit, sigma 70, initiates transcription; housekeeping sigma	Null	rpoD	1287	31	5.9862e-06
b2741	RNA polymerase subunit, stress and stationary phase sigma S	Polyamine modulon.	rpoS	135	9	2.4438e-05
b0571	Response regulator of the cusCFBA-cusRS divergon; cusS sensor and cusR mediate copper induction	Null	cusR	6	3	3.1538e-05
b4401	Response regulator, represses aerobic genes anaerobically; also activates some anaerobic genes; phosphorylated by ArcB	Null	arcA	149	9	5.36764e-05
b3515	Positive regulator of gadA and gadBC, in absence of gadX; repressor of gadX	AraC family.	gadW	8	3	8.68199e-05
b0995	Response regulator for torCAD operon	Null	torR	12	3	0.000329705
b3405	Response regulator for osmoregulation; regulates production of outer membrane proteins	The cognate sensor kinase for OmpR is EnvZ. Binds TrxA (Kumar, 2004). Mutants have elevated OM vesiculation (McBroom, 2006).	ompR	13	3	0.000425002
b1531	Transcription activator of multiple antibiotic resistance; resistance to tetracycline, chloramphenicol	Martin et al. (2002) provide some evidence in support of the this alternative ATG start: native protein is slightly smaller than the engineered protein by Western blot. The spacing to the GAGG RBS is bad for the first ATG and excellent for the second ATG. MarA is unstable.	marA	23	3	0.00241848
b1594	Global transcriptional repressor; regulates pts operon expression at P0; required for anaerobic growth on glucosamine, binds nagC promoters; regulates manX and malT; makes large colonies; autorepressor	Null	dgsA	9	2	0.00479325
b1237	DNA-binding global regulator H-NS; diverse mutant phenotypes affecting transcription, transposition, inversion, cryptic-gene expression; involved in chromosome organization; preferentially binds bent DNA; has N-terminal dimerization domain	HN-S forms heteromeric complexes with Hha and Cnu, which modulates HN-S function, expression and stability. Mutations affect chromosomal supercoiling. HT_Cmplx32_Mem: CspC+Hns+HupA.	hns	134	6	0.00488115
b1608	Multicopy supressor of yjeE deletion lethality; putative response regulator	Mg(2+) stimulon-PhoPQ regulon, EvgAS-PhoPQ cascade enhanced-expression subset.	rstA	10	2	0.00594583
b0676	Transcriptional regulator of nag operon	Null	nagC	19	2	0.0210947
b2624	Alp protease, CP4-57 putative defective prophage; regulates intA (slp [suppressor of Lon])	Null	alpA	2	1	0.0237951
b1951	Positive regulatory gene for capsule (colanic acid) synthesis; two regulatory proteins are derived from the same gene	Null	rcsA	22	2	0.0278547
b2217	Positive regulatory gene for capsule (colanic acid) synthesis; when overexpressed, restores ftsZ84 growth on low-salt medium	Binds TrxA (Kumar, 2004). HT_Cmplx42_Mem: RcsB+YfgM.	rcsB	22	2	0.0278547
b3912	Response regulator, periplasmic stress response; CpxA is cognate sensor protein	Null	cpxR	57	3	0.0300606
b4018	Repressor of aceBA operon	Tetrameric IclR binds to the aceBA operator and dimeric IclR is inactive. Glyoxylate dissociates IclR and favors dimers; pyruvate promotes binding and favors tetramers (Lorca, 2007).	iclR	4	1	0.0470345
b0566	Envelope protein involved with thermoregulation of porin	Null	envY	7	1	0.0808798
b2805	Positive regulatory protein for fuc regulon	Null	fucR	7	1	0.0808798
b1040	Transcriptional activator for csgBA and other genes	CsgD (AgfD) has also been characterized in Salmonella. CsgD increases expression of glyA. csgD insertions eliminate RpoS-dependent transcription from the csgBA promoter. Cytoplasmic membrane-associated.	csgD	9	1	0.102785
b2151	Repressor of the mgl operon and isorepressor of the gal operon; autoregulatory; homodimeric	Null	galS	9	1	0.102785
b0912	Integration Host Factor (IHF), beta subunit; host infection, mutant phage lambda; site-specific recombination; sequence-specific DNA-binding transcriptional activator	Null	ihfB	211	5	0.105941
b1712	Integration Host Factor (IHF), alpha subunit; host infection, mutant phage lambda; site-specific recombination; sequence-specific DNA-binding transcriptional activator	Null	ihfA	211	5	0.105941
b2837	Repressor of galETK operon	Null	galR	10	1	0.113545
LactA: enriched regulons for upregulation
LactB: enriched regulons for downregulation
Blat #	Description	Addntl Info	Abbrev	# in Regulon in Prot data	# Diff Exp in Prot Data	Enrichment pValue
b2741	RNA polymerase subunit, stress and stationary phase sigma S	Polyamine modulon.	rpoS	135	31	3.7919e-10
b3516	Positive transcriptional regulator of gadA and gadBC; repressed by HNS and GadW; stimulated by RpoS; AraC family	Null	gadX	21	11	1.74837e-08
b3512	Transcriptional regulator of the gadABC operon	GadE overexpression confers acid resistance. GadE is induced by YdeO overexpression. GadE is in the EvgAS regulon. GadE is a LuxR family regulator. GadE is possibly involved in the regulation of type III secretion systems in enterohemorrhagic E. coli O157:H7. Required for stationary phase-induced, pH 5.5 growth medium-induced, and EvgA-induced acid resistance	gadE	31	13	2.55045e-08
b3515	Positive regulator of gadA and gadBC, in absence of gadX; repressor of gadX	AraC family.	gadW	8	7	3.96027e-08
b1594	Global transcriptional repressor; regulates pts operon expression at P0; required for anaerobic growth on glucosamine, binds nagC promoters; regulates manX and malT; makes large colonies; autorepressor	Null	dgsA	9	6	5.71254e-06
b0571	Response regulator of the cusCFBA-cusRS divergon; cusS sensor and cusR mediate copper induction	Null	cusR	6	4	0.00025502
b2087			gatR	6	4	0.00025502
b3934	Regulatory gene for deo, udp, and cdd; mutants show improved growth on uridine	Null	cytR	12	5	0.000664511
b3067	RNA polymerase subunit, sigma 70, initiates transcription; housekeeping sigma	Null	rpoD	1287	108	0.00179661
b3357	cAMP receptor protein	Null	crp	411	42	0.00243032
b0840	Repressor for deo operon, nupG and tsx; binds deoxyribose-5-phosphate inducer	Null	deoR	6	3	0.00495965
b0995	Response regulator for torCAD operon	Null	torR	12	4	0.00611527
b2573	RNA polymerase subunit, extracytoplasmic stress sigma E; role in high temperature and oxidative stress response	rpoE is transiently induced after a cold shock, dependent on the presence of PNPase. Induced by, and increases resistance to, Cd(II), Zn(II) and Cu(II). rpoE is an essential gene that can be disrupted only in the presence of unlinked suppressor mutations, e.g. ydcQ (De Las Penas, 1997, Button, 2006).	rpoE	112	15	0.0064985
b0080	Regulatory gene for fru operon, other catabolite-regulated genes	Null	fruR	36	7	0.00823657
b3405	Response regulator for osmoregulation; regulates production of outer membrane proteins	The cognate sensor kinase for OmpR is EnvZ. Binds TrxA (Kumar, 2004). Mutants have elevated OM vesiculation (McBroom, 2006).	ompR	13	4	0.00837904
b1499	Required for acid resistance conferred by EvgA overexpression; AraC-type transcriptional regulator	EvgAS regulon. YdeO induces GadE expression. YdeO and YdeP repress the type III secretion system (TTSS) of EPEC E. coli (Nadler, 2006).	ydeO	3	2	0.0125608
b1531	Transcription activator of multiple antibiotic resistance; resistance to tetracycline, chloramphenicol	Martin et al. (2002) provide some evidence in support of the this alternative ATG start: native protein is slightly smaller than the engineered protein by Western blot. The spacing to the GAGG RBS is bad for the first ATG and excellent for the second ATG. MarA is unstable.	marA	23	5	0.0154529
b0889	Global regulatory protein, Leu responsive; regulator of high-affinity branched-chain amino acid transport system; octameric or hexadecameric functional state	Feast/famine regulatory protein. Homodimers bind adjacent DNA binding sites to form functional octameric state. Lrp wraps DNA and probably plays a role in chromatin organization.	lrp	82	11	0.0183627
b4018	Repressor of aceBA operon	Tetrameric IclR binds to the aceBA operator and dimeric IclR is inactive. Glyoxylate dissociates IclR and favors dimers; pyruvate promotes binding and favors tetramers (Lorca, 2007).	iclR	4	2	0.0240249
b1237	DNA-binding global regulator H-NS; diverse mutant phenotypes affecting transcription, transposition, inversion, cryptic-gene expression; involved in chromosome organization; preferentially binds bent DNA; has N-terminal dimerization domain	HN-S forms heteromeric complexes with Hha and Cnu, which modulates HN-S function, expression and stability. Mutations affect chromosomal supercoiling. HT_Cmplx32_Mem: CspC+Hns+HupA.	hns	134	15	0.0303898
b3912	Response regulator, periplasmic stress response; CpxA is cognate sensor protein	Null	cpxR	57	8	0.0326312
b4401	Response regulator, represses aerobic genes anaerobically; also activates some anaerobic genes; phosphorylated by ArcB	Null	arcA	149	16	0.0362929
b2664	Repressor of csiD promoter	csiR (gabC) may not be part of the gab operon, appears to regulate the csiD promoter but not the gabD promoter, and is not responsive to gamma-aminobutyrate	csiR	5	2	0.0383033
b1951	Positive regulatory gene for capsule (colanic acid) synthesis; two regulatory proteins are derived from the same gene	Null	rcsA	22	4	0.0536322
b2217	Positive regulatory gene for capsule (colanic acid) synthesis; when overexpressed, restores ftsZ84 growth on low-salt medium	Binds TrxA (Kumar, 2004). HT_Cmplx42_Mem: RcsB+YfgM.	rcsB	22	4	0.0536322
b3753	Regulatory gene for rbs operon	Null	rbsR	6	2	0.0549751
LactB: enriched regulons for upregulation
Blat #	Description	Addntl Info	Abbrev	# in Regulon in Prot data	# Diff Exp in Prot Data	Enrichment pValue
b1922	Transcription factor sigma 28 for class III flagellar operons	Null	fliA	54	24	7.46614e-12
b1891	Transcriptional activator of flagellar class II operons; forms heterotetramer with FlhD; CsrA regulon; may be allosteric effector of FlhD	Null	flhC	79	20	1.57335e-09
b1892	Transcriptional activator of flagellar class II operons; forms heterotetramer with FlhC; possible role in regulation of cell division; can function in vivo independently of FlhC, but does not bind DNA by itself; contains HTH motif	CsrA regulon.	flhD	79	20	1.57335e-09
b2531	Transcriptional repressor for isc operon; contains Fe-S cluster; binds RNA in vitro	Null	iscR	26	7	0.000263894
b3067	RNA polymerase subunit, sigma 70, initiates transcription; housekeeping sigma	Null	rpoD	1287	90	0.000487017
b2808	Glycine-responsive activator of gcv operon; acts as repressor in absence of glycine, probably antagonized by Crp; repression function enhanced by exogenous purine addition; repressor function requires GcvR interaction	Glycine co-activator binds to GcvR and disrupts GcvA-GcvR interaction.	gcvA	4	3	0.000534405
b0487	Activator of copper-responsive regulon genes cueO and copA; MerR homolog	Null	cueR	7	3	0.00415874
b1334	Global transcription factor for anaerobic growth; [4FE-4S] cluster; homodimeric	FNR represses genes involved in aerobic respiration and activates genes required for anaerobic respiration.	fnr	266	24	0.00514098
b1620	Regulatory gene whose product has homology to repressors LacI, GalR, CytR	Null	malI	3	2	0.00780435
b0889	Global regulatory protein, Leu responsive; regulator of high-affinity branched-chain amino acid transport system; octameric or hexadecameric functional state	Feast/famine regulatory protein. Homodimers bind adjacent DNA binding sites to form functional octameric state. Lrp wraps DNA and probably plays a role in chromatin organization.	lrp	82	10	0.00939207
b1618	Transcriptional repressor for uidABC(gusABC)	TetR family.	uidR	4	2	0.0150743
b3261	Transcriptional activator for rRNA operons, bends DNA; interacts with RNAP; nucleoid-associated protein; dimeric	fis transcription is supercoiling-dependent. Overexpression causes filamentous biofilm formation. Decreased levels of Fis inhibit open complex formation, inhibiting oriC unwinding by blocking IHF and DnaA low affinity binding sites. Polyamine modulon. Mutations affect chromosomal supercoliing.	fis	158	15	0.0164353
LactC: enriched regulons for downregulation
Blat #	Description	Addntl Info	Abbrev	# in Regulon in Prot data	# Diff Exp in Prot Data	Enrichment pValue
b2741	RNA polymerase subunit, stress and stationary phase sigma S	Polyamine modulon.	rpoS	135	20	6.81153e-10
b3516	Positive transcriptional regulator of gadA and gadBC; repressed by HNS and GadW; stimulated by RpoS; AraC family	Null	gadX	21	8	5.23594e-08
b1658	Purine regulon repressor	The purine regulon includes purBCDEFHKLMN and guaBA.	purR	31	7	1.93541e-05
b3512	Transcriptional regulator of the gadABC operon	GadE overexpression confers acid resistance. GadE is induced by YdeO overexpression. GadE is in the EvgAS regulon. GadE is a LuxR family regulator. GadE is possibly involved in the regulation of type III secretion systems in enterohemorrhagic E. coli O157:H7. Required for stationary phase-induced, pH 5.5 growth medium-induced, and EvgA-induced acid resistance	gadE	31	7	1.93541e-05
b3067	RNA polymerase subunit, sigma 70, initiates transcription; housekeeping sigma	Null	rpoD	1287	56	0.000146246
b3938	Methionine regulon repressor, SAM co-repressor; sulfoximine and methylmethionine sensitivity	Upregulated by GSNO in defined medium (aerobic). MetJ-SAM also represses the SAM biosynthesic enzymes.	metJ	13	4	0.000370067
b2087			gatR	6	3	0.00042615
b3515	Positive regulator of gadA and gadBC, in absence of gadX; repressor of gadX	AraC family.	gadW	8	3	0.00114408
b0995	Response regulator for torCAD operon	Null	torR	12	3	0.00413334
b3405	Response regulator for osmoregulation; regulates production of outer membrane proteins	The cognate sensor kinase for OmpR is EnvZ. Binds TrxA (Kumar, 2004). Mutants have elevated OM vesiculation (McBroom, 2006).	ompR	13	3	0.00526232
b3357	cAMP receptor protein	Null	crp	411	20	0.0115483
b1951	Positive regulatory gene for capsule (colanic acid) synthesis; two regulatory proteins are derived from the same gene	Null	rcsA	22	3	0.0235117
b2217	Positive regulatory gene for capsule (colanic acid) synthesis; when overexpressed, restores ftsZ84 growth on low-salt medium	Binds TrxA (Kumar, 2004). HT_Cmplx42_Mem: RcsB+YfgM.	rcsB	22	3	0.0235117
b2151	Repressor of the mgl operon and isorepressor of the gal operon; autoregulatory; homodimeric	Null	galS	9	2	0.0255074
b1531	Transcription activator of multiple antibiotic resistance; resistance to tetracycline, chloramphenicol	Martin et al. (2002) provide some evidence in support of the this alternative ATG start: native protein is slightly smaller than the engineered protein by Western blot. The spacing to the GAGG RBS is bad for the first ATG and excellent for the second ATG. MarA is unstable.	marA	23	3	0.0264875
b2837	Repressor of galETK operon	Null	galR	10	2	0.0312965
LactC: enriched regulons for upregulation
Blat #	Description	Addntl Info	Abbrev	# in Regulon in Prot data	# Diff Exp in Prot Data	Enrichment pValue
b4393	Autogenously regulated tryptophan repressor protein; regulator of trp operon, aroH, and other members of the TrpR regulon; 5-Methyltryptophan resistance	Null	trpR	12	5	0.000196283
b3753	Regulatory gene for rbs operon	Null	rbsR	6	3	0.00234645
LactD: enriched regulons for downregulation
Blat #	Description	Addntl Info	Abbrev	# in Regulon in Prot data	# Diff Exp in Prot Data	Enrichment pValue
b2087			gatR	6	6	0
b3516	Positive transcriptional regulator of gadA and gadBC; repressed by HNS and GadW; stimulated by RpoS; AraC family	Null	gadX	21	7	1.53844e-10
b3512	Transcriptional regulator of the gadABC operon	GadE overexpression confers acid resistance. GadE is induced by YdeO overexpression. GadE is in the EvgAS regulon. GadE is a LuxR family regulator. GadE is possibly involved in the regulation of type III secretion systems in enterohemorrhagic E. coli O157:H7. Required for stationary phase-induced, pH 5.5 growth medium-induced, and EvgA-induced acid resistance	gadE	31	6	1.32698e-07
b4401	Response regulator, represses aerobic genes anaerobically; also activates some anaerobic genes; phosphorylated by ArcB	Null	arcA	149	10	1.96674e-07
b3515	Positive regulator of gadA and gadBC, in absence of gadX; repressor of gadX	AraC family.	gadW	8	4	2.7153e-07
b0995	Response regulator for torCAD operon	Null	torR	12	4	1.87527e-06
b0571	Response regulator of the cusCFBA-cusRS divergon; cusS sensor and cusR mediate copper induction	Null	cusR	6	3	1.02746e-05
b3357	cAMP receptor protein	Null	crp	411	12	6.64371e-05
b3067	RNA polymerase subunit, sigma 70, initiates transcription; housekeeping sigma	Null	rpoD	1287	22	8.1671e-05
b2741	RNA polymerase subunit, stress and stationary phase sigma S	Polyamine modulon.	rpoS	135	7	9.39888e-05
b1237	DNA-binding global regulator H-NS; diverse mutant phenotypes affecting transcription, transposition, inversion, cryptic-gene expression; involved in chromosome organization; preferentially binds bent DNA; has N-terminal dimerization domain	HN-S forms heteromeric complexes with Hha and Cnu, which modulates HN-S function, expression and stability. Mutations affect chromosomal supercoiling. HT_Cmplx32_Mem: CspC+Hns+HupA.	hns	134	6	0.000699151
b1531	Transcription activator of multiple antibiotic resistance; resistance to tetracycline, chloramphenicol	Martin et al. (2002) provide some evidence in support of the this alternative ATG start: native protein is slightly smaller than the engineered protein by Western blot. The spacing to the GAGG RBS is bad for the first ATG and excellent for the second ATG. MarA is unstable.	marA	23	3	0.000825738
b2624	Alp protease, CP4-57 putative defective prophage; regulates intA (slp [suppressor of Lon])	Null	alpA	2	1	0.016504
b1334	Global transcription factor for anaerobic growth; [4FE-4S] cluster; homodimeric	FNR represses genes involved in aerobic respiration and activates genes required for anaerobic respiration.	fnr	266	6	0.0204882
b4124	C4-dicarboxylate regulation of anaerobic fumurate respiratory system; two-component system response regulator	dcuSR operon is repressed by nitrate via the NarXL system.	dcuR	7	1	0.056614
b1040	Transcriptional activator for csgBA and other genes	CsgD (AgfD) has also been characterized in Salmonella. CsgD increases expression of glyA. csgD insertions eliminate RpoS-dependent transcription from the csgBA promoter. Cytoplasmic membrane-associated.	csgD	9	1	0.0722087
b1608	Multicopy supressor of yjeE deletion lethality; putative response regulator	Mg(2+) stimulon-PhoPQ regulon, EvgAS-PhoPQ cascade enhanced-expression subset.	rstA	10	1	0.0799117
b3405	Response regulator for osmoregulation; regulates production of outer membrane proteins	The cognate sensor kinase for OmpR is EnvZ. Binds TrxA (Kumar, 2004). Mutants have elevated OM vesiculation (McBroom, 2006).	ompR	13	1	0.10265
LactD: enriched regulons for upregulation
Blat #	Description	Addntl Info	Abbrev	# in Regulon in Prot data	# Diff Exp in Prot Data	Enrichment pValue
b4401	Response regulator, represses aerobic genes anaerobically; also activates some anaerobic genes; phosphorylated by ArcB	Null	arcA	149	13	0.000197881
b3963	Transcriptional repressor of fabA and fabB	TetR family.	fabR	2	2	0.000756569
b1221	Two-component regulator protein for nitrate/nitrite response; cognate sensor is NarX	Null	narL	101	9	0.00170627
b1187	Repressor/activator for fatty acid metabolism regulon; fatty acid-responsive transcription factor; fabAB, iclR activator (regulates aceBAK, glyoxylate shunt); fad repressor; homodimeric	The fad genes are induced and fabAB, iclR are repressed by long chain acyl-CoA thioesters binding to and releasing FadR from the DNA. FadR is a GntR-type DNA-binding transcriptional regulator.	fadR	11	3	0.00288266
b3261	Transcriptional activator for rRNA operons, bends DNA; interacts with RNAP; nucleoid-associated protein; dimeric	fis transcription is supercoiling-dependent. Overexpression causes filamentous biofilm formation. Decreased levels of Fis inhibit open complex formation, inhibiting oriC unwinding by blocking IHF and DnaA low affinity binding sites. Polyamine modulon. Mutations affect chromosomal supercoliing.	fis	158	11	0.0039139
b1334	Global transcription factor for anaerobic growth; [4FE-4S] cluster; homodimeric	FNR represses genes involved in aerobic respiration and activates genes required for anaerobic respiration.	fnr	266	15	0.00597716
LactE: enriched regulons for downregulation
Blat #	Description	Addntl Info	Abbrev	# in Regulon in Prot data	# Diff Exp in Prot Data	Enrichment pValue
b2087			gatR	6	4	2.05289e-08
b3357	cAMP receptor protein	Null	crp	411	8	0.00339782
b4401	Response regulator, represses aerobic genes anaerobically; also activates some anaerobic genes; phosphorylated by ArcB	Null	arcA	149	4	0.0143218
LactE: enriched regulons for upregulation
