# Supplementary material for: Whole-genome resequencing of Escherichia coli K-12 MG1655 undergoing short-term laboratory evolution in lactate minimal media reveals flexible selection of adaptive mutations
Source: Genome Biol. 2009 Oct 22;10(10):R118. doi: 10.1186/gb-2009-10-10-r118 (PMC2784333; doi:10.1186/gb-2009-10-10-r118)
Supplement: Additional data file 5 — The presence and absence of mutations at time points or in colonies were used for determination of mutation trajectory and population mutation penetration. [file gb-2009-10-10-r118-S5.xls]

## Sheet: trajectories
Screen of evolution frozen stocks - mixed culture
"+": indicates mutation is identified as the dominant peak in a Sanger sequence trace for that timepoint or the mutation is present in at least 50% of screened colonies
"-": the mutation for that timepoint was screened for but not found to be "+"
"0": indicates that the mutation was not screened for on that day
LA	Day 2	Day 5	Day 7	Day 9	Day 14	Day 19	Day 24	Day 29	Day 34	Day39	Day 44	Day 49	Day 54	Day 60
crp	0				-		-	+
hfq			-	-	+
ydjO			-	-	+
LC	Day 2	Day 5	Day 7	Day 9	Day 14	Day 19	Day 24	Day 29	Day 34	Day39	Day 44	Day 49	Day 54	Day 60
cyaA					-	+	+	+
infC	-	-	+		+
rph			-	-	+	+	+	+	+	+	+	+	+	+
LD	Day 2	Day 5	Day 7	Day 9	Day 14	Day 19	Day 24	Day 29	Day 34	Day 39	Day 44	Day 49	Day 54	Day 60
AtoS					-		-	-		-	-	-	-	-
hepA					-		-	-		-	+	+	+	+
kdtA			-	-	+
ppsA			-	-	+
relA			-	-	+
rho					-		-	+	+
rph				-	+
LE	Day 2	Day 5	Day 7	Day 9	Day 14	Day 19	Day 24	Day 29	Day 34	Day 39	Day 44	Day 49	Day 54	Day 60
hfq	-	-	+		+
ppsA					-	+	+
acpP					-		-	-		-	-	-	-	-
ydcl					-		-	-		-	-	+	+	+
crp					-		-	-	+	+
yjbM					-		-	-		-	-	-	-	-

## Sheet: population measurements
*for a strain / day, sequencing of separate genes correspond to the same colony numbers (so LactE d60 colony 7 yjbM sequence used DNA from the same colony as LactE d60 colony 7 acpP)
LactD d60 - atoS
colony	1	2	3	4	5	6	7	8	9	10	11	12
mutation	no mutation seen	no mutation seen	no mutation seen	no mutation seen	no mutation seen	no mutation seen	no mutation seen	no mutation seen	no mutation seen	no mutation seen	no mutation seen	no mutation seen
LactE d60 - acpP
colony	1	2	3	4	5	6	7	8	9	10	11	12
mutation	g50t	g50t	no mutation seen	g50t	no mutation seen	g50t	no mutation seen	no mutation seen	no mutation seen	no mutation seen	no mutation seen	no mutation seen
LactE d60 - yjbM
colony	1	2	3	4	5	6	7	8	9	10	11	12
mutation	g141a	g141a	no mutation seen	g141a	no mutation seen	g141a	no mutation seen	no mutation seen	no mutation seen	no mutation seen	no mutation seen	no mutation seen
LactC d9 - rph
colony	1	2	3	4	5	6	7	8	9	10
mutation	no mutation seen	no mutation seen	no mutation seen	no mutation seen	no mutation seen	no mutation seen	no mutation seen	no mutation seen	no mutation seen	no mutation seen
LactC d14 - rph
colony	1	2	3	4	5	6	7	8	9	10
mutation	no mutation seen	no mutation seen	no mutation seen	∆82 bp	no mutation seen	no mutation seen	∆82 bp	∆82 bp	∆82 bp	∆82 bp
LactC d19 - rph
colony	1	2	3	4	5	6	7	8	9	10
mutation	no mutation seen	∆82 bp	∆82 bp	no mutation seen	∆82 bp	∆82 bp	∆82 bp	inconclusive	inconclusive	no mutation seen
LactC d60 - rph
colony	1	2	3	4	5	6	7	8	9	10
mutation	∆82 bp	∆82 bp	∆82 bp	∆82 bp	∆82 bp	∆82 bp	∆82 bp	∆82 bp	∆82 bp	∆82 bp
LactC d14 - cyaA
colony	1	2	3	4	5	6	7	8	9	10
mutation	c547t	no mutation seen	c547t	no mutation seen	no mutation seen	c547t	no mutation seen	no mutation seen	no mutation seen	no mutation seen
LactC d19 - cyaA
colony	1	2	3	4	5	6	7	8	9	10
mutation	c547t	c547t	c547t	c547t	c547t	c547t	c547t	c547t	c547t	no mutation seen
