# Supplementary material for: Whole-genome resequencing of Escherichia coli K-12 MG1655 undergoing short-term laboratory evolution in lactate minimal media reveals flexible selection of adaptive mutations
Source: Genome Biol. 2009 Oct 22;10(10):R118. doi: 10.1186/gb-2009-10-10-r118 (PMC2784333; doi:10.1186/gb-2009-10-10-r118)
Supplement: Additional data file 6 — Primers used in this study. [file gb-2009-10-10-r118-S6.xls]

## Sheet: Sheet1
Nimblegen Confirmation Primers
primer name	primer sequence
acpP_Lac_F1	CACAAAATGCTCATGTTGCG
acpP_Lac_R1	ATTAGGCTGATGCCACTCTGA
arsC_Lac_F1	TAATTGCTGCGATTTGGGAC
arsC_Lac_R1	GCGATAATTGGAATCTCACG
aslB_aslA_Lac_F1	CCAGCAAACAATTGCAGAAA
aslB_aslA_Lac_R1	AACGGTAAACTCGCTGCTGT
astD_Lac_F	GCGGGTTAGACACCTGAAAA
astD_Lac_R	AAGCGGTAATGCGTTTATGG
atoS_Lac_F1	CCAACAAACCAGTGACCCAAT
atoS_Lac_R1	TTGTAGTGCAAAAGCGGTGCT
cobU_insH6_Lac_F1	GATTCAACGTCAGCGACAGA
cobU_insH6_Lac_R1	ACCCACAGCCTAGTCACCAC
crp_AM_F	AGCATATTTCGGCAATCCAG
crp_AM_R	CAATATTGCAACAGGCAGGA
crp_Lac_F1	TGCTTGGCAAACCGCAAA
crp_Lac_R1	ACGAGTGCCGTAAACGACGAT
cya_Lac_F1	TAGCAAATCAGGCGATACGT
cya_Lac_R1	AGATCCAGCCATTCATTTGG
cyaA_AM_F	GCGTGTTACCGTTGATGTTG
cyaA_AM_R	AAGATTGCATGCCGGATAAG
cysC_Lac_F	GCGTGTTAGAGCCATAAATCAA
cysC_Lac_R	CAACAAAATCCGGTGACG
deaD_Lac_F	CGCTGCTGTTCGTTGAGAA
deaD_Lac_R	TGACGTTTGGGTGGTGGT
fliA_fliC_LacIG_F	TTGGCAAAAGCTAACCAGGT
fliA_fliC_LacIG_R	GCAATGCTTCGTGACGCA
fre_fadA_Lac_F1	ATATTGCCGGACGTTTTGAG
fre_fadA_Lac_R1	CCATCGATTATGGGTTACGG
fumB_Lac_F	CCTTTGTCATCGACCAGGAT
fumB_Lac_R	GTCAACACCGGCACTAACCT
gatY_fbaB_Lac_F1	CCAGAACGAACCTTCTGAGC
gatY_fbaB_Lac_R1	GGGCTGATTCTTGGACGTAA
glgP_Lac_F	CAGACGCATCATCTCAGGAA
glgP_Lac_R	GTCAGGCTATGGCAATGGAT
hemN_glnG_Lac_F1	TCATCTGCAACTTCCGTCTG
hemN_glnG_Lac_R1	ATACGCAGGGGCATAAACAG
hepA_Lac_F1	CTGCTGGATAAAAACGGCAA
hepA_Lac_R1	TCATCACGCTGTCTTTGTGCT
hfq_Lac_F1	AGCGGCAGATAACCTGGCT
hfq_Lac_R1	GGCGGAAGAGACCAGAGATT
infC_Lac_F	TGGGAAGCATGGACGTAAA
infC_Lac_R	CGTGCTTGTGCTTAAAACCA
insH_Lac_F	TTAAAATTTCGCGGATCTGG
insH_Lac_R	CACCTTCGCCGATAGTGAAT
insH5_Lac_F1	TTAAAATTTCGCGGATCTGG
insH5_Lac_R1	CATGCAGCATTGGTACAACC
kdtA_Lac_F1	TCGCTTGCTGCGTCGTATTA
kdtA_Lac_R1	AGTGGCATCGGTAACGGTAA
ldrB_Lac_F1	CGTAGTATCCACACCAAGCC
LdrB_Lac_F2	ATGAAACGACTGCAACAGCT
ldrB_Lac_F3	ATGGGTGCCGGATACAAAA
ldrB_Lac_R1	TGAAGAGTGCATTCCGGTTTT
ldrB_Lac_R3	AGCCGGAATGTACTCTTT
lomR_2_Lac_F1	GTTGTACCAATGCTGCATG
lomR_2_Lac_R1	TCATACACGGTAATGGTCCC
narH_Lac_F1	TACGAGCCGTTCGATTTTGA
narH_Lac_R1	ATCTTTCTCGTTCTCGGTGCT
narY_Lac_F1	CGGCATTCATAACTCGGTTA
narY_Lac_R1	AGCTGGGATTGAGGCAGTGTT
ompT_envY_Lac_F1	CTGATCGCAATAGGGGTTGT
ompT_envY_Lac_R1	TGTGGCTATAGCAGCACGTC
phnL_phnK_LacIG_F	ACGACCCGCATCATCCGTATA
phnL_phnK_LacIG_R	AGCGGCTGCATCACCACTT
ppsA_AM_F	TCTTCGGGGATCACATAACC
ppsA_AM_R	GCGCAGAAATGTGTTTCTCA
ppsA_Lac_F1	CAACGCTGGGATCAGTCTTAA
ppsA_Lac_R1	CAAAAGAGGCGTTTTCGTCA
prpB_prpC_LacIG_F	CGAGCTGTACGAAAGCATCAA
prpB_prpC_LacIG_R	TTCGGTTTAATGACATGGGTA
rbsK_F	CCGGTTGATCTGAAACTGGT
rbsK_R	TCATTGTAGCCAAGCGTCAC
relA_AM_F	CCATCCACCAGGTCAATCTT
relA_AM_R	GGATATACCATTGCGCGACT
relA_Lac_F1	AAAGAACCTCGCCTTTGATGA
relA_Lac_R1	TTTACGCAGCCAGGCAAT
rho_Lac_F1	TCCTGCCATACCATTCACAAC
rho_Lac_R1	AGCAGAACCATCAGCACACAA
rhsC_Lac_F	CTGAAGCGGGTGGTGAAAAAG
rhsC_Lac_R	TCGTGGTGATAACGCTGTGT
rna_citT_LacIG_F1	ATCGGTATCATGGGCTGTCT
rna_citT_LacIG_R1	TTCTGGTAGATTCGGGATTGG
rnc_lepB_Lac_F1	GCTGCAACAGTTCCTGATGA
rnc_lepB_Lac_R1	CCGGTCTCAAAAGAGCTGAC
rrsC_rrlC_Lac_F1	AGAGCAAGCGGACCTCATAA
rrsC_rrlC_Lac_R1	CGGTTCGCCTCATTAACCTA
rutF_Lac_F	ATCCAGCCCCATCAGAATC
rutF_Lac_R	AGCACGCTGAAGAGCAATCT
tfaD_Lac_F	TCCCGAAAGAATCCGCATA
tfaD_Lac_R	CGCATTTACAATCAGAAAGGC
uvrD_Lac_F1	GCATCTCTGACCTCGCTGATA
uvrD_Lac_R1	CGGATTACCGTAGCTTTGAA
valV_Lac_F	CCTTCCAGTACAGCGAGGTT
valV_Lac_R	ATTGGACTCGAACCAACGAC
yafF_Lac_F1	ACACCACCGGCTATAACTGC
yafF_Lac_R1	CGCTGGTGTGCTACGACTTA
ycjM_Lac_F1	CCCCATAGATTATTTGCGTCA
ycjM_Lac_R1	TAAAACATCCACCATCGCCA
ydiJ_ydiK_LacIG_F	AGCCGAGAATAAAGGGTTGAA
ydiJ_ydiK_LacIG_R	TGGCGGGACATATCAACAAT
ygbM_ygbN-IG_Lac_F	CAGGCACTGGCTATTGTTGA
ygbM_ygbN-IG_Lac_R	AGAGTCAGCGCAGCGATAGT
ygfK_Lac_F	GTGGTGCGATTGTTGCTCTA
ygfK_Lac_R	GCGCCTTTATTGTTGATGGT
ygjE_Lac_F	GCAGGCATAACACGATGAAA
ygjE_Lac_R	AAACCGGTGTTGTTGAGTCC
yhhI_Lac_F1	TGAATGATAAGAGTGCTTGCG
yhhI_Lac_R1	TGCGATTCAGGAAGACGATT
yibJ_Lac_F1	TTTGTGGAGATGCTTCAGGAT
yibJ_Lac_R1	AAGGTTCGTTGGTGCTGTTAG
yjbM_Lac_F1	TTCAACGAATCACGCATAATT
yjbM_Lac_R1	TGGGTCAAACGACTTCGC
ylbE_1_Lac_F1	AAAACGTCGCCGTGATTAAC
ylbE_1_Lac_R1	CGCATTAACAGTGCAGAGGA
ymf_lit_LacIG_F1	ACCAAAAGATAGTGCCCAATT
ymf_lit_LacIG_R1	CTCTTGCGTAAAAACCCAAA
ynfE_Lac_F	CAACAGCACCACGGATATTG
ynfE_Lac_R	AGACGTTTCGCGACTTCACT
yqaB_csrA_Lac_F1	CGGGAGGATGACTCACTGAC
yqaB_csrA_Lac_R1	GCCATTTGCATCCGTAGC
Solexa Confirmation Primers
primer name	primer sequence
1977294_conf_f	CGTCTTCCGGAGACTGTCAT
1977294_conf_r	TTGCTATAGCTCATAACCTGTTCC
3422257_conf_f	AGTTCGGCATGGGGTCAG
3422257_conf_r	GAAAGACCCCGTGAACCTTT
3495005_conf_f	AACGCCGTATGAACGTATCC
3495005_conf_r	CACAATGCACCTTTGAAGAAGA
3630812_conf_f	CGCATGCCCGATAGCATAC
3630812_conf_r	ATTGTCTCGGTGCTTTGCAG
argS(110)_conf_f	AAAAGCTCGCCACACTGTTC
argS(110)_conf_r	ATCGCGGTAGAAACCTTCAA
conf_1463236_f	GAAAGCCAAAGCAGAAATGC
conf_1463236_r	GTGGAGAATTGTTGCGATGA
conf_1544199_f	ATTCCCAGTGACCAAAACCA
conf_1544199_r	TTATCTGGGCAGCCTATTGC
conf_1791922_f	CCAACGCCAGTTTAATGCTT
conf_1791922_r	CCCATATTCTCCGGTTGTGT
conf_1976527_f	CAATCAAACGCTGTGCAAGT
conf_1976527_r	GTTGGCCTCAACACGATTTT
conf_1977294_f	GACATAGCCCCACTGTTCGT
conf_1977294_r	AATGGAGAAACGACGCAATC
conf_206862_f	GACATGTACGGTCGTGATGC
conf_206862_r	CTTCCGGCTTTTTCTTACCC
conf_2091064_f	CGAAAGCGGTGATTGAAAAT
conf_2091064_r	AGCCGCTTAAAGAGGGTTGT
conf_2468231_f	GTCATTTTTCGGGGAAGGAT
conf_2468231_r	GGTCGTCTGAAAGGTGAGGA
conf_3183396_f	ACGGACTCGTGAAAAACTGG
conf_3183396_r	AAAGTTACTTCGCCGCTCTG
conf_3422258_f	CTTCTCTCATCCGCCAAAAC
conf_3422258_r	TGGGAGGCTTAGAAGTGTGG
conf_3495005_f	ATGACATCCTGCCTGAAACC
conf_3495005_r	CTGGTATCTACCGGCAGCAG
conf_3630812_f	TGTTGGAACCGTTCTATTTGC
conf_3630812_r	GTGCTTTGCAGGTTCCATTT
conf_3669448_f	AATGTACGGCGATGACCTTC
conf_3669448_r	AGCAGCGTATTCCAGGAGTG
conf_3755992_f	AATACCTTTTGCGCAGTCGT
conf_3755992_r	AAGCAGAGCCACTGTTTGGT
conf_4175730_f	GAGTGCGAATACCGAAGCTC
conf_4175730_r	GCGAACGGACCATCATTAAC
conf_4183274_f	GTCAGATCCGCCTGTACGAT
conf_4183274_r	GCGATTTCAGGAACCAGATG
conf_4294403_f	ACAGCGCAATAGCCTGATTT
conf_4294403_r	TTTGATACCGGGTGTGAAGAG
DSRNAP-f	ATCGACGGCTAACCTCTTGA
DSRNAP-r	ACGAGTAACCGGATCACAGG
GB/C_ydac-f	TCTTAAATTTCCGGCCTTTTT
GB/C_ydac-r	GTGTAATGCACCGCCAACTT
Gb-yddAf	TTCAGCGATACGTTGGTCAG
Gb-yddAr	CAGCGAAATGTCAGCAATGT
GC_616801-f	GATGCCGATGCTGATTTCTT
GC_616801-r	TTTTTCAAACGTCCCTGGAG
GC_fepG-f	TGGCGTAATGTTGAATGTGC
GC_fepG-r	CCCTGACGTAATGGGCTTT
GC_ptsG-f	CACGCGTGAGAACGTAAAAA
GC_ptsG-r	CATAATACCGCCCACTTTCG
GC_yegR-f	CGTCGTGAAGCCGCTATTAT
GC_yegR-r	CAATGGGGACAGCGAATACT
hfq_conf_f1	GAAGTACGGGCCAGAATTGA
hfq_conf_r1	AACACGACACTCGCACAAAC
insB-5_conf_f	GTGGCTGTCAAAACGGAAGT
insB-5_conf_r	GTTGGCCTCAACACGATTTT
insB-5_conf_r2	CACGCTGCGTAAATCTTCAA
insB-5_conf_r3	CGTAGCGCAAAAAGCCATAC
kgtP(1083)_conf_f(2)	GGGCAGGATAAAGCTCAACA
kgtP(1083)_conf_r(2)	TCGCGTTAGGAGCTGTGTTA
LA_hfq_f	TTGAGCAGCGTTTTCATCAG
LA_hfq_r	TAATCACCTGCAATGCTTCG
LA_ydjO_f	TTCCCGGAAGATTTAGTGGA
LA_ydjO_r	GGCGTTTACTGTGCCTGAAT
LC-3130372f	GGCGCTGGTCTAGTGATGTT
LC-3130372r	GTAATTTCCACGCCAAGCTC
LC-malYf	AAATAGCAGTAGCCGCGATG
LC-malYr	GATGTGCCATTGCCATGTAG
LE-hisCf	CGAAAGCGGTGATTGAAAAT
LE-hisCr	TCGCTAATCAGGGTTCCATC
LE-recTf	GGATTCGCATCCGTTACACT
LE-redTr	CAGCCATCAATGAAAGAGCA
LE-ydaCf	TCTTAAATTTCCGGCCTTTTT
LE-ydaCr	GTGTAATGCACCGCCAACTT
LE-ydcIf	GATATCGATTTCCCCGGTTT
LE-ydcIr	CAGCTCGTCTGCATTTACCA
malY a1143g conf f	TAACGTCGGGCTCGAAAAGT
malY a1143g conf r	ATCACCGCTTCGACAACAC
mrdA(117)_conf_f	TTACCGATATCATGCGTTGC
mrdA(117)_conf_r	AGAGGGTGAGCAGATGTTGG
nadB(415)_conf_f(2)	CGGTAACGGAAGGTTCAACA
nadB(415)_conf_r(2)	TGCCATCGCCAGAAGAAATA
osmF(874)_conf_f	AGCGGAATAATGGCAATCTG
osmF(874)_conf_r	TCAGGATGTGGCAGAGAAAA
pdxB(268)_conf_f	GTACCGCGTGCTTTACCTTC
pdxB(268)_conf_r	GCGAAGTACGTTGCTGACTG
pps(61)_conf_f	CACACCACGGTGATCGTAAC
pps(61)_conf_r	GCGTGATGCTGCTGATAGTG
proQ(-8)_conf_f	TTTACGTTCAGCGCCTTCTT
proQ(-8)_conf_r	AAACCAGTTTTCTGGCAACG
relA(4)_conf_f	CTCTTTTGCCGCCAGTACAC
relA(4)_conf_r	CTGGATGTGCAACCTGAAGA
rph(620)_conf_f	CACCGTGGTCTTTTGCTTCT
rph(620)_conf_r	TTGGCGATACCAAAGTGTTG
rpoB(1664)_conf_f	GCGGTTGGTCGTATGAAGTT
rpoB(1664)_conf_r	TCCACGTACTGAACGACACC
rpoC(2524)_conf_f	GGAGCAGTTCCAGTCTGGTC
rpoC(2524)_conf_r	CGCACCGTAAGGTACTTTGT
rpoC(3611)_conf_f	GCCGGTTATCACCGAAGTAA
rpoC(3611)_conf_r	ATACGATCCTGGTGGTACGC
rpoS(609)_conf_f	CGTATGGGCGGTAATTTGAC
rpoS(609)_conf_r	GATAACGATTTGGCCGAAGA
rpsA(490)_conf_f	GAGCCAGGTGGACGTTAAAT
rpsA(490)_conf_r	GACGGGTGGATGTTTTTGTT
ryhA(-9)_conf_f	CCGGGGCAATACACATAAAA
ryhA(-9)_conf_r	CTGGGATACCCAGGATGATG
secE(350)_conf_f	ATTTGATGCCCTTTTTGCAC
secE(350)_conf_r	CGCACGACCGAAGATAGAA
secF(109)_conf_f	TGCTCTGATTGCCAACTTGA
secF(109)_conf_r	CGGTCCGATACCACGATACT
Sig32-f	CCGGAGGGGAAATTGATTAT
Sig32-r	ACGCTGATCCTGTCTCACCT
treA(676)_conf_f	GGCATACCAGCCTTGTTGAT
treA(676)_conf_r	GCAAAACGCCAAACTTTTTC
trpB(462)_conf_f	GCTTCAAGGGCTTCATCATC
trpB(462)_conf_r	GCATGTACGTGCCACAAATC
waaA(292)_conf_f	TCAGTACGGCCTATGTAGATTTGA
waaA(292)_conf_r	GATGACGGGGTACCAGGAT
wcaA(746)_conf_f	CCCACGGTGACGTTGTTAC
wcaA(746)_conf_r	ACGTAACCAGGCGATTATGC
insH-5_f	AAGGTGCGAACAAGTTCCTG
insH-5_r	TTAAAATTTCGCGGATCTGG
Ing3096500_f	GGCTTTGCGAAGATGTGATT
Ing3096500_r	AACAACGGCGACAGACTTTT
Ing4407200_f	AAAGGCGATGCAGGTAAAAA
Ing4407200_r	CGTGAATCAGCGGTAACAGA
LB_rrlA_f	GATCATGGCTCAGATTGAACG
LB_rrlA_r	GGAGTTAGCCGGTGCTTCTT
conf_1841756_f	CTATCTCGAAGGCCAACAGC
conf_1841756_r	TAAATCCTCGGCGAAGCTAA
conf_2886378_f	AGGTTTGCGCATTCAGTTCT
conf_2886378_r	TTTCCTGCCGTCTTTTATCG
conf_3047719_f	CCACGATTTCACCGCTTACT
conf_3047719_r	CGATCTGTTTATTGCCACCA
492624_conf_f	GCCGACGGATATTCAGCTT
492624_conf_r	GCGCAAATGCAGACATACTG
3755992_conf_f	ATTGCGTTCTTCCAGTGCTT
3755992_conf_r	CAGAGCCACTGTTTGGTGAC
1977296_conf_f	ACATAGCCCCACTGTTCGTC
1977296_conf_r	CAATCACTCCCGGTGATCATA
2864965_conf_f	AACCTGAATCTGGCGAACAC
2864965_conf_r	AACGGCCGAAGAAGAAGTTT
3949559_conf_f	AAACCGATGCTGTACGTTGG
3949559_conf_r	ATCATGAAAGAGCCGTCACC
3630812_conf_f	CACAACCTCACCGAGCATT
3630812_conf_r	CCGAAGCAATACTTTGAAACC
2722558_conf_f	GGGCAGGATAAAGCTCAACA
2722558_conf_r	TGGCGAGTGGCATTATGACT
4175730_conf_f	GAGTGCGAATACCGAAGCTC
4175730_conf_r	GGCTTATCACCAACCTGCTG
Gene Gorging Primers
acpP_conf_f	GGTTGGTACCATGGGAAATG
acpP_conf_F1	GTAATGCGCGCTATGATGAA
acpP_conf_r	GGTTGCGTTCTCTTCCGTTA
acpP_conf_R1	GGTTGCGTTCTCTTCCGTTA
acpP_conf_R2	TCTTACGTGGACCACCGTTC
acpP_CUT_gorg_f	TAGGGATAACAGGGTAATGGCTTGATCGGCTTCAGTAA
acpP_CUT_gorg_r	ATTACCCTGTTATCCCTACTGCTTAACGCCCAGCTGTT
acpP_CUT_gorg_r(2)	ATTACCCTGTTATCCCTACTGCTTAACGACCAGCTGTT
acpP_gorg_f	TAGGGATAACAGGGTAATGGGCTTTATTGAAACGGACA
acpP_gorg_r	ATTACCCTGTTATCCCTAAATGAAGGCATCCATCTTGC
acpP_gorge_F1	TAGGGATAACAGGGTAATTGGTTGGTACCATGGGAAAT
acpP_gorge_F2	TAGGGATAACAGGGTAATGTAATGCGCGCTATGATGAA
acpP_gorge_F3	TAGGGATAACAGGGTAATGGTTGGTACCATGGGAAATG
acpP_gorge_F4	TAGGGATAACAGGGTAATGTTGGTACCATGGGAAATGG
acpP_gorge_F5	TAGGGATAACAGGGTAATTATCCTGGCGCAGGTTCC
acpP_gorge_F6	TAGGGATAACAGGGTAATGACCAGCGTGCGGGTATC
acpP_gorge_F7	TAGGGATAACAGGGTAATACGAAGCAGCTTACATCACG
acpP_gorge_R1	TAGGGATAACAGGGTAATGCCAGCGACAATTCCATATT
acpP_gorge_R2	TAGGGATAACAGGGTAATGGTTGCGTTCTCTTCCGTTA
acpP_gorge_R3	TAGGGATAACAGGGTAATATGGTCGATTAGGCTGATGC
acpP_gorge_R4	TAGGGATAACAGGGTAATTACGGTATTGCCGACAGGAG
atoS_conf_F1	TTCCCACTCGATTACCACAA
atoS_conf_R1	CGCGCTGAACGATTAAATTC
atoS_gorge_F1	TAGGGATAACAGGGTAATAAATGGGGCAAATCAGTCAG
atoS_gorge_R1	TAGGGATAACAGGGTAATGCATAGGCCGTCATCAGAAT
crp_conf_F1	GAAGCGAGACACCAGGAGAC
crp_conf_R1	CCAGTTCACGGTACAGCAGA
crp_F1	TAGGGATAACAGGGTAATAGCATATTTCGGCAATCCAG
crp_gorge_F	TAGGGATAACAGGGTAATTTAAAGGCTCTGTGGCAGTG
crp_gorge_R	TAGGGATAACAGGGTAATCCAGTTCACGGTACAGCAGA
crp_R1	TAGGGATAACAGGGTAATATGTATCCCGCCAAACTGAG
cyaA_conf_F1	AACGGTTACCTTTGACATACGAA
cyaA_conf_R1	GCGGATCAGATTACGGTAGC
cyaA_F1	TAGGGATAACAGGGTAATGCGTGTTACCGTTGATGTTG
cyaA_R1	TAGGGATAACAGGGTAATACGCACCTGATCAATCTTCC
hepA_conf_f	GCAGATCCACCAGACCTTCT
hepA_conf_F1	TGCTCTGCCAGTTGTTCAAT
hepA_conf_F2	CCACTCTTGCCGTGTTATCC
hepA_conf_r	CACTGGCAGAAAGCATTGAA
hepA_conf_R1	GCCGATGAAGAAAACCAAAA
hepA_conf_R2	CACTGGCAGAAAGCATTGAA
hepA_gorg_f	TAGGGATAACAGGGTAATATTCTGCCTGCGGATAATCA
hepA_gorg_r	ATTACCCTGTTATCCCTATGACGATACCAACCTGATCG
hepA_gorge_F1	TAGGGATAACAGGGTAATCCATTCGGCTTCACAGAGAT
hepA_gorge_F2	TAGGGATAACAGGGTAATGCAGGTTTACCCGTTTCGTA
hepA_gorge_F3	TAGGGATAACAGGGTAATCCGGACGCACTATTTACGAT
hepA_gorge_R1	TAGGGCTAACAGGGTAATTGGACTACCAACGTTCACCA
hepA_gorge_R2	TAGGGATAACAGGGTAATTGACGATACCAACCTGATCG
hepA_gorge_R3	TAGGGATAACAGGGTAATATTCTGCCTGCGGATAATCA
hfq_conf_F1	GAAGTACGGGCCAGAATTGA
hfq_conf_F2	GTTAGTGGGCGGTACGATGT
hfq_conf_R1	TAGGGATAACAGGGTAATTGCATCGTCAACTTCAGGAG
hfq_conf_R1	AACACGACACTCGCACAAAC
hfq_conf_R2	GCACAAACGCTCCAGGTTAC
hfq_CUT_gorg_f	TAGGGATAACAGGGTAATAAGCGTTGATTCTGCCCTTA
hfq_CUT_gorg_f(3)	TAGGGATAACAGGGTAATTTTAACGGAACTGACGCAAA
hfq_CUT_gorg_r	ATTACCCTGTTATCCCTACGTTCAGGAACGGATCTTGT
hfq_CUT_gorg_r(2)	ATTACCCTGTTATCCCTACGTTCAGGAACGAATCTTGT
hfq_CUT_gorg_r(3)	ATTACCCTGTTATCCCTAACACGTTCCCGACGCAGT
hfq_gorge_F2	TAGGGATAACAGGGTAATGAAGTACGGGCCAGAATTGA
hfq_gorge_F3	TAGGGATAACAGGGTAATTCAGGAGGTAGATCCGGTTG
hfq_gorge_F4	TAGGGATAACAGGGTAATTGTTGGCTTCAGGTTTTGAA
hfq_gorge_F5	TAGGGATAACAGGGTAATCATACGGACTTGCCTTCCAT
hfq_gorge_R1	TAGGGATAACAGGGTAATACAGCTTCCGCAATTTCAAC
hfq_gorge_R2	TAGGGATAACAGGGTAATTAATCACCTGCAATGCTTCG
hfq_gorge_R3	TAGGGATAACAGGGTAATCAGCTTCCGCAATTTCAACT
hfq_gorge_R4	TAGGGATAACAGGGTAATCCTGCTCACCAGCATCATAA
hfq_gorge_R5	TAGGGATAACAGGGTAATAATAGATCAGCGGGGAACG
infC_conf_F1	GCGCACCGTAGTAGCCTTTA
infC_conf_R1	TCGGTATCCTGACCGAAGAG
infC_gorge_F1	TAGGGATAACAGGGTAATCGTGCAATAACACCACGTTT
infC_gorge_R1	TAGGGATAACAGGGTAATCGTTAACGAATTGACGCAAA
kdtA_conf_F1	ACACCGCCCTTCTCTACCTT
kdtA_conf_R1	GACCATTGGTAATGGGATCG
kdtA_gorge_F1	TAGGGATAACAGGGTAATGCTGATCTGGATACGGCTCT
kdtA_gorge_R1	TAGGGATAACAGGGTAATCGCCCTGGTTTTGATACAGT
ppsA_conf_F1	CGGATTCGGTATCAATGGAG
ppsA_conf_R1	GCGTTGGATCCAGTTTCATC
ppsA_F1	TAGGGATAACAGGGTAATTAACCCTGGTGCACACGATA
ppsA_R1	TAGGGATAACAGGGTAATCACGCCTGTCTGGTGATAAA
relA_conf_F1	CACCATCTGATTGAGACGGATA
relA_conf_R1	GGATGTTATTGGCGATGGTC
relA_F1	TAGGGATAACAGGGTAATCAGCAACTCGTCGACATCAT
relA_R1	TAGGGATAACAGGGTAATTCGCTGCGTAGTCATCAAAC
rho_conf_F1	GGATGAAATCGCTGACGAAT
rho_conf_R1	ACACCACCGGTCAACACTTT
rho_gorge_F1	TAGGGATAACAGGGTAATAACCTGGCGTAAGGGAATTT
rho_gorge_R1	TAGGGATAACAGGGTAATCGGAACAACGGTGTTGTAAG
ydjO_conf_f	TTCCTGGCTCAATGAATGTG
ydjO_conf_r	CGTTTCGTGATGTCTGGATG
ydjO_gorg_f	TAGGGATAACAGGGTAATAAGCACACCACTTCCCATTC
ydjO_gorg_r	ATTACCCTGTTATCCCTAGAGTCATTTCTGCGCTCACC
yjbM_conf_F1	CCGAGAACCCTTATTGTTGC
yjbM_conf_R1	CAATCCAGGTTCGACGATAAA
yjbM_gorge_F1	TAGGGATAACAGGGTAATTGTTGCCTTGTCGTACCATT
yjbM_gorge_R1	TAGGGATAACAGGGTAATTCTCCGATTTAACCCCGAAC
Others
atoS_a1367c-F	GCCAACAAACCAGTGACC
atoS_a1367c-R	CCTGTTTGAGCAGTTCACGA
cyaA_c547_R	CCGCTTTGTATGGGGAATCG
cyaA_c547t_F	CTCGCTGGGTGTGGTCGAAA
ppsA_c17t_F	GCAAAGATAAACGCAGAAATGTG
ppsA_c17t-R	AGGCTGGAAGGGAGTGTCG
ppsA_c288a-F	CAAAGCGGCGTAAACCAG
ppsA_c288a-R	CACGACCATCTCACCAAGG
relA_a956c-F	GTTACCTCCATCCAACCGAATAC
relA_a956c-R	CAAATCAACGACATCACCTTTC
rho_a956c_F	GAAAACCGCTTCCGTCATAA
rho_a956c_R	AGATCCAGCCATTCATTTGG
ydcI_g41a_F	CGCCGAAGAGTAGCAAGC
ydcI_g41a_R	CTGACGACCACGCTCAAACAAG
yjbM_g141a_F	TCGTGACTTTATTGCATCAGTTGT
yjbM_g141a_R	ACCAGAACCTATTGCTTGAAAATG
